# Supplementary material for: SGF29 nuclear condensates reinforce cellular aging
Source: Cell Discov. 2023 Nov 7;9:110. doi: 10.1038/s41421-023-00602-7 (PMC10630320; doi:10.1038/s41421-023-00602-7)
Supplement: Supplementary file 6 — Supplementary Table S1 [file 41421_2023_602_MOESM6_ESM.xlsx]

## Sheet: Sheet1
Supplementary Table S1. IDR SCORE of SGF29 by PONDR
Residue	Disorder SCORE
M1	0.480405
A2	0.605761
L3	0.633631
V4	0.627752
S5	0.482052
A6	0.487034
D7	0.477701
S8	0.459787
R9	0.443779
I10	0.451147
A11	0.469144
E12	0.505622
L13	0.552068
L14	0.602279
T15	0.632986
E16	0.66408
L17	0.702493
H18	0.740579
Q19	0.773592
L20	0.797019
I21	0.806392
K22	0.811196
Q23	0.807931
T24	0.80485
Q25	0.804371
E26	0.803236
E27	0.802943
R28	0.804504
S29	0.805732
R30	0.807376
S31	0.809736
E32	0.816402
H33	0.819659
N34	0.820314
L35	0.820058
V36	0.818349
N37	0.795989
I38	0.77288
Q39	0.706197
K40	0.646589
T41	0.560596
H42	0.527921
E43	0.500911
R44	0.452806
M45	0.40355
Q46	0.443562
T47	0.470833
E48	0.537945
N49	0.553629
K50	0.601856
I51	0.551898
S52	0.495909
P53	0.459366
Y54	0.423741
Y55	0.325
R56	0.239358
T57	0.153214
K58	0.115033
L59	0.0682238
R60	0.0643474
G61	0.0899873
L62	0.157793
Y63	0.177589
T64	0.232662
T65	0.287376
A66	0.353571
K67	0.368207
A68	0.390562
D69	0.405978
A70	0.437978
E71	0.429477
A72	0.478193
E73	0.480415
C74	0.482638
N75	0.481501
I76	0.511189
L77	0.526108
R78	0.553123
K79	0.546205
A80	0.578344
L81	0.615053
D82	0.615053
K83	0.700457
I84	0.738956
A85	0.794357
E86	0.850131
I87	0.905906
K88	0.951141
S89	0.946533
L90	0.913907
L91	0.884871
E92	0.855979
E93	0.824445
R94	0.800358
R95	0.786712
I96	0.774185
A97	0.760687
A98	0.769875
K 99	0.796061
I100	0.820852
A101	0.845421
G102	0.872571
L103	0.894118
Y104	0.913549
N105	0.930169
D106	0.914808
S107	0.89491
E108	0.86359
P109	0.819182
P110	0.784888
R111	0.759392
K112	0.737942
T113	0.72916
M114	0.716517
R115	0.742955
R116	0.72261
G117	0.710846
V118	0.693907
L119	0.642929
M120	0.574513
T121	0.501678
L122	0.434377
L123	0.430501
Q124	0.419234
Q125	0.395221
S126	0.393197
A127	0.430756
M128	0.507614
T129	0.602959
L130	0.696978
P131	0.76031
L132	0.766757
W133	0.765547
I134	0.80002
G135	0.831689
K136	0.840283
P137	0.846362
G138	0.836515
D139	0.795399
K140	0.78986
P141	0.788593
P142	0.790967
P143	0.827062
L144	0.843972
C145	0.860519
G146	0.864204
A147	0.873969
I148	0.900391
P149	0.88094
A150	0.82677
S151	0.791567
G152	0.769122
D153	0.757592
Y154	0.746061
V155	0.737208
A156	0.717053
R157	0.713259
P158	0.725117
G159	0.765597
D160	0.797607
K161	0.808969
V162	0.808137
A163	0.802413
A164	0.736293
R165	0.711198
V166	0.674896
K167	0.621143
A168	0.57717
V169	0.510512
D170	0.43973
G171	0.361173
D172	0.275424
E173	0.249186
Q174	0.207959
W175	0.161285
I176	0.134852
L177	0.100327
A178	0.0815858
E179	0.0573374
V180	0.0414722
V181	0.0375004
S182	0.0334812
Y183	0.0162104
S184	0.0169913
H185	0.0237047
A186	0.0247934
T187	0.0279155
N188	0.0355854
K189	0.0403112
Y190	0.0921833
E191	0.126719
V192	0.176383
D193	0.250766
D194	0.337585
I195	0.439095
D196	0.511722
E197	0.583296
E198	0.648083
G199	0.663957
K200	0.707294
E201	0.739693
R202	0.74611
H203	0.762525
T204	0.768859
L205	0.800753
S206	0.829988
R207	0.855194
R208	0.886633
R209	0.861139
V210	0.858006
I211	0.851039
P212	0.826132
L213	0.792562
P214	0.717423
Q215	0.645417
W216	0.554678
K217	0.494296
A218	0.489318
N219	0.435423
P220	0.386893
E221	0.316221
T222	0.253528
D223	0.286887
P224	0.294903
E225	0.345555
A226	0.363023
L227	0.360531
F228	0.368306
Q229	0.352793
K230	0.338941
E231	0.324851
Q232	0.257915
L233	0.212351
V234	0.15732
L235	0.100884
A236	0.0540294
L237	0.0179527
Y238	0.00162275
P239	0.000572232
Q240	0.000761719
T241	0.00176086
T242	0.00604468
C243	0.0107816
F244	0.0231776
Y245	0.0384232
R246	0.0470343
A247	0.056874
L248	0.0653648
I249	0.0718213
H250	0.077751
A251	0.0880519
P252	0.101537
P253	0.117826
Q254	0.135857
R255	0.145317
P256	0.159878
Q257	0.181336
D258	0.207188
D259	0.201559
Y260	0.187926
S261	0.171399
V262	0.146592
L263	0.114303
F264	0.0969439
E265	0.0733309
D266	0.0446678
T267	0.0362809
S268	0.0559802
Y269	0.0571673
A270	0.0580362
D271	0.0805235
G272	0.13638
Y273	0.177536
S274	0.180966
P275	0.182919
P276	0.222995
L277	0.234397
N278	0.248311
V279	0.265292
A280	0.279759
Q281	0.280832
R282	0.3068
Y283	0.372911
V284	0.412533
V285	0.410518
A286	0.435912
C287	0.47832
K288	0.523546
E289	0.593529
P290	0.520279
K291	0.526255
K292	0.583047
K293	0.997864
