# Supplementary material for: SGF29 nuclear condensates reinforce cellular aging
Source: Cell Discov. 2023 Nov 7;9:110. doi: 10.1038/s41421-023-00602-7 (PMC10630320; doi:10.1038/s41421-023-00602-7)
Supplement: Supplementary file 7 — Supplementary Table S2 [file 41421_2023_602_MOESM7_ESM.xlsx]

## Sheet: EGFP-interacting Proteins
Supplementary Table S2. Interacting proteins of EGFP, EGFP-SGF29-WT and R207P identified by co-IP/MS.
All interacting proteins of EGFP identified by co-IP/MS
Accession	Description	Exp. q-value: Combined	Sum PEP Score	Coverage [%]	# Peptides	# PSMs	# Unique Peptides	# AAs	MW [kDa]	calc. pI	Score Sequest HT: Sequest HT	# Peptides (by Search Engine): Sequest HT	# Protein Pathway Groups	# Razor Peptides	Abundance: F1: Sample, EGFP	Found in Sample: [S1] F1: Sample, EGFP	# Protein Groups	Modifications
P04264	Keratin, type II cytoskeletal 1 OS=Homo sapiens OX=9606 GN=KRT1 PE=1 SV=6	0	393.935	61	50	270	43	644	66	8.12	460.04	50	0	7	4.33563e+09	High	1
P35908	Keratin, type II cytoskeletal 2 epidermal OS=Homo sapiens OX=9606 GN=KRT2 PE=1 SV=2	0	363.902	68	50	165	41	639	65.4	8	288.98	50	0	4	1.24949e+09	High	1
O14744	Protein arginine N-methyltransferase 5 OS=Homo sapiens OX=9606 GN=PRMT5 PE=1 SV=4	0	272.011	51	39	128	39	637	72.6	6.29	200.15	39	0	0	2.232e+09	High	1
P21333	Filamin-A OS=Homo sapiens OX=9606 GN=FLNA PE=1 SV=4	0	263.449	28	53	78	53	2647	280.6	6.06	99.85	53	0	0	5.9536e+07	High	1
P35579	Myosin-9 OS=Homo sapiens OX=9606 GN=MYH9 PE=1 SV=4	0	229.696	33	55	79	42	1960	226.4	5.6	114.14	55	0	10	6.52689e+07	High	1
Q9Y2W1	Thyroid hormone receptor-associated protein 3 OS=Homo sapiens OX=9606 GN=THRAP3 PE=1 SV=2	0	226.05	36	39	72	38	955	108.6	10.15	127.51	39	0	1	3.40941e+08	High	1
Q9NYF8	Bcl-2-associated transcription factor 1 OS=Homo sapiens OX=9606 GN=BCLAF1 PE=1 SV=2	0	216.23	38	37	92	36	920	106.1	9.98	134.67	37	0	0	2.39992e+08	High	1
P98175	RNA-binding protein 10 OS=Homo sapiens OX=9606 GN=RBM10 PE=1 SV=3	0	200.569	37	37	53	34	930	103.5	5.97	86.93	37	0	3	1.84691e+08	High	1
Q13813	Spectrin alpha chain, non-erythrocytic 1 OS=Homo sapiens OX=9606 GN=SPTAN1 PE=1 SV=3	0	200.537	22	45	53	45	2472	284.4	5.35	83.17	45	0	0	4.88055e+07	High	1
P35580	Myosin-10 OS=Homo sapiens OX=9606 GN=MYH10 PE=1 SV=3	0	179.641	23	42	54	29	1976	228.9	5.54	76.34	42	0	1	1.82151e+07	High	1
P04259	Keratin, type II cytoskeletal 6B OS=Homo sapiens OX=9606 GN=KRT6B PE=1 SV=5	0	178.137	46	29	83	4	564	60	8	119.06	29	0	0	1.24744e+07	High	1
P02533	Keratin, type I cytoskeletal 14 OS=Homo sapiens OX=9606 GN=KRT14 PE=1 SV=4	0	177.505	63	33	95	6	472	51.5	5.16	131.15	33	0	25	3.84387e+08	High	1
P02768	Serum albumin OS=Homo sapiens OX=9606 GN=ALB PE=1 SV=2	0	146.667	51	27	50	24	609	69.3	6.28	82.48	27	0	0	5.43591e+07	High	1
P15924	Desmoplakin OS=Homo sapiens OX=9606 GN=DSP PE=1 SV=3	0	146.165	18	52	60	52	2871	331.6	6.81	59.3	52	0	0	3.77195e+07	High	1
O75688	Protein phosphatase 1B OS=Homo sapiens OX=9606 GN=PPM1B PE=1 SV=1	0	141.874	49	22	65	18	479	52.6	5.05	101.74	22	0	5	2.66156e+08	High	1
O75165	DnaJ homolog subfamily C member 13 OS=Homo sapiens OX=9606 GN=DNAJC13 PE=1 SV=5	0	137.556	17	34	44	34	2243	254.3	6.74	62.75	34	0	0	3.7295e+07	High	1
Q01082	Spectrin beta chain, non-erythrocytic 1 OS=Homo sapiens OX=9606 GN=SPTBN1 PE=1 SV=2	0	135.723	19	38	46	38	2364	274.4	5.57	48.95	38	0	0	3.06298e+07	High	1
Q15208	Serine/threonine-protein kinase 38 OS=Homo sapiens OX=9606 GN=STK38 PE=1 SV=1	0	127.885	48	21	48	17	465	54.2	7.15	79.82	21	0	0	1.03457e+08	High	1
P11142	Heat shock cognate 71 kDa protein OS=Homo sapiens OX=9606 GN=HSPA8 PE=1 SV=1	0	122.192	43	24	39	21	646	70.9	5.52	57.36	24	0	3	7.85541e+07	High	1
Q9BQA1	Methylosome protein 50 OS=Homo sapiens OX=9606 GN=WDR77 PE=1 SV=1	0	119.248	56	13	60	13	342	36.7	5.17	140.54	13	0	0	5.63005e+08	High	1
A0A087WTT1	Polyadenylate-binding protein OS=Homo sapiens OX=9606 GN=PABPC1 PE=1 SV=1	0	118.991	32	23	46	17	522	58.5	9.26	71.9	23	0	5	1.49256e+08	High	1
A0A0G2JIW1	Heat shock 70 kDa protein 1B OS=Homo sapiens OX=9606 GN=HSPA1B PE=1 SV=1	0	116.927	34	21	34	19	642	70.1	5.66	57.54	21	0	0	4.68128e+07	High	1
Q86YZ3	Hornerin OS=Homo sapiens OX=9606 GN=HRNR PE=1 SV=2	0	111.992	15	12	21	12	2850	282.2	10.04	56.5	12	0	0	2.83166e+07	High	1
O75533	Splicing factor 3B subunit 1 OS=Homo sapiens OX=9606 GN=SF3B1 PE=1 SV=3	0	109.766	21	24	36	24	1304	145.7	7.09	41.69	24	0	0	4.88332e+07	High	1
P23458	Tyrosine-protein kinase JAK1 OS=Homo sapiens OX=9606 GN=JAK1 PE=1 SV=2	0	109.658	28	27	33	27	1154	133.2	7.55	47.34	27	0	0	2.47711e+07	High	1
Q6P2Q9	Pre-mRNA-processing-splicing factor 8 OS=Homo sapiens OX=9606 GN=PRPF8 PE=1 SV=2	0	103.526	16	31	39	31	2335	273.4	8.84	34.05	31	0	0	1.88475e+07	High	1
Q15393	Splicing factor 3B subunit 3 OS=Homo sapiens OX=9606 GN=SF3B3 PE=1 SV=4	0	98.209	24	26	38	26	1217	135.5	5.26	44.37	26	0	0	4.88446e+07	High	1
Q13310	Polyadenylate-binding protein 4 OS=Homo sapiens OX=9606 GN=PABPC4 PE=1 SV=1	0	95.686	29	22	33	16	644	70.7	9.26	41.18	22	0	0	3.59646e+07	High	1
Q9BRS2	Serine/threonine-protein kinase RIO1 OS=Homo sapiens OX=9606 GN=RIOK1 PE=1 SV=2	0	92.756	38	19	28	19	568	65.5	6.19	34.04	19	0	0	2.30675e+07	High	1
Q9Y2H1	Serine/threonine-protein kinase 38-like OS=Homo sapiens OX=9606 GN=STK38L PE=1 SV=3	0	92.507	46	22	33	18	464	54	6.81	55.42	22	0	3	5.52324e+07	High	1
Q5UIP0	Telomere-associated protein RIF1 OS=Homo sapiens OX=9606 GN=RIF1 PE=1 SV=2	0	85.633	11	22	28	22	2472	274.3	5.52	35.9	22	0	0	1.76096e+07	High	1
Q08211	ATP-dependent RNA helicase A OS=Homo sapiens OX=9606 GN=DHX9 PE=1 SV=4	0	84.959	17	19	23	19	1270	140.9	6.84	29.08	19	0	0	2.56629e+07	High	1
P14923	Junction plakoglobin OS=Homo sapiens OX=9606 GN=JUP PE=1 SV=3	0	82.596	32	22	28	19	745	81.7	6.14	43.02	22	0	2	4.53143e+07	High	1
Q13435	Splicing factor 3B subunit 2 OS=Homo sapiens OX=9606 GN=SF3B2 PE=1 SV=2	0	81.303	25	20	29	20	895	100.2	5.67	35.49	20	0	0	3.21767e+07	High	1
A0A1W2PR17	6-phosphofructo-2-kinase/fructose-2,6-bisphosphatase 3 OS=Homo sapiens OX=9606 GN=PFKFB3 PE=1 SV=1	0	80.657	37	21	34	15	568	64.3	7.74	38.78	21	0	5	5.09192e+07	High	1
Q01804	OTU domain-containing protein 4 OS=Homo sapiens OX=9606 GN=OTUD4 PE=1 SV=4	0	77.357	22	17	20	9	1114	124	6.71	38.89	17	0	6	2.20661e+07	High	1	Acetyl [N-Term]
O43143	Pre-mRNA-splicing factor ATP-dependent RNA helicase DHX15 OS=Homo sapiens OX=9606 GN=DHX15 PE=1 SV=2	0	75.197	23	16	24	15	795	90.9	7.46	36.59	16	0	1	3.51078e+07	High	1
Q00839	Heterogeneous nuclear ribonucleoprotein U OS=Homo sapiens OX=9606 GN=HNRNPU PE=1 SV=6	0	73.472	24	16	20	16	825	90.5	6	29.23	16	0	0	3.17246e+07	High	1
P07437	Tubulin beta chain OS=Homo sapiens OX=9606 GN=TUBB PE=1 SV=2	0	72.881	40	15	41	3	444	49.6	4.89	54.83	15	0	12	4.47059e+07	High	1
P08670	Vimentin OS=Homo sapiens OX=9606 GN=VIM PE=1 SV=4	0	71.528	47	20	23	19	466	53.6	5.12	25.28	20	0	0	1.32427e+07	High	1
Q6PKG0	La-related protein 1 OS=Homo sapiens OX=9606 GN=LARP1 PE=1 SV=2	0	67.545	25	17	21	17	1096	123.4	8.82	18.75	17	0	0	2.10387e+07	High	1
A0A1W2PQ51	Probable ATP-dependent RNA helicase DDX17 OS=Homo sapiens OX=9606 GN=DDX17 PE=1 SV=1	0	66.4	25	16	21	10	731	80.4	8.37	33.91	16	0	6	2.65396e+07	High	1
Q8WWY3	U4/U6 small nuclear ribonucleoprotein Prp31 OS=Homo sapiens OX=9606 GN=PRPF31 PE=1 SV=2	0	66.072	26	14	23	14	499	55.4	5.78	28.51	14	0	0	4.46348e+07	High	1
P68133	Actin, alpha skeletal muscle OS=Homo sapiens OX=9606 GN=ACTA1 PE=1 SV=1	0	65.21	31	13	40	1	377	42	5.39	62.64	13	0	0	1.48266e+07	High	1
E7ET15	U2 snRNP-associated SURP motif-containing protein OS=Homo sapiens OX=9606 GN=U2SURP PE=1 SV=1	0	64.93	20	18	22	18	1028	118.2	8.54	26.78	18	0	0	2.66624e+07	High	1
Q9NR30	Nucleolar RNA helicase 2 OS=Homo sapiens OX=9606 GN=DDX21 PE=1 SV=5	0	59.415	22	16	21	13	783	87.3	9.28	25.54	16	0	2	3.35925e+07	High	1
O75643	U5 small nuclear ribonucleoprotein 200 kDa helicase OS=Homo sapiens OX=9606 GN=SNRNP200 PE=1 SV=2	0	58.511	9	16	20	16	2136	244.4	6.06	19.37	16	0	0	9.8023e+06	High	1
P68104	Elongation factor 1-alpha 1 OS=Homo sapiens OX=9606 GN=EEF1A1 PE=1 SV=1	0	57.677	34	11	21	11	462	50.1	9.01	42.16	11	0	0	6.39959e+07	High	1
Q9NZI8	Insulin-like growth factor 2 mRNA-binding protein 1 OS=Homo sapiens OX=9606 GN=IGF2BP1 PE=1 SV=2	0	57.416	24	13	20	11	577	63.4	9.2	32.82	13	0	2	1.77373e+07	High	1
Q71U36	Tubulin alpha-1A chain OS=Homo sapiens OX=9606 GN=TUBA1A PE=1 SV=1	0	56.705	24	10	16	1	451	50.1	5.06	42.23	10	0	0		High	1
P04406	Glyceraldehyde-3-phosphate dehydrogenase OS=Homo sapiens OX=9606 GN=GAPDH PE=1 SV=3	0	56.317	32	9	14	5	335	36	8.46	30.57	9	0	3	2.74559e+07	High	1
P68371	Tubulin beta-4B chain OS=Homo sapiens OX=9606 GN=TUBB4B PE=1 SV=1	0	55.366	30	13	35	1	445	49.8	4.89	40.16	13	0	1	3.5979e+06	High	1
Q12906	Interleukin enhancer-binding factor 3 OS=Homo sapiens OX=9606 GN=ILF3 PE=1 SV=3	0	54.775	17	15	20	13	894	95.3	8.76	24.26	15	0	2	1.43376e+07	High	1
Q02413	Desmoglein-1 OS=Homo sapiens OX=9606 GN=DSG1 PE=1 SV=2	0	54.733	19	15	18	15	1049	113.7	5.03	20.25	15	0	0	2.07568e+07	High	1
E9PCY7	Heterogeneous nuclear ribonucleoprotein H OS=Homo sapiens OX=9606 GN=HNRNPH1 PE=1 SV=1	0	54.252	35	11	16	5	429	47.1	6.34	21.97	11	0	6	3.30199e+07	High	1
F5H5D3	Tubulin alpha chain OS=Homo sapiens OX=9606 GN=TUBA1C PE=1 SV=1	0	53.771	21	10	17	1	519	57.7	5.07	44.1	10	0	8	3.41894e+07	High	1
A2NJV5	Immunoglobulin kappa variable 2-29 OS=Homo sapiens OX=9606 GN=IGKV2-29 PE=3 SV=2	0	52.847	19	5	160	4	120	13.1	7.28	284.95	5	0	1	1.32997e+10	High	1
P23396	40S ribosomal protein S3 OS=Homo sapiens OX=9606 GN=RPS3 PE=1 SV=2	0	52.531	60	14	18	14	243	26.7	9.66	19.41	14	0	0	3.67087e+07	High	1
P07355	Annexin A2 OS=Homo sapiens OX=9606 GN=ANXA2 PE=1 SV=2	0	52.417	37	12	16	12	339	38.6	7.75	19.46	12	0	0	1.28071e+07	High	1
P19338	Nucleolin OS=Homo sapiens OX=9606 GN=NCL PE=1 SV=3	0	51.238	19	13	20	13	710	76.6	4.7	34.64	13	0	0	4.38554e+07	High	1
Q13247	Serine/arginine-rich splicing factor 6 OS=Homo sapiens OX=9606 GN=SRSF6 PE=1 SV=2	0	50.765	32	12	16	8	344	39.6	11.43	20.32	12	0	3	4.42477e+07	High	1
P49411	Elongation factor Tu, mitochondrial OS=Homo sapiens OX=9606 GN=TUFM PE=1 SV=2	0	49.702	25	10	15	10	452	49.5	7.61	26.98	10	0	0	1.57655e+07	High	1
Q9Y657	Spindlin-1 OS=Homo sapiens OX=9606 GN=SPIN1 PE=1 SV=3	0	48.877	36	7	13	7	262	29.6	6.96	23.47	7	0	0	1.88182e+07	High	1
E7EX17	Eukaryotic translation initiation factor 4B OS=Homo sapiens OX=9606 GN=EIF4B PE=1 SV=1	0	48.013	19	12	17	12	616	69.7	5.67	22.98	12	0	0	1.5829e+07	High	1
Q96HS1	Serine/threonine-protein phosphatase PGAM5, mitochondrial OS=Homo sapiens OX=9606 GN=PGAM5 PE=1 SV=2	0	47.882	44	14	24	14	289	32	8.68	26.7	14	0	0	7.00666e+07	High	1
Q9Y6Y0	Influenza virus NS1A-binding protein OS=Homo sapiens OX=9606 GN=IVNS1ABP PE=1 SV=3	0	47.48	21	13	17	13	642	71.7	5.53	19.26	13	0	0	4.25548e+07	High	1
H0Y4R1	Inosine-5'-monophosphate dehydrogenase 2 (Fragment) OS=Homo sapiens OX=9606 GN=IMPDH2 PE=1 SV=1	0	47.27	27	8	10	8	470	51	8.18	18.38	8	0	0	9.88457e+06	High	1
P78527	DNA-dependent protein kinase catalytic subunit OS=Homo sapiens OX=9606 GN=PRKDC PE=1 SV=3	0	46.36	5	18	21	18	4128	468.8	7.12	15.59	18	0	0	1.76288e+07	High	1
Q15029	116 kDa U5 small nuclear ribonucleoprotein component OS=Homo sapiens OX=9606 GN=EFTUD2 PE=1 SV=1	0	45.917	18	14	17	13	972	109.4	5	17.46	14	0	0	1.80426e+07	High	1
Q9UMS4	Pre-mRNA-processing factor 19 OS=Homo sapiens OX=9606 GN=PRPF19 PE=1 SV=1	0	45.792	30	10	15	10	504	55.1	6.61	21.04	10	0	0	16925062	High	1
P62701	40S ribosomal protein S4, X isoform OS=Homo sapiens OX=9606 GN=RPS4X PE=1 SV=2	0	45.436	39	12	18	12	263	29.6	10.15	17.83	12	0	0	4.27262e+07	High	1
Q13509	Tubulin beta-3 chain OS=Homo sapiens OX=9606 GN=TUBB3 PE=1 SV=2	0	45.257	24	10	18	1	450	50.4	4.93	23.6	10	0	0	319128	High	1
Q8IWX8	Calcium homeostasis endoplasmic reticulum protein OS=Homo sapiens OX=9606 GN=CHERP PE=1 SV=3	0	44.92	13	9	11	9	916	103.6	9.04	16.51	9	0	0	1.11562e+07	High	1
Q10570	Cleavage and polyadenylation specificity factor subunit 1 OS=Homo sapiens OX=9606 GN=CPSF1 PE=1 SV=2	0	44.544	9	14	15	14	1443	160.8	6.4	13.4	14	0	0	1.26195e+07	High	1
P36578	60S ribosomal protein L4 OS=Homo sapiens OX=9606 GN=RPL4 PE=1 SV=5	0	44.164	34	12	14	12	427	47.7	11.06	16.7	12	0	0	1.57081e+07	High	1
J3KTA4	Probable ATP-dependent RNA helicase DDX5 OS=Homo sapiens OX=9606 GN=DDX5 PE=1 SV=1	0	43.968	22	13	16	7	614	69	8.85	19.57	13	0	0	5.24262e+06	High	1
Q7Z794	Keratin, type II cytoskeletal 1b OS=Homo sapiens OX=9606 GN=KRT77 PE=2 SV=3	0	43.95	18	10	20	7	578	61.9	5.99	31.56	10	0	0	5510669	High	1
Q06830	Peroxiredoxin-1 OS=Homo sapiens OX=9606 GN=PRDX1 PE=1 SV=1	0	42.91	55	11	19	10	199	22.1	8.13	28.43	11	0	1	8.63859e+07	High	1
P15880	40S ribosomal protein S2 OS=Homo sapiens OX=9606 GN=RPS2 PE=1 SV=2	0	42.288	36	9	13	9	293	31.3	10.24	25.75	9	0	0	2.99431e+07	High	1
P68871	Hemoglobin subunit beta OS=Homo sapiens OX=9606 GN=HBB PE=1 SV=2	0	42.257	64	9	19	7	147	16	7.28	17.87	9	0	0	1.74161e+07	High	1
P22087	rRNA 2'-O-methyltransferase fibrillarin OS=Homo sapiens OX=9606 GN=FBL PE=1 SV=2	0	42.005	36	9	14	8	321	33.8	10.18	18.83	9	0	0	9.87099e+06	High	1
P25789	Proteasome subunit alpha type-4 OS=Homo sapiens OX=9606 GN=PSMA4 PE=1 SV=1	0	41.858	36	8	16	8	261	29.5	7.72	16.74	8	0	0	15370352	High	1
P16402	Histone H1.3 OS=Homo sapiens OX=9606 GN=HIST1H1D PE=1 SV=2	0	41.852	24	9	18	8	221	22.3	11.02	24.13	9	0	1	1.34974e+08	High	1
P48643	T-complex protein 1 subunit epsilon OS=Homo sapiens OX=9606 GN=CCT5 PE=1 SV=1	0	41.578	29	15	20	15	541	59.6	5.66	20.23	15	0	0	2.21301e+07	High	1
D6RI06	OTU domain-containing protein 4 (Fragment) OS=Homo sapiens OX=9606 GN=OTUD4 PE=1 SV=1	0	41.159	36	9	10	1	372	42.1	7.55	17.96	9	0	0		High	1
P61978	Heterogeneous nuclear ribonucleoprotein K OS=Homo sapiens OX=9606 GN=HNRNPK PE=1 SV=1	0	41.105	34	13	19	2	463	50.9	5.54	22.73	13	0	9	1.63581e+07	High	1
E7EQB2	Lactotransferrin (Fragment) OS=Homo sapiens OX=9606 GN=LTF PE=1 SV=1	0	40.864	20	11	14	9	696	76.6	8.02	15.43	11	0	0	4.62773e+06	High	1
P11021	Endoplasmic reticulum chaperone BiP OS=Homo sapiens OX=9606 GN=HSPA5 PE=1 SV=2	0	40.749	20	12	14	10	654	72.3	5.16	12.32	12	0	0	7.78765e+06	High	1
Q9BY77	Polymerase delta-interacting protein 3 OS=Homo sapiens OX=9606 GN=POLDIP3 PE=1 SV=2	0	40.512	40	13	17	13	421	46.1	9.99	17.59	13	0	0	2.12691e+07	High	1
Q08188	Protein-glutamine gamma-glutamyltransferase E OS=Homo sapiens OX=9606 GN=TGM3 PE=1 SV=4	0	40.463	14	8	10	8	693	76.6	5.86	9.89	8	0	0	1.11497e+07	High	1
P69905	Hemoglobin subunit alpha OS=Homo sapiens OX=9606 GN=HBA1 PE=1 SV=2	0	39.882	43	5	14	2	142	15.2	8.68	28.43	5	0	0	2.24217e+06	High	1
P62269	40S ribosomal protein S18 OS=Homo sapiens OX=9606 GN=RPS18 PE=1 SV=3	0	39.704	37	9	25	9	152	17.7	10.99	32.67	9	0	0	4.81342e+07	High	1
P39023	60S ribosomal protein L3 OS=Homo sapiens OX=9606 GN=RPL3 PE=1 SV=2	0	39.687	23	8	13	8	403	46.1	10.18	17.7	8	0	0	1.30497e+07	High	1
A0A2R8Y811	40S ribosomal protein S14 (Fragment) OS=Homo sapiens OX=9606 GN=RPS14 PE=1 SV=1	0	39.304	43	9	11	9	150	16.1	10.05	17.05	9	0	0	1.4204e+07	High	1
O00567	Nucleolar protein 56 OS=Homo sapiens OX=9606 GN=NOP56 PE=1 SV=4	0	38.762	15	8	10	8	594	66	9.19	14.95	8	0	0	5.51298e+06	High	1
O94906	Pre-mRNA-processing factor 6 OS=Homo sapiens OX=9606 GN=PRPF6 PE=1 SV=1	0	38.71	13	11	13	11	941	106.9	8.25	16.45	11	0	0	5.6433e+06	High	1
Q5T6W2	Heterogeneous nuclear ribonucleoprotein K (Fragment) OS=Homo sapiens OX=9606 GN=HNRNPK PE=1 SV=1	0	37.794	39	12	18	1	379	41.8	5.59	21.98	12	0	0	471475	High	1
P52272	Heterogeneous nuclear ribonucleoprotein M OS=Homo sapiens OX=9606 GN=HNRNPM PE=1 SV=3	0	37.459	19	13	17	13	730	77.5	8.7	20.31	13	0	0	9.51593e+06	High	1
P61247	40S ribosomal protein S3a OS=Homo sapiens OX=9606 GN=RPS3A PE=1 SV=2	0	37.255	38	10	18	10	264	29.9	9.73	16.73	10	0	0	2.53502e+07	High	1
P35813	Protein phosphatase 1A OS=Homo sapiens OX=9606 GN=PPM1A PE=1 SV=1	0	37.252	21	8	14	4	382	42.4	5.36	18.6	8	0	0	1.94133e+06	High	1
P19013	Keratin, type II cytoskeletal 4 OS=Homo sapiens OX=9606 GN=KRT4 PE=1 SV=4	0	37.193	22	11	14	9	534	57.3	6.61	15.96	11	0	1	3.93032e+06	High	1
P13639	Elongation factor 2 OS=Homo sapiens OX=9606 GN=EEF2 PE=1 SV=4	0	36.15	14	14	15	13	858	95.3	6.83	10.13	14	0	1	1.07989e+07	High	1
O00425	Insulin-like growth factor 2 mRNA-binding protein 3 OS=Homo sapiens OX=9606 GN=IGF2BP3 PE=1 SV=2	0	35.586	20	10	15	7	579	63.7	8.87	20.96	10	0	1	3.79817e+06	High	1
P60866	40S ribosomal protein S20 OS=Homo sapiens OX=9606 GN=RPS20 PE=1 SV=1	0	35.32	29	5	15	5	119	13.4	9.94	41.3	5	0	0	2.21769e+08	High	1
J3KRX5	60S ribosomal protein L17 (Fragment) OS=Homo sapiens OX=9606 GN=RPL17 PE=3 SV=1	0	34.677	45	7	10	7	174	20.2	10.1	14.28	7	0	0	9.85056e+06	High	1
P11387	DNA topoisomerase 1 OS=Homo sapiens OX=9606 GN=TOP1 PE=1 SV=2	0	34.27	17	14	14	14	765	90.7	9.31	8.27	14	0	0	8.40665e+06	High	1
Q8IWI9	MAX gene-associated protein OS=Homo sapiens OX=9606 GN=MGA PE=1 SV=3	0	33.638	5	10	10	6	3026	331.6	6.79	8.4	10	0	2	1.96472e+06	High	1
P25311	Zinc-alpha-2-glycoprotein OS=Homo sapiens OX=9606 GN=AZGP1 PE=1 SV=2	0	33.591	25	7	10	7	298	34.2	6.05	10.67	7	0	0	1.22045e+07	High	1
P35573	Glycogen debranching enzyme OS=Homo sapiens OX=9606 GN=AGL PE=1 SV=3	0	33.578	9	12	12	12	1532	174.7	6.76	8.7	12	0	0	9.37657e+06	High	1
P62906	60S ribosomal protein L10a OS=Homo sapiens OX=9606 GN=RPL10A PE=1 SV=2	0	32.898	24	5	7	5	217	24.8	9.94	18.22	5	0	0	1.99617e+07	High	1
Q6UWP8	Suprabasin OS=Homo sapiens OX=9606 GN=SBSN PE=1 SV=2	0	32.673	27	6	8	6	590	60.5	7.01	19.09	6	0	0	5.07044e+06	High	1
P62280	40S ribosomal protein S11 OS=Homo sapiens OX=9606 GN=RPS11 PE=1 SV=3	0	32.557	53	9	13	9	158	18.4	10.3	11.83	9	0	0	2.83365e+07	High	1
P38919	Eukaryotic initiation factor 4A-III OS=Homo sapiens OX=9606 GN=EIF4A3 PE=1 SV=4	0	32.455	20	9	12	7	411	46.8	6.73	16.35	9	0	2	1.36942e+07	High	1
O00571	ATP-dependent RNA helicase DDX3X OS=Homo sapiens OX=9606 GN=DDX3X PE=1 SV=3	0	32.424	20	13	15	12	662	73.2	7.18	13.85	13	0	0	7.43668e+06	High	1
P27708	CAD protein OS=Homo sapiens OX=9606 GN=CAD PE=1 SV=3	0	32.081	5	9	9	9	2225	242.8	6.46	10.59	9	0	0	1.04645e+07	High	1
P62241	40S ribosomal protein S8 OS=Homo sapiens OX=9606 GN=RPS8 PE=1 SV=2	0	31.958	34	7	12	7	208	24.2	10.32	19.33	7	0	0	2.44348e+07	High	1
K7EJV9	60S ribosomal protein L23a (Fragment) OS=Homo sapiens OX=9606 GN=RPL23A PE=1 SV=1	0	31.478	31	6	11	6	170	19.4	10.48	14.2	6	0	0	1.6953e+07	High	1
P08727	Keratin, type I cytoskeletal 19 OS=Homo sapiens OX=9606 GN=KRT19 PE=1 SV=4	0	31.442	16	10	32	1	400	44.1	5.14	20.88	10	0	0	1.55933e+06	High	1
P62424	60S ribosomal protein L7a OS=Homo sapiens OX=9606 GN=RPL7A PE=1 SV=2	0	31.054	33	10	15	10	266	30	10.61	15.6	10	0	0	1.32671e+07	High	1
O60825	6-phosphofructo-2-kinase/fructose-2,6-bisphosphatase 2 OS=Homo sapiens OX=9606 GN=PFKFB2 PE=1 SV=2	0	30.882	18	10	15	4	505	58.4	8.38	14.87	10	0	0	2.23818e+06	High	1
P18124	60S ribosomal protein L7 OS=Homo sapiens OX=9606 GN=RPL7 PE=1 SV=1	0	30.727	40	11	18	11	248	29.2	10.65	17.76	11	0	0	1.06084e+07	High	1
Q08554	Desmocollin-1 OS=Homo sapiens OX=9606 GN=DSC1 PE=1 SV=2	0	30.069	7	6	10	6	894	99.9	5.43	10.99	6	0	0	1.23589e+07	High	1
E9PDF6	Unconventional myosin-Ib OS=Homo sapiens OX=9606 GN=MYO1B PE=1 SV=1	0	29.681	8	9	9	9	1107	128.4	9.31	12.16	9	0	0	4.64428e+06	High	1
P05089	Arginase-1 OS=Homo sapiens OX=9606 GN=ARG1 PE=1 SV=2	0	29.63	29	9	16	9	322	34.7	7.21	15.07	9	0	0	2.05351e+07	High	1
P04040	Catalase OS=Homo sapiens OX=9606 GN=CAT PE=1 SV=3	0	29.467	16	7	7	7	527	59.7	7.39	9.92	7	0	0	4.21298e+06	High	1
P38646	Stress-70 protein, mitochondrial OS=Homo sapiens OX=9606 GN=HSPA9 PE=1 SV=2	0	29.201	15	9	10	9	679	73.6	6.16	10.65	9	0	0	8.909e+06	High	1
P55795	Heterogeneous nuclear ribonucleoprotein H2 OS=Homo sapiens OX=9606 GN=HNRNPH2 PE=1 SV=1	0	29.13	18	6	9	1	449	49.2	6.3	13.98	6	0	0	242150	High	1
Q01469	Fatty acid-binding protein 5 OS=Homo sapiens OX=9606 GN=FABP5 PE=1 SV=3	0	29.009	64	8	8	8	135	15.2	7.01	9.45	8	0	0	2.47676e+06	High	1
Q08378	Golgin subfamily A member 3 OS=Homo sapiens OX=9606 GN=GOLGA3 PE=1 SV=2	0	28.368	8	10	10	10	1498	167.3	5.44	8.11	10	0	0	2.58399e+06	High	1
M0R210	40S ribosomal protein S16 OS=Homo sapiens OX=9606 GN=RPS16 PE=1 SV=1	0	28.359	40	6	11	6	129	14.4	10.23	23.11	6	0	0	3.33936e+07	High	1
P29508	Serpin B3 OS=Homo sapiens OX=9606 GN=SERPINB3 PE=1 SV=2	0	27.878	25	9	12	9	390	44.5	6.81	11.28	9	0	0	1.09028e+07	High	1
O60506	Heterogeneous nuclear ribonucleoprotein Q OS=Homo sapiens OX=9606 GN=SYNCRIP PE=1 SV=2	0	27.543	16	8	10	5	623	69.6	8.59	8.7	8	0	0	2.03814e+06	High	1
E9PKG1	Protein arginine N-methyltransferase 1 OS=Homo sapiens OX=9606 GN=PRMT1 PE=1 SV=1	0	27.074	29	7	10	7	325	37.7	6.15	13.06	7	0	0	5.29194e+06	High	1
P25705	ATP synthase subunit alpha, mitochondrial OS=Homo sapiens OX=9606 GN=ATP5F1A PE=1 SV=1	0	26.914	15	8	9	8	553	59.7	9.13	14.09	8	0	0	3.89371e+06	High	1
P67809	Nuclease-sensitive element-binding protein 1 OS=Homo sapiens OX=9606 GN=YBX1 PE=1 SV=3	0	26.712	28	6	7	6	324	35.9	9.88	8.21	6	0	0	6.88582e+06	High	1
Q6ZVX7	F-box only protein 50 OS=Homo sapiens OX=9606 GN=NCCRP1 PE=1 SV=1	0	26.6	29	6	6	6	275	30.8	6.62	7.21	6	0	0	2.72506e+06	High	1
Q9UPW6	DNA-binding protein SATB2 OS=Homo sapiens OX=9606 GN=SATB2 PE=1 SV=2	0	26.595	13	7	7	7	733	82.5	6.9	9.43	7	0	0	1.91836e+06	High	1
P17987	T-complex protein 1 subunit alpha OS=Homo sapiens OX=9606 GN=TCP1 PE=1 SV=1	0	26.594	15	8	10	8	556	60.3	6.11	14.09	8	0	0	7.02255e+06	High	1
M0R3D6	60S ribosomal protein L18a (Fragment) OS=Homo sapiens OX=9606 GN=RPL18A PE=1 SV=1	0	26.529	33	5	7	5	141	16.7	10.77	14.15	5	0	0	1.3162e+07	High	1
Q9C0J8	pre-mRNA 3' end processing protein WDR33 OS=Homo sapiens OX=9606 GN=WDR33 PE=1 SV=2	0	26.38	7	8	11	8	1336	145.8	9.17	10.96	8	0	0	4.53946e+06	High	1
O43390	Heterogeneous nuclear ribonucleoprotein R OS=Homo sapiens OX=9606 GN=HNRNPR PE=1 SV=1	0	26.215	15	9	11	6	633	70.9	8.13	4.66	9	0	2	5.86047e+06	High	1
P31153	S-adenosylmethionine synthase isoform type-2 OS=Homo sapiens OX=9606 GN=MAT2A PE=1 SV=1	0	26.183	17	6	7	6	395	43.6	6.48	4.84	6	0	0	5.28523e+06	High	1
P81605	Dermcidin OS=Homo sapiens OX=9606 GN=DCD PE=1 SV=2	0	25.972	41	5	8	5	110	11.3	6.54	17.22	5	0	0	4.95909e+07	High	1
Q15750	TGF-beta-activated kinase 1 and MAP3K7-binding protein 1 OS=Homo sapiens OX=9606 GN=TAB1 PE=1 SV=1	0	25.817	15	6	8	6	504	54.6	5.52	10.8	6	0	0	4.79512e+06	High	1
P62829	60S ribosomal protein L23 OS=Homo sapiens OX=9606 GN=RPL23 PE=1 SV=1	0	25.757	44	5	17	5	140	14.9	10.51	18.16	5	0	0	1.92908e+07	High	1
Q16629	Serine/arginine-rich splicing factor 7 OS=Homo sapiens OX=9606 GN=SRSF7 PE=1 SV=1	0	25.705	27	6	7	6	238	27.4	11.82	8.33	6	0	0	1.72903e+07	High	1
Q02878	60S ribosomal protein L6 OS=Homo sapiens OX=9606 GN=RPL6 PE=1 SV=3	0	25.694	24	6	12	6	288	32.7	10.58	8.51	6	0	0	7.54885e+06	High	1
Q15459	Splicing factor 3A subunit 1 OS=Homo sapiens OX=9606 GN=SF3A1 PE=1 SV=1	0	25.561	12	8	9	8	793	88.8	5.22	8.92	8	0	0	3.45348e+06	High	1
P22735	Protein-glutamine gamma-glutamyltransferase K OS=Homo sapiens OX=9606 GN=TGM1 PE=1 SV=4	0	25.542	10	8	8	8	817	89.7	6.04	9.34	8	0	0	2.75293e+06	High	1
P31944	Caspase-14 OS=Homo sapiens OX=9606 GN=CASP14 PE=1 SV=2	0	25.302	26	6	7	6	242	27.7	5.58	11.46	6	0	0	5.90168e+06	High	1
Q96P63	Serpin B12 OS=Homo sapiens OX=9606 GN=SERPINB12 PE=1 SV=1	0	25.284	20	8	9	8	405	46.2	5.53	12.71	8	0	0	1.77877e+07	High	1
H3BU53	MAX gene-associated protein (Fragment) OS=Homo sapiens OX=9606 GN=MGA PE=1 SV=1	0	25.149	7	6	6	2	1174	127.2	7.15	10.16	6	0	0	2.06228e+06	High	1
P62081	40S ribosomal protein S7 OS=Homo sapiens OX=9606 GN=RPS7 PE=1 SV=1	0	25.062	14	5	6	5	194	22.1	10.1	6.22	5	0	0	5.30266e+06	High	1
O15294	UDP-N-acetylglucosamine--peptide N-acetylglucosaminyltransferase 110 kDa subunit OS=Homo sapiens OX=9606 GN=OGT PE=1 SV=3	0	25.05	8	8	10	8	1046	116.9	6.7	17.28	8	0	0	5.31632e+06	High	1
A0A0A0MRM8	Unconventional myosin-VI OS=Homo sapiens OX=9606 GN=MYO6 PE=1 SV=1	0	25.008	8	8	9	8	1253	144.9	8.56	8.02	8	0	0	2.65177e+06	High	1
O15397	Importin-8 OS=Homo sapiens OX=9606 GN=IPO8 PE=1 SV=2	0	24.958	6	6	7	6	1037	119.9	5.16	8.66	6	0	0	4.39339e+06	High	1
Q9UKV3	Apoptotic chromatin condensation inducer in the nucleus OS=Homo sapiens OX=9606 GN=ACIN1 PE=1 SV=2	0	24.643	5	7	7	7	1341	151.8	6.43	8.11	7	0	0	4.43483e+06	High	1
P39019	40S ribosomal protein S19 OS=Homo sapiens OX=9606 GN=RPS19 PE=1 SV=2	0	24.624	40	8	10	8	145	16.1	10.32	13.1	8	0	0	9.37158e+06	High	1
Q9BUA3	Spindlin interactor and repressor of chromatin-binding protein OS=Homo sapiens OX=9606 GN=SPINDOC PE=1 SV=3	0	24.513	27	7	7	7	381	41	5.01	5.93	7	0	0	2.32194e+06	High	1
Q96I25	Splicing factor 45 OS=Homo sapiens OX=9606 GN=RBM17 PE=1 SV=1	0	24.505	25	7	9	7	401	44.9	5.97	6.49	7	0	0	3.90271e+06	High	1
P05388	60S acidic ribosomal protein P0 OS=Homo sapiens OX=9606 GN=RPLP0 PE=1 SV=1	0	24.436	25	7	10	7	317	34.3	5.97	15.41	7	0	0	9.01787e+06	High	1
P62805	Histone H4 OS=Homo sapiens OX=9606 GN=HIST1H4A PE=1 SV=2	0	24.309	42	5	10	5	103	11.4	11.36	12.35	5	0	0	3.07673e+07	High	1
P09874	Poly [ADP-ribose] polymerase 1 OS=Homo sapiens OX=9606 GN=PARP1 PE=1 SV=4	0	24.189	8	7	9	7	1014	113	8.88	10.41	7	0	0	5.32848e+06	High	1
P08238	Heat shock protein HSP 90-beta OS=Homo sapiens OX=9606 GN=HSP90AB1 PE=1 SV=4	0	24.115	12	8	8	4	724	83.2	5.03	3.7	8	0	3	4.92909e+06	High	1
Q6KB66	Keratin, type II cytoskeletal 80 OS=Homo sapiens OX=9606 GN=KRT80 PE=1 SV=2	0	23.865	16	7	13	7	452	50.5	5.67	9.77	7	0	0	3.07758e+06	High	1
A0A0G2JNQ3	Heterogeneous nuclear ribonucleoprotein C-like 2 OS=Homo sapiens OX=9606 GN=HNRNPCL2 PE=4 SV=1	0	23.727	12	5	10	5	293	32	5.43	15.79	5	0	0	1.27163e+07	High	1
A0A075B6R9	Immunoglobulin kappa variable 2D-24 (non-functional) (Fragment) OS=Homo sapiens OX=9606 GN=IGKV2D-24 PE=4 SV=1	0	23.535	13	4	23	3	120	13.1	8.87	37.77	4	0	0	1.78036e+08	High	1
P30050	60S ribosomal protein L12 OS=Homo sapiens OX=9606 GN=RPL12 PE=1 SV=1	0	23.511	43	5	6	5	165	17.8	9.42	12.85	5	0	0	1.44577e+07	High	1
P62316	Small nuclear ribonucleoprotein Sm D2 OS=Homo sapiens OX=9606 GN=SNRPD2 PE=1 SV=1	0	23.432	42	5	6	5	118	13.5	9.91	15.77	5	0	0	1.8788e+07	High	1
K7EMD9	Keratin, type I cytoskeletal 13 (Fragment) OS=Homo sapiens OX=9606 GN=KRT13 PE=1 SV=1	0	23.19	38	8	41	1	165	19.2	4.74	51.03	8	0	0	730844	High	1
B1AK88	Capping protein (Actin filament) muscle Z-line, beta, isoform CRA_d OS=Homo sapiens OX=9606 GN=CAPZB PE=1 SV=1	0	22.885	21	7	8	7	301	33.8	6.43	10.06	7	0	0	6.37472e+06	High	1
A0A2R8Y422	Uncharacterized protein OS=Homo sapiens OX=9606 PE=4 SV=1	0	22.748	32	4	5	4	156	18	9.47	9.51	4	0	0	5.01072e+06	High	1
P50990	T-complex protein 1 subunit theta OS=Homo sapiens OX=9606 GN=CCT8 PE=1 SV=4	0	22.608	14	6	6	6	548	59.6	5.6	5.65	6	0	0	3.42622e+06	High	1
P63173	60S ribosomal protein L38 OS=Homo sapiens OX=9606 GN=RPL38 PE=1 SV=2	0	22.576	53	5	8	5	70	8.2	10.1	10.36	5	0	0	1.11253e+07	High	1
P50914	60S ribosomal protein L14 OS=Homo sapiens OX=9606 GN=RPL14 PE=1 SV=4	0	22.471	20	4	8	4	215	23.4	10.93	9.44	4	0	0	6.06528e+06	High	1
Q9Y2X3	Nucleolar protein 58 OS=Homo sapiens OX=9606 GN=NOP58 PE=1 SV=1	0	22.407	12	5	5	5	529	59.5	8.92	7.31	5	0	0	1.48611e+06	High	1
P62753	40S ribosomal protein S6 OS=Homo sapiens OX=9606 GN=RPS6 PE=1 SV=1	0	22.381	23	6	8	6	249	28.7	10.84	9.17	6	0	0	2.19827e+07	High	1
P27635	60S ribosomal protein L10 OS=Homo sapiens OX=9606 GN=RPL10 PE=1 SV=4	0	22.316	42	7	10	7	214	24.6	10.08	5.33	7	0	0	7.26747e+06	High	1
I3L3P7	40S ribosomal protein S15a OS=Homo sapiens OX=9606 GN=RPS15A PE=1 SV=1	0	21.988	73	8	11	8	100	11.5	10.15	13.54	8	0	0	3.06884e+07	High	1
P14678	Small nuclear ribonucleoprotein-associated proteins B and B' OS=Homo sapiens OX=9606 GN=SNRPB PE=1 SV=2	0	21.947	28	8	10	8	240	24.6	11.19	12.03	8	0	0	2.60358e+07	High	1
P62277	40S ribosomal protein S13 OS=Homo sapiens OX=9606 GN=RPS13 PE=1 SV=2	0	21.846	38	6	7	6	151	17.2	10.54	12.85	6	0	0	1.15153e+07	High	1
Q92900	Regulator of nonsense transcripts 1 OS=Homo sapiens OX=9606 GN=UPF1 PE=1 SV=2	0	21.819	8	8	11	8	1129	124.3	6.61	7.62	8	0	0	6.12928e+06	High	1
P38159	RNA-binding motif protein, X chromosome OS=Homo sapiens OX=9606 GN=RBMX PE=1 SV=3	0	21.785	15	6	7	6	391	42.3	10.05	7.22	6	0	0	1.32588e+07	High	1
P12236	ADP/ATP translocase 3 OS=Homo sapiens OX=9606 GN=SLC25A6 PE=1 SV=4	0	21.778	26	8	13	2	298	32.8	9.74	10.15	8	0	0	1508604	High	1
P05141	ADP/ATP translocase 2 OS=Homo sapiens OX=9606 GN=SLC25A5 PE=1 SV=7	0	21.774	22	8	14	2	298	32.8	9.69	8.05	8	0	6	1.85761e+07	High	1
P26373	60S ribosomal protein L13 OS=Homo sapiens OX=9606 GN=RPL13 PE=1 SV=4	0	21.415	27	6	11	6	211	24.2	11.65	18.16	6	0	0	8294711	High	1
P49327	Fatty acid synthase OS=Homo sapiens OX=9606 GN=FASN PE=1 SV=3	0	21.159	3	8	11	8	2511	273.3	6.44	4.39	8	0	0	2.47042e+06	High	1
Q99459	Cell division cycle 5-like protein OS=Homo sapiens OX=9606 GN=CDC5L PE=1 SV=2	0	20.918	11	8	8	8	802	92.2	8.18	4.76	8	0	0	6.52477e+06	High	1
A6NMN0	Phosphorylase b kinase regulatory subunit OS=Homo sapiens OX=9606 GN=PHKA1 PE=1 SV=1	0	20.579	8	7	7	7	1240	139	6.18	7.27	7	0	0	2.50021e+06	High	1
Q14690	Protein RRP5 homolog OS=Homo sapiens OX=9606 GN=PDCD11 PE=1 SV=3	0	20.563	4	7	8	7	1871	208.6	8.87	13.77	7	0	0	5.08645e+06	High	1
P62314	Small nuclear ribonucleoprotein Sm D1 OS=Homo sapiens OX=9606 GN=SNRPD1 PE=1 SV=1	0	20.522	38	4	5	4	119	13.3	11.56	10.16	4	0	0	5.17606e+06	High	1
P14618	Pyruvate kinase PKM OS=Homo sapiens OX=9606 GN=PKM PE=1 SV=4	0	20.489	16	7	8	7	531	57.9	7.84	6.84	7	0	0	8.49199e+06	High	1
P26641	Elongation factor 1-gamma OS=Homo sapiens OX=9606 GN=EEF1G PE=1 SV=3	0	20.385	17	8	11	8	437	50.1	6.67	8.01	8	0	0	9.45936e+06	High	1
Q9UQ35	Serine/arginine repetitive matrix protein 2 OS=Homo sapiens OX=9606 GN=SRRM2 PE=1 SV=2	0	20.223	4	9	11	9	2752	299.4	12.06	9.43	9	0	0	2.9568e+06	High	1
Q15233	Non-POU domain-containing octamer-binding protein OS=Homo sapiens OX=9606 GN=NONO PE=1 SV=4	0	20.139	17	8	11	6	471	54.2	8.95	7.17	8	0	2	5.15028e+06	High	1
Q8WXF1	Paraspeckle component 1 OS=Homo sapiens OX=9606 GN=PSPC1 PE=1 SV=1	0	20.118	14	7	9	6	523	58.7	6.67	4.31	7	0	0	3.71165e+06	High	1
M0QXS5	Heterogeneous nuclear ribonucleoprotein L (Fragment) OS=Homo sapiens OX=9606 GN=HNRNPL PE=1 SV=1	0	20.094	12	6	7	6	530	58.4	6.79	8.44	6	0	0	3.98212e+06	High	1
Q03393	6-pyruvoyl tetrahydrobiopterin synthase OS=Homo sapiens OX=9606 GN=PTS PE=1 SV=1	0	19.86	39	8	15	8	145	16.4	6.68	8.89	8	0	0	1.86658e+07	High	1
P49902	Cytosolic purine 5'-nucleotidase OS=Homo sapiens OX=9606 GN=NT5C2 PE=1 SV=1	0	19.842	17	8	8	8	561	64.9	6.14	3.92	8	0	0	1.85229e+06	High	1
P12273	Prolactin-inducible protein OS=Homo sapiens OX=9606 GN=PIP PE=1 SV=1	0	19.704	27	4	10	4	146	16.6	8.05	12.81	4	0	0	19806644	High	1
O60264	SWI/SNF-related matrix-associated actin-dependent regulator of chromatin subfamily A member 5 OS=Homo sapiens OX=9606 GN=SMARCA5 PE=1 SV=1	0	19.677	9	10	11	5	1052	121.8	8.09	3.58	10	0	4	3.41919e+06	High	1
P61513	60S ribosomal protein L37a OS=Homo sapiens OX=9606 GN=RPL37A PE=1 SV=2	0	19.47	33	2	4	2	92	10.3	10.43	8.3	2	0	0	5.22299e+06	High	1
Q5T749	Keratinocyte proline-rich protein OS=Homo sapiens OX=9606 GN=KPRP PE=1 SV=1	0	19.369	12	4	5	4	579	64.1	8.27	4.14	4	0	0	4.1914e+06	High	1
Q7Z353	Highly divergent homeobox OS=Homo sapiens OX=9606 GN=HDX PE=1 SV=1	0	19.287	13	8	8	8	690	77.2	5.87	5.17	8	0	0	4.29981e+06	High	1
Q7Z406	Myosin-14 OS=Homo sapiens OX=9606 GN=MYH14 PE=1 SV=2	0	19.164	3	7	9	2	1995	227.7	5.6	9.07	7	0	0	4.70906e+06	High	1
Q13867	Bleomycin hydrolase OS=Homo sapiens OX=9606 GN=BLMH PE=1 SV=1	0	19.145	13	5	5	5	455	52.5	6.27	6.48	5	0	0	1916822	High	1
A0A087WWP4	RNA-binding protein 15 OS=Homo sapiens OX=9606 GN=RBM15 PE=1 SV=1	0	18.99	13	9	10	8	933	102.1	9.94	9.28	9	0	1	3.64028e+06	High	1
O95232	Luc7-like protein 3 OS=Homo sapiens OX=9606 GN=LUC7L3 PE=1 SV=2	0	18.862	12	4	5	4	432	51.4	9.79	4.13	4	0	0	730892	High	1
A0A024R4M0	40S ribosomal protein S9 OS=Homo sapiens OX=9606 GN=RPS9 PE=1 SV=1	0	18.811	34	9	10	9	194	22.6	10.65	12.15	9	0	0	1.13715e+07	High	1
P62995	Transformer-2 protein homolog beta OS=Homo sapiens OX=9606 GN=TRA2B PE=1 SV=1	0	18.531	26	6	8	5	288	33.6	11.25	7.86	6	0	1	9.19405e+06	High	1
G3V203	60S ribosomal protein L18 OS=Homo sapiens OX=9606 GN=RPL18 PE=1 SV=1	0	18.507	40	6	7	6	164	18.7	11.59	9.3	6	0	0	1.1282e+07	High	1
P36542	ATP synthase subunit gamma, mitochondrial OS=Homo sapiens OX=9606 GN=ATP5F1C PE=1 SV=1	0	18.412	20	5	5	5	298	33	9.22	8.61	5	0	0	3.14251e+06	High	1
Q93100	Phosphorylase b kinase regulatory subunit beta OS=Homo sapiens OX=9606 GN=PHKB PE=1 SV=3	0	18.383	6	8	9	8	1093	124.8	6.95	5.42	8	0	0	5.06211e+06	High	1
Q5QNW6	Histone H2B type 2-F OS=Homo sapiens OX=9606 GN=HIST2H2BF PE=1 SV=3	0	18.335	24	4	9	4	126	13.9	10.32	12.66	4	0	0	3.28728e+07	High	1
P62917	60S ribosomal protein L8 OS=Homo sapiens OX=9606 GN=RPL8 PE=1 SV=2	0	18.167	39	6	10	6	257	28	11.03	19.49	6	0	0	1.06787e+07	High	1
Q9BUQ8	Probable ATP-dependent RNA helicase DDX23 OS=Homo sapiens OX=9606 GN=DDX23 PE=1 SV=3	0	18.002	9	7	8	7	820	95.5	9.55	6.27	7	0	0	3.43457e+06	High	1
Q5T200	Zinc finger CCCH domain-containing protein 13 OS=Homo sapiens OX=9606 GN=ZC3H13 PE=1 SV=1	0	17.927	5	8	10	8	1668	196.5	9.42	2.34	8	0	0	6.22271e+06	High	1
P61353	60S ribosomal protein L27 OS=Homo sapiens OX=9606 GN=RPL27 PE=1 SV=2	0	17.884	43	5	7	5	136	15.8	10.56	12.51	5	0	0	2.42794e+07	High	1
B4DUR8	T-complex protein 1 subunit gamma OS=Homo sapiens OX=9606 GN=CCT3 PE=1 SV=1	0	17.738	14	5	7	5	500	55.6	5.64	9.48	5	0	0	1.85014e+06	High	1
P30041	Peroxiredoxin-6 OS=Homo sapiens OX=9606 GN=PRDX6 PE=1 SV=3	0	17.733	26	6	7	6	224	25	6.38	3.84	6	0	0	2.62847e+06	High	1
P01024	Complement C3 OS=Homo sapiens OX=9606 GN=C3 PE=1 SV=2	0	17.594	3	6	8	1	1663	187	6.4	6.32	6	0	0	1.56417e+06	High	1
Q09161	Nuclear cap-binding protein subunit 1 OS=Homo sapiens OX=9606 GN=NCBP1 PE=1 SV=1	0	17.572	6	4	4	4	790	91.8	6.43	4.51	4	0	0	2.30513e+06	High	1
A0A0D9SEM4	Serine/arginine-rich-splicing factor 4 (Fragment) OS=Homo sapiens OX=9606 GN=SRSF4 PE=1 SV=1	0	17.536	21	7	7	3	378	43.6	11.08	1.79	7	0	0	130633	High	1
F5GXS0	Complement C4-B OS=Homo sapiens OX=9606 GN=C4B PE=1 SV=1	0	17.478	3	4	5	1	1698	187.6	7.33	9.76	4	0	0	2.2818e+06	High	1
Q12874	Splicing factor 3A subunit 3 OS=Homo sapiens OX=9606 GN=SF3A3 PE=1 SV=1	0	17.41	13	5	5	5	501	58.8	5.38	5.27	5	0	0	3.45705e+06	High	1
Q14247	Src substrate cortactin OS=Homo sapiens OX=9606 GN=CTTN PE=1 SV=2	0	17.372	15	7	8	7	550	61.5	5.4	9.27	7	0	0	1.1302e+06	High	1
E7EQV9	Ribosomal protein L15 (Fragment) OS=Homo sapiens OX=9606 GN=RPL15 PE=1 SV=1	0	17.336	29	4	5	4	174	20.5	11.28	6.76	4	0	0	3.63916e+06	High	1
Q14498	RNA-binding protein 39 OS=Homo sapiens OX=9606 GN=RBM39 PE=1 SV=2	0	17.298	12	6	6	6	530	59.3	10.1	6.49	6	0	0	7.3084e+06	High	1
A0A2R8Y7Z0	Catenin beta-1 OS=Homo sapiens OX=9606 GN=CTNNB1 PE=1 SV=1	0	17.165	5	4	4	1	780	85.3	5.92	6.39	4	0	0	414584	High	1
Q5JR04	Mov10, Moloney leukemia virus 10, homolog (Mouse), isoform CRA_a OS=Homo sapiens OX=9606 GN=MOV10 PE=1 SV=1	0	17.156	6	5	5	5	947	107.1	8.79	5.66	5	0	0	1.60456e+06	High	1
E5RI99	60S ribosomal protein L30 (Fragment) OS=Homo sapiens OX=9606 GN=RPL30 PE=1 SV=1	0	17.146	45	4	8	4	114	12.6	9.55	5.07	4	0	0	8.82473e+06	High	1
F5GY37	Prohibitin-2 OS=Homo sapiens OX=9606 GN=PHB2 PE=1 SV=1	0	17.12	14	3	3	3	267	29.7	9.88	6.84	3	0	0	1178789	High	1
I3L1L3	Myb-binding protein 1A (Fragment) OS=Homo sapiens OX=9606 GN=MYBBP1A PE=1 SV=1	0	16.995	4	4	5	4	1252	140.2	9.26	4.48	4	0	0	895043	High	1
P32119	Peroxiredoxin-2 OS=Homo sapiens OX=9606 GN=PRDX2 PE=1 SV=5	0	16.992	25	6	8	5	198	21.9	5.97	14.97	6	0	0	8.60111e+06	High	1
E7EQS8	Methylcytosine dioxygenase TET2 OS=Homo sapiens OX=9606 GN=TET2 PE=1 SV=1	0	16.961	4	7	8	7	2023	225.9	7.8	4.32	7	0	0	2.34719e+06	High	1
A0A2R8Y6G6	Alpha-enolase OS=Homo sapiens OX=9606 GN=ENO1 PE=1 SV=1	0	16.882	14	4	8	4	434	47.3	6.99	5.93	4	0	0	7.25966e+06	High	1
Q9Y3Y2	Chromatin target of PRMT1 protein OS=Homo sapiens OX=9606 GN=CHTOP PE=1 SV=2	0	16.775	13	3	5	3	248	26.4	12.23	8.16	3	0	0	1.7292e+06	High	1
P01876	Immunoglobulin heavy constant alpha 1 OS=Homo sapiens OX=9606 GN=IGHA1 PE=1 SV=2	0	16.763	18	5	5	5	353	37.6	6.51	8.37	5	0	0	3013930	High	1
P62318	Small nuclear ribonucleoprotein Sm D3 OS=Homo sapiens OX=9606 GN=SNRPD3 PE=1 SV=1	0	16.745	25	2	3	2	126	13.9	10.32	8.12	2	0	0	2.1803e+07	High	1
Q5W0B1	RING finger protein 219 OS=Homo sapiens OX=9606 GN=RNF219 PE=1 SV=1	0	16.604	10	6	6	6	726	81.1	5.72	2.01	6	0	0	5.63155e+06	High	1
Q13464	Rho-associated protein kinase 1 OS=Homo sapiens OX=9606 GN=ROCK1 PE=1 SV=1	0	16.494	6	7	9	7	1354	158.1	5.9	7.33	7	0	0	2.93038e+06	High	1
Q15365	Poly(rC)-binding protein 1 OS=Homo sapiens OX=9606 GN=PCBP1 PE=1 SV=2	0	16.398	16	5	7	4	356	37.5	7.09	5.45	5	0	1	2.47928e+06	High	1
P07900	Heat shock protein HSP 90-alpha OS=Homo sapiens OX=9606 GN=HSP90AA1 PE=1 SV=5	0	16.084	8	6	6	2	732	84.6	5.02	1.82	6	0	0	742908	High	1
E9PLL6	60S ribosomal protein L27a OS=Homo sapiens OX=9606 GN=RPL27A PE=1 SV=1	0	15.971	43	5	7	5	108	12.2	11.46	6.73	5	0	0	2.26771e+07	High	1
P41091	Eukaryotic translation initiation factor 2 subunit 3 OS=Homo sapiens OX=9606 GN=EIF2S3 PE=1 SV=3	0	15.926	7	3	3	3	472	51.1	8.4	1.73	3	0	0		High	1
Q9Y6M1	Insulin-like growth factor 2 mRNA-binding protein 2 OS=Homo sapiens OX=9606 GN=IGF2BP2 PE=1 SV=2	0	15.885	10	4	6	2	599	66.1	8.46	7.7	4	0	0	266141	High	1
Q9H3K6	BolA-like protein 2 OS=Homo sapiens OX=9606 GN=BOLA2 PE=1 SV=1	0	15.854	59	4	7	4	86	10.1	6.52	3.44	4	0	0	1.79402e+07	High	1
P60842	Eukaryotic initiation factor 4A-I OS=Homo sapiens OX=9606 GN=EIF4A1 PE=1 SV=1	0	15.824	15	5	6	3	406	46.1	5.48	5.22	5	0	0	1.0421e+06	High	1
Q9BQ39	ATP-dependent RNA helicase DDX50 OS=Homo sapiens OX=9606 GN=DDX50 PE=1 SV=1	0	15.798	7	5	5	2	737	82.5	9.17	7.4	5	0	0	701902	High	1
P46087	Probable 28S rRNA (cytosine(4447)-C(5))-methyltransferase OS=Homo sapiens OX=9606 GN=NOP2 PE=1 SV=2	0	15.596	7	5	5	5	812	89.2	9.23	8.5	5	0	0	3.97669e+06	High	1
P78371	T-complex protein 1 subunit beta OS=Homo sapiens OX=9606 GN=CCT2 PE=1 SV=4	0	15.387	10	4	6	4	535	57.5	6.46	6.42	4	0	0	1.61122e+06	High	1
P19474	E3 ubiquitin-protein ligase TRIM21 OS=Homo sapiens OX=9606 GN=TRIM21 PE=1 SV=1	0	15.34	11	5	5	5	475	54.1	6.38	5.36	5	0	0	900983	High	1
A8MQB8	Synaptic functional regulator FMR1 OS=Homo sapiens OX=9606 GN=FMR1 PE=1 SV=1	0	15.318	11	6	8	4	582	65.8	7.62	1.8	6	0	0	2.87164e+06	High	1
Q16531	DNA damage-binding protein 1 OS=Homo sapiens OX=9606 GN=DDB1 PE=1 SV=1	0	15.264	6	7	7	7	1140	126.9	5.26	0	7	0	0	1.92931e+06	High	1
P04843	Dolichyl-diphosphooligosaccharide--protein glycosyltransferase subunit 1 OS=Homo sapiens OX=9606 GN=RPN1 PE=1 SV=1	0	15.189	14	6	6	6	607	68.5	6.38	2.96	6	0	0	1.61781e+06	High	1
A0A286YEY4	Immunoglobulin heavy constant gamma 2 (Fragment) OS=Homo sapiens OX=9606 GN=IGHG2 PE=1 SV=1	0	15.175	20	6	9	4	395	43.8	6.52	6.83	6	0	2	3.65777e+07	High	1
Q6UN15	Pre-mRNA 3'-end-processing factor FIP1 OS=Homo sapiens OX=9606 GN=FIP1L1 PE=1 SV=1	0	15.162	9	4	7	4	594	66.5	5.59	7.06	4	0	0	4.98843e+06	High	1
E9PB61	THO complex subunit 4 OS=Homo sapiens OX=9606 GN=ALYREF PE=1 SV=1	0	15.109	11	2	4	2	264	27.5	11.05	13.05	2	0	0	7.58766e+06	High	1
Q9BVP2	Guanine nucleotide-binding protein-like 3 OS=Homo sapiens OX=9606 GN=GNL3 PE=1 SV=2	0	15.079	12	6	7	6	549	62	9.16	4.38	6	0	0	3.96196e+06	High	1
Q96J01	THO complex subunit 3 OS=Homo sapiens OX=9606 GN=THOC3 PE=1 SV=1	0	14.974	17	5	5	5	351	38.7	6.09	1.86	5	0	0	2.46352e+06	High	1
P42766	60S ribosomal protein L35 OS=Homo sapiens OX=9606 GN=RPL35 PE=1 SV=2	0	14.942	20	4	7	4	123	14.5	11.05	9.8	4	0	0	5.13782e+06	High	1
A0A0C4DGX4	Cullin-1 OS=Homo sapiens OX=9606 GN=CUL1 PE=1 SV=1	0	14.922	8	7	7	7	752	87.3	7.47	3.78	7	0	0	2.92263e+06	High	1
P05109	Protein S100-A8 OS=Homo sapiens OX=9606 GN=S100A8 PE=1 SV=1	0	14.88	41	5	6	5	93	10.8	7.03	6.85	5	0	0	1.06744e+07	High	1
J3QQQ9	Uncharacterized protein OS=Homo sapiens OX=9606 PE=4 SV=1	0	14.84	55	7	15	1	107	12.7	10.78	5.55	7	0	0	1.85015e+06	High	1
H7BXY3	ATP-dependent RNA helicase DHX30 OS=Homo sapiens OX=9606 GN=DHX30 PE=1 SV=1	0	14.821	4	5	6	5	1166	130.5	8.56	6.22	5	0	0	3.52738e+06	High	1
Q99832	T-complex protein 1 subunit eta OS=Homo sapiens OX=9606 GN=CCT7 PE=1 SV=2	0	14.774	10	5	6	5	543	59.3	7.65	8.12	5	0	0	3.44346e+06	High	1
Q69YN4	Protein virilizer homolog OS=Homo sapiens OX=9606 GN=VIRMA PE=1 SV=2	0	14.755	3	6	6	6	1812	201.9	5.01	10.47	6	0	0	1.59471e+06	High	1
Q8NCE2	Myotubularin-related protein 14 OS=Homo sapiens OX=9606 GN=MTMR14 PE=1 SV=2	0	14.722	8	5	5	5	650	72.2	6.24	3.78	5	0	0	1.13859e+06	High	1
P84098	60S ribosomal protein L19 OS=Homo sapiens OX=9606 GN=RPL19 PE=1 SV=1	0	14.705	18	3	3	3	196	23.5	11.47	6.84	3	0	0	3.1789e+06	High	1
P40429	60S ribosomal protein L13a OS=Homo sapiens OX=9606 GN=RPL13A PE=1 SV=2	0	14.6	22	5	8	5	203	23.6	10.93	10.47	5	0	0	2.48703e+06	High	1
P10809	60 kDa heat shock protein, mitochondrial OS=Homo sapiens OX=9606 GN=HSPD1 PE=1 SV=2	0	14.583	6	4	6	4	573	61	5.87	6.41	4	0	0	2.30788e+06	High	1
P63244	Receptor of activated protein C kinase 1 OS=Homo sapiens OX=9606 GN=RACK1 PE=1 SV=3	0	14.487	12	3	3	3	317	35.1	7.69	4.39	3	0	0	2.7275e+06	High	1
A0A0A0MR02	Voltage-dependent anion-selective channel protein 2 (Fragment) OS=Homo sapiens OX=9606 GN=VDAC2 PE=1 SV=1	0	14.445	15	3	4	3	282	30.3	7.81	3.23	3	0	0	1.77566e+06	High	1
Q16777	Histone H2A type 2-C OS=Homo sapiens OX=9606 GN=HIST2H2AC PE=1 SV=4	0	14.421	21	4	6	1	129	14	10.9	10.14	4	0	0		High	1
A0A0A0MRW6	Nucleolar protein 6 OS=Homo sapiens OX=9606 GN=NOL6 PE=1 SV=1	0	14.416	6	5	5	5	1008	112.1	7.62	5.67	5	0	0	1.60425e+06	High	1
Q9H7D7	WD repeat-containing protein 26 OS=Homo sapiens OX=9606 GN=WDR26 PE=1 SV=3	0	14.062	6	4	5	4	661	72.1	6.16	5.91	4	0	0	4.38306e+06	High	1
P06748	Nucleophosmin OS=Homo sapiens OX=9606 GN=NPM1 PE=1 SV=2	0	14.038	15	5	7	5	294	32.6	4.78	2.33	5	0	0	3.66447e+06	High	1
Q96QA5	Gasdermin-A OS=Homo sapiens OX=9606 GN=GSDMA PE=1 SV=4	0	14.007	12	4	6	4	445	49.3	5.29	11	4	0	0	6.68163e+06	High	1
P05023	Sodium/potassium-transporting ATPase subunit alpha-1 OS=Homo sapiens OX=9606 GN=ATP1A1 PE=1 SV=1	0	13.969	5	4	4	4	1023	112.8	5.49	4.24	4	0	0	1.55909e+06	High	1
P61626	Lysozyme C OS=Homo sapiens OX=9606 GN=LYZ PE=1 SV=1	0	13.936	24	4	7	4	148	16.5	9.16	4.71	4	0	0	2.57665e+07	High	1
A0A087WVM4	Monofunctional C1-tetrahydrofolate synthase, mitochondrial OS=Homo sapiens OX=9606 GN=MTHFD1L PE=1 SV=1	0	13.67	7	6	8	6	913	99.2	7.27	0	6	0	0	1.79702e+06	High	1
B5MDF5	GTP-binding nuclear protein Ran OS=Homo sapiens OX=9606 GN=RAN PE=1 SV=1	0	13.636	21	4	7	4	233	26.2	7.01	5.97	4	0	0	3.77556e+06	High	1
P46821	Microtubule-associated protein 1B OS=Homo sapiens OX=9606 GN=MAP1B PE=1 SV=2	0	13.521	3	6	6	6	2468	270.5	4.81	0	6	0	0	748705	High	1
A0A0A0MS14	Immunoglobulin heavy variable 1-45 OS=Homo sapiens OX=9606 GN=IGHV1-45 PE=3 SV=1	0	13.461	9	1	4	1	117	13.5	9.1	3.82	1	0	0	3.29125e+06	High	1
Q9Y337	Kallikrein-5 OS=Homo sapiens OX=9606 GN=KLK5 PE=1 SV=3	0	13.433	17	3	3	3	293	32	8.27	3.46	3	0	0	562363	High	1
Q9NWH9	SAFB-like transcription modulator OS=Homo sapiens OX=9606 GN=SLTM PE=1 SV=2	0	13.227	5	5	5	5	1034	117.1	7.87	8.52	5	0	0	2.54519e+06	High	1
Q15007	Pre-mRNA-splicing regulator WTAP OS=Homo sapiens OX=9606 GN=WTAP PE=1 SV=2	0	13.158	11	3	4	3	396	44.2	5.19	4.6	3	0	0	2.53183e+06	High	1
P22626	Heterogeneous nuclear ribonucleoproteins A2/B1 OS=Homo sapiens OX=9606 GN=HNRNPA2B1 PE=1 SV=2	0	13.088	18	6	6	6	353	37.4	8.95	3.57	6	0	0	3.50441e+06	High	1
Q5VTL8	Pre-mRNA-splicing factor 38B OS=Homo sapiens OX=9606 GN=PRPF38B PE=1 SV=1	0	13.06	7	4	6	4	546	64.4	10.54	10.78	4	0	0	3.96693e+06	High	1
A8MXP9	Matrin-3 OS=Homo sapiens OX=9606 GN=MATR3 PE=1 SV=1	0	13.039	5	5	6	5	895	99.9	6.04	1.89	5	0	0	3.03287e+06	High	1
Q9UHI6	Probable ATP-dependent RNA helicase DDX20 OS=Homo sapiens OX=9606 GN=DDX20 PE=1 SV=2	0	12.99	5	3	3	3	824	92.2	6.95	7.98	3	0	0	3.12394e+06	High	1
J3KNN3	Phosphorylase b kinase gamma catalytic chain, liver/testis isoform OS=Homo sapiens OX=9606 GN=PHKG2 PE=1 SV=1	0	12.983	10	4	7	4	410	46.9	6.38	5.05	4	0	0	3.32111e+06	High	1
P55769	NHP2-like protein 1 OS=Homo sapiens OX=9606 GN=SNU13 PE=1 SV=3	0	12.973	19	2	4	2	128	14.2	8.46	9.87	2	0	0	1.41187e+06	High	1
O75223	Gamma-glutamylcyclotransferase OS=Homo sapiens OX=9606 GN=GGCT PE=1 SV=1	0	12.968	17	3	3	3	188	21	5.14	4.75	3	0	0	3.37946e+06	High	1
A0A0C4DGN4	Zymogen granule protein 16 homolog B OS=Homo sapiens OX=9606 GN=ZG16B PE=1 SV=1	0	12.905	22	4	4	4	178	19.6	5.95	7.26	4	0	0	4.17653e+06	High	1
M0R0R2	40S ribosomal protein S5 OS=Homo sapiens OX=9606 GN=RPS5 PE=1 SV=1	0	12.838	10	2	4	2	225	25.3	9.76	8.41	2	0	0	1.85156e+06	High	1
F8W6I7	Heterogeneous nuclear ribonucleoprotein A1 OS=Homo sapiens OX=9606 GN=HNRNPA1 PE=1 SV=2	0	12.742	8	2	3	2	307	33.1	9.13	4.23	2	0	0	2.44949e+06	High	1
Q9H0A0	RNA cytidine acetyltransferase OS=Homo sapiens OX=9606 GN=NAT10 PE=1 SV=2	0	12.652	4	5	6	5	1025	115.7	8.27	5.88	5	0	0	2.14125e+06	High	1
P23246	Splicing factor, proline- and glutamine-rich OS=Homo sapiens OX=9606 GN=SFPQ PE=1 SV=2	0	12.623	10	5	6	4	707	76.1	9.44	2.31	5	0	0	611563	High	1
P52597	Heterogeneous nuclear ribonucleoprotein F OS=Homo sapiens OX=9606 GN=HNRNPF PE=1 SV=3	0	12.503	10	3	4	1	415	45.6	5.58	6.89	3	0	0	217015	High	1
P62136	Serine/threonine-protein phosphatase PP1-alpha catalytic subunit OS=Homo sapiens OX=9606 GN=PPP1CA PE=1 SV=1	0	12.501	15	4	4	1	330	37.5	6.33	4.05	4	0	0	709794	High	1
O43290	U4/U6.U5 tri-snRNP-associated protein 1 OS=Homo sapiens OX=9606 GN=SART1 PE=1 SV=1	0	12.473	5	4	4	4	800	90.2	6.13	6.55	4	0	0	1.52615e+06	High	1
P36873	Serine/threonine-protein phosphatase PP1-gamma catalytic subunit OS=Homo sapiens OX=9606 GN=PPP1CC PE=1 SV=1	0	12.471	15	4	4	1	323	37	6.54	4.05	4	0	0		High	1
P23526	Adenosylhomocysteinase OS=Homo sapiens OX=9606 GN=AHCY PE=1 SV=4	0	12.389	11	5	5	5	432	47.7	6.34	3.62	5	0	0	2.45069e+06	High	1
P25398	40S ribosomal protein S12 OS=Homo sapiens OX=9606 GN=RPS12 PE=1 SV=3	0	12.302	32	4	5	4	132	14.5	7.21	1.66	4	0	0	3.40311e+06	High	1
E9PK25	Cofilin-1 OS=Homo sapiens OX=9606 GN=CFL1 PE=1 SV=1	0	12.265	18	3	3	3	204	22.7	8.34	2.69	3	0	0	1.33035e+06	High	1
Q96DI7	U5 small nuclear ribonucleoprotein 40 kDa protein OS=Homo sapiens OX=9606 GN=SNRNP40 PE=1 SV=1	0	12.233	18	4	4	4	357	39.3	8.1	0	4	0	0	2.3007e+06	High	1
O95831	Apoptosis-inducing factor 1, mitochondrial OS=Homo sapiens OX=9606 GN=AIFM1 PE=1 SV=1	0	12.185	6	4	5	4	613	66.9	8.95	2.2	4	0	0	1.38114e+06	High	1
P28370	Probable global transcription activator SNF2L1 OS=Homo sapiens OX=9606 GN=SMARCA1 PE=1 SV=2	0	12.181	5	6	6	1	1054	122.5	8.09	3.58	6	0	0	224979	High	1
Q9UG63	ATP-binding cassette sub-family F member 2 OS=Homo sapiens OX=9606 GN=ABCF2 PE=1 SV=2	0	12.143	8	5	5	5	623	71.2	7.37	3.31	5	0	0	409946	High	1
Q6P3W7	SCY1-like protein 2 OS=Homo sapiens OX=9606 GN=SCYL2 PE=1 SV=1	0	11.981	6	5	5	5	929	103.6	8.22	3.88	5	0	0	2.51101e+06	High	1
Q14739	Lamin-B receptor OS=Homo sapiens OX=9606 GN=LBR PE=1 SV=2	0	11.875	7	5	6	5	615	70.7	9.36	9.44	5	0	0	5.93009e+06	High	1
P25786	Proteasome subunit alpha type-1 OS=Homo sapiens OX=9606 GN=PSMA1 PE=1 SV=1	0	11.851	14	4	7	4	263	29.5	6.61	0	4	0	0	4.24358e+06	High	1
P17812	CTP synthase 1 OS=Homo sapiens OX=9606 GN=CTPS1 PE=1 SV=2	0	11.835	5	3	3	3	591	66.6	6.46	4.95	3	0	0	319378	High	1
Q14152	Eukaryotic translation initiation factor 3 subunit A OS=Homo sapiens OX=9606 GN=EIF3A PE=1 SV=1	0	11.822	4	5	5	5	1382	166.5	6.79	3.65	5	0	0	1.58486e+06	High	1
P52756	RNA-binding protein 5 OS=Homo sapiens OX=9606 GN=RBM5 PE=1 SV=2	0	11.722	5	5	6	3	815	92.1	6.28	3.65	5	0	0	1.73891e+06	High	1
P51116	Fragile X mental retardation syndrome-related protein 2 OS=Homo sapiens OX=9606 GN=FXR2 PE=1 SV=2	0	11.685	8	4	5	1	673	74.2	6.23	1.8	4	0	0	196091	High	1
E5RIT6	60S ribosomal protein L26-like 1 (Fragment) OS=Homo sapiens OX=9606 GN=RPL26L1 PE=1 SV=1	0	11.677	46	7	14	1	128	15.2	11.09	3.61	7	0	5	7.28767e+06	High	1
Q14684	Ribosomal RNA processing protein 1 homolog B OS=Homo sapiens OX=9606 GN=RRP1B PE=1 SV=3	0	11.605	5	2	4	2	758	84.4	9.76	7.92	2	0	0	1071641	High	1
P39060	Collagen alpha-1(XVIII) chain OS=Homo sapiens OX=9606 GN=COL18A1 PE=1 SV=5	0	11.505	2	4	6	4	1754	178.1	6.01	9.53	4	0	0	1.44692e+07	High	1
P83731	60S ribosomal protein L24 OS=Homo sapiens OX=9606 GN=RPL24 PE=1 SV=1	0	11.475	19	3	3	3	157	17.8	11.25	5.67	3	0	0	20177460	High	1
P60174	Triosephosphate isomerase OS=Homo sapiens OX=9606 GN=TPI1 PE=1 SV=3	0	11.446	13	3	3	3	286	30.8	5.92	3.96	3	0	0	408491	High	1
P02545	Prelamin-A/C OS=Homo sapiens OX=9606 GN=LMNA PE=1 SV=1	0	11.436	6	4	4	4	664	74.1	7.02	0	4	0	0	459010	High	1
P42677	40S ribosomal protein S27 OS=Homo sapiens OX=9606 GN=RPS27 PE=1 SV=3	0	11.428	15	3	4	3	84	9.5	9.45	0	3	0	0	3.67466e+06	High	1
Q00325	Phosphate carrier protein, mitochondrial OS=Homo sapiens OX=9606 GN=SLC25A3 PE=1 SV=2	0	11.4	11	4	5	4	362	40.1	9.38	6.07	4	0	0	3.78714e+06	High	1
Q13595	Transformer-2 protein homolog alpha OS=Homo sapiens OX=9606 GN=TRA2A PE=1 SV=1	0	11.378	15	5	7	4	282	32.7	11.27	4.01	5	0	0	3.53186e+06	High	1
P31151	Protein S100-A7 OS=Homo sapiens OX=9606 GN=S100A7 PE=1 SV=4	0	11.377	23	3	4	3	101	11.5	6.77	7.69	3	0	0	1.34511e+07	High	1
Q13547	Histone deacetylase 1 OS=Homo sapiens OX=9606 GN=HDAC1 PE=1 SV=1	0	11.373	8	4	4	4	482	55.1	5.48	5.69	4	0	0	5.96229e+06	High	1
E9PFF5	Fragile X mental retardation syndrome-related protein 1 OS=Homo sapiens OX=9606 GN=FXR1 PE=1 SV=1	0	11.363	6	4	4	2	490	55.1	7.49	1.8	4	0	1	2.47102e+06	High	1
Q13200	26S proteasome non-ATPase regulatory subunit 2 OS=Homo sapiens OX=9606 GN=PSMD2 PE=1 SV=3	0	11.296	5	3	3	3	908	100.1	5.2	4.69	3	0	0	1.04188e+06	High	1
Q8NC51	Plasminogen activator inhibitor 1 RNA-binding protein OS=Homo sapiens OX=9606 GN=SERBP1 PE=1 SV=2	0	11.218	12	3	3	3	408	44.9	8.65	2.74	3	0	0	941972	High	1
Q9Y230	RuvB-like 2 OS=Homo sapiens OX=9606 GN=RUVBL2 PE=1 SV=3	0	11.156	10	4	4	4	463	51.1	5.64	0	4	0	0	2775475	High	1
P09661	U2 small nuclear ribonucleoprotein A' OS=Homo sapiens OX=9606 GN=SNRPA1 PE=1 SV=2	0	11.002	13	3	3	3	255	28.4	8.62	2.07	3	0	0	14070043	High	1
Q86U90	YrdC domain-containing protein, mitochondrial OS=Homo sapiens OX=9606 GN=YRDC PE=1 SV=1	0	10.993	16	3	3	3	279	29.3	8.57	2.27	3	0	0	516685	High	1
P54105	Methylosome subunit pICln OS=Homo sapiens OX=9606 GN=CLNS1A PE=1 SV=1	0	10.963	28	4	8	4	237	26.2	4.11	3.81	4	0	0	4.86303e+06	High	1
P51991	Heterogeneous nuclear ribonucleoprotein A3 OS=Homo sapiens OX=9606 GN=HNRNPA3 PE=1 SV=2	0	10.947	7	2	3	2	378	39.6	9.01	5.33	2	0	0	1.42346e+06	High	1
A0A087X1H5	Arf-GAP with coiled-coil, ANK repeat and PH domain-containing protein 2 OS=Homo sapiens OX=9606 GN=ACAP2 PE=1 SV=1	0	10.912	5	4	6	4	777	88	6.9	2.11	4	0	0	1.75849e+06	High	1
Q07666	KH domain-containing, RNA-binding, signal transduction-associated protein 1 OS=Homo sapiens OX=9606 GN=KHDRBS1 PE=1 SV=1	0	10.831	12	5	5	5	443	48.2	8.66	4.48	5	0	0	3.26908e+06	High	1
H7C463	MICOS complex subunit MIC60 (Fragment) OS=Homo sapiens OX=9606 GN=IMMT PE=1 SV=1	0	10.805	7	3	3	3	613	68.1	6.06	2.11	3	0	0	243469	High	1
E9PC52	Histone-binding protein RBBP7 OS=Homo sapiens OX=9606 GN=RBBP7 PE=1 SV=1	0	10.774	5	2	3	2	416	46.9	5.07	3.18	2	0	0	2824522	High	1
P31025	Lipocalin-1 OS=Homo sapiens OX=9606 GN=LCN1 PE=1 SV=1	0	10.743	17	3	6	3	176	19.2	5.58	4.13	3	0	0	3.99971e+06	High	1
O00268	Transcription initiation factor TFIID subunit 4 OS=Homo sapiens OX=9606 GN=TAF4 PE=1 SV=2	0	10.732	4	3	3	3	1085	110	9.94	2.81	3	0	0	570807	High	1
Q7RTV0	PHD finger-like domain-containing protein 5A OS=Homo sapiens OX=9606 GN=PHF5A PE=1 SV=1	0	10.723	27	3	3	3	110	12.4	8.41	4.04	3	0	0	1.41227e+06	High	1
H3BMM9	RNA-binding protein with serine-rich domain 1 (Fragment) OS=Homo sapiens OX=9606 GN=RNPS1 PE=1 SV=1	0	10.716	11	3	4	3	284	31.7	11.62	4.64	3	0	0	816856	High	1
Q969R5	Lethal(3)malignant brain tumor-like protein 2 OS=Homo sapiens OX=9606 GN=L3MBTL2 PE=1 SV=1	0	10.694	5	3	4	3	705	79.1	6.84	7.22	3	0	0	2.15773e+06	High	1
P47929	Galectin-7 OS=Homo sapiens OX=9606 GN=LGALS7 PE=1 SV=2	0	10.649	25	3	3	3	136	15.1	7.62	2.34	3	0	0	950610	High	1
E7EU96	Casein kinase II subunit alpha OS=Homo sapiens OX=9606 GN=CSNK2A1 PE=1 SV=1	0	10.627	12	3	5	3	385	45.3	7.94	0	3	0	0	1.02103e+06	High	1
P62266	40S ribosomal protein S23 OS=Homo sapiens OX=9606 GN=RPS23 PE=1 SV=3	0	10.543	15	2	3	2	143	15.8	10.49	4.96	2	0	0	9.57618e+06	High	1
Q5VVC8	60S ribosomal protein L11 OS=Homo sapiens OX=9606 GN=RPL11 PE=1 SV=2	0	10.525	18	3	5	3	167	19	9.8	6.69	3	0	0	1.73731e+07	High	1
Q8NI27	THO complex subunit 2 OS=Homo sapiens OX=9606 GN=THOC2 PE=1 SV=2	0	10.514	3	5	5	5	1593	182.7	8.44	4.28	5	0	0	2.82865e+06	High	1
P46783	40S ribosomal protein S10 OS=Homo sapiens OX=9606 GN=RPS10 PE=1 SV=1	0	10.492	18	2	2	2	165	18.9	10.15	5.67	2	0	0	994784	High	1
H0YKD8	60S ribosomal protein L28 OS=Homo sapiens OX=9606 GN=RPL28 PE=1 SV=1	0	10.455	16	4	4	4	170	19.1	11.46	3.29	4	0	0	2.59367e+06	High	1
P49915	GMP synthase [glutamine-hydrolyzing] OS=Homo sapiens OX=9606 GN=GMPS PE=1 SV=1	0	10.427	5	3	3	3	693	76.7	6.87	2.24	3	0	0	363548	High	1
O60832	H/ACA ribonucleoprotein complex subunit DKC1 OS=Homo sapiens OX=9606 GN=DKC1 PE=1 SV=3	0	10.367	6	3	4	3	514	57.6	9.42	1.94	3	0	0	1.20358e+06	High	1
P20930	Filaggrin OS=Homo sapiens OX=9606 GN=FLG PE=1 SV=3	0	10.315	1	3	6	3	4061	434.9	9.25	11.25	3	0	0	2.45135e+06	High	1
O95639	Cleavage and polyadenylation specificity factor subunit 4 OS=Homo sapiens OX=9606 GN=CPSF4 PE=1 SV=1	0	10.21	19	4	4	4	269	30.2	8.31	7.29	4	0	0	2.46576e+06	High	1
F8W079	ATP synthase subunit beta, mitochondrial (Fragment) OS=Homo sapiens OX=9606 GN=ATP5F1B PE=1 SV=1	0	10.146	17	3	4	3	284	30.2	8.29	2.02	3	0	0	2367935	High	1
A0A2R8Y6J3	60S ribosomal protein L5 (Fragment) OS=Homo sapiens OX=9606 GN=RPL5 PE=1 SV=1	0	10.141	18	4	6	4	238	27	9.13	4.06	4	0	0	3.38128e+06	High	1
Q99460	26S proteasome non-ATPase regulatory subunit 1 OS=Homo sapiens OX=9606 GN=PSMD1 PE=1 SV=2	0	10.107	5	4	4	4	953	105.8	5.39	5.24	4	0	0	614151	High	1
B4DY09	cDNA FLJ51660, highly similar to Interleukin enhancer-binding factor 2 OS=Homo sapiens OX=9606 GN=ILF2 PE=1 SV=1	0	10.027	9	3	8	3	352	38.9	4.94	6.84	3	0	0	6.6503e+06	High	1
Q9Y6A4	Cilia- and flagella-associated protein 20 OS=Homo sapiens OX=9606 GN=CFAP20 PE=1 SV=1	0	9.986	12	2	3	2	193	22.8	9.76	6.09	2	0	0	597458	High	1
P40227	T-complex protein 1 subunit zeta OS=Homo sapiens OX=9606 GN=CCT6A PE=1 SV=3	0	9.908	6	4	5	4	531	58	6.68	3.55	4	0	0	1.9373e+06	High	1
A8K2U0	Alpha-2-macroglobulin-like protein 1 OS=Homo sapiens OX=9606 GN=A2ML1 PE=1 SV=3	0	9.893	3	3	5	3	1454	161	5.73	0	3	0	0	1.23129e+06	High	1
A0A2R8Y7B1	Girdin OS=Homo sapiens OX=9606 GN=CCDC88A PE=1 SV=1	0	9.89	3	3	3	3	1604	185.4	5.86	2.47	3	0	0	171763	High	1
P52907	F-actin-capping protein subunit alpha-1 OS=Homo sapiens OX=9606 GN=CAPZA1 PE=1 SV=3	0	9.841	15	3	4	2	286	32.9	5.69	5.93	3	0	1	3.14054e+06	High	1
H0YN88	40S ribosomal protein S17 OS=Homo sapiens OX=9606 GN=RPS17 PE=1 SV=1	0	9.831	16	3	5	3	136	15.9	9.91	5.85	3	0	0	7.64157e+06	High	1
P15170	Eukaryotic peptide chain release factor GTP-binding subunit ERF3A OS=Homo sapiens OX=9606 GN=GSPT1 PE=1 SV=1	0	9.777	9	4	5	4	499	55.7	5.62	1.85	4	0	0	877500	High	1
H3BRG4	Cytochrome b-c1 complex subunit 2, mitochondrial OS=Homo sapiens OX=9606 GN=UQCRC2 PE=1 SV=1	0	9.735	7	2	2	2	412	44.6	9	2.67	2	0	0	480330	High	1
Q9BUJ2	Heterogeneous nuclear ribonucleoprotein U-like protein 1 OS=Homo sapiens OX=9606 GN=HNRNPUL1 PE=1 SV=2	0	9.678	6	3	4	3	856	95.7	6.92	2.13	3	0	0	906753	High	1
P49862	Kallikrein-7 OS=Homo sapiens OX=9606 GN=KLK7 PE=1 SV=1	0	9.664	9	2	2	2	253	27.5	8.47	2.5	2	0	0	2.26662e+06	High	1
A6NHQ2	rRNA/tRNA 2'-O-methyltransferase fibrillarin-like protein 1 OS=Homo sapiens OX=9606 GN=FBLL1 PE=3 SV=2	0	9.54	7	2	3	1	334	34.8	10.35	4.07	2	0	0	3.67332e+06	High	1
P62851	40S ribosomal protein S25 OS=Homo sapiens OX=9606 GN=RPS25 PE=1 SV=1	0	9.489	22	3	8	3	125	13.7	10.11	10.99	3	0	0	1.73844e+07	High	1
P01857	Immunoglobulin heavy constant gamma 1 OS=Homo sapiens OX=9606 GN=IGHG1 PE=1 SV=1	0	9.48	9	3	6	1	330	36.1	8.19	6.54	3	0	0	2.96064e+06	High	1
P18077	60S ribosomal protein L35a OS=Homo sapiens OX=9606 GN=RPL35A PE=1 SV=2	0	9.479	15	3	4	3	110	12.5	11.06	2.18	3	0	0	3.21377e+06	High	1
Q96AV8	Transcription factor E2F7 OS=Homo sapiens OX=9606 GN=E2F7 PE=1 SV=3	0	9.463	5	4	4	4	911	99.8	8.16	1.76	4	0	0	1.65525e+06	High	1
Q7Z2W4	Zinc finger CCCH-type antiviral protein 1 OS=Homo sapiens OX=9606 GN=ZC3HAV1 PE=1 SV=3	0	9.44	4	2	2	2	902	101.4	8.4	3.45	2	0	0		High	1
P11388	DNA topoisomerase 2-alpha OS=Homo sapiens OX=9606 GN=TOP2A PE=1 SV=3	0	9.387	3	4	5	4	1531	174.3	8.72	3.55	4	0	0	1.06664e+06	High	1
K7EMH1	60S ribosomal protein L22 (Fragment) OS=Homo sapiens OX=9606 GN=RPL22 PE=1 SV=1	0	9.355	13	2	3	2	89	10.4	9.66	1.67	2	0	0	4.57868e+06	High	1
I3L2C7	Gem-associated protein 4 OS=Homo sapiens OX=9606 GN=GEMIN4 PE=1 SV=1	0	9.325	4	4	4	4	1047	118.7	6.19	5.19	4	0	0	165827	High	1
Q13769	THO complex subunit 5 homolog OS=Homo sapiens OX=9606 GN=THOC5 PE=1 SV=2	0	9.303	5	4	4	4	683	78.5	6.87	3.62	4	0	0	2.44729e+06	High	1
P01833	Polymeric immunoglobulin receptor OS=Homo sapiens OX=9606 GN=PIGR PE=1 SV=4	0	9.269	5	2	3	2	764	83.2	5.74	2.9	2	0	0	2.17465e+06	High	1
I3L239	Heat shock protein 75 kDa, mitochondrial (Fragment) OS=Homo sapiens OX=9606 GN=TRAP1 PE=1 SV=1	0	9.256	7	1	2	1	215	24.9	9.31	5.89	1	0	0	2.83447e+06	High	1
B4E3S0	Coronin OS=Homo sapiens OX=9606 GN=CORO1C PE=1 SV=1	0	9.254	13	4	5	4	369	41.6	6.73	3.63	4	0	0	2.39234e+06	High	1
Q14692	Ribosome biogenesis protein BMS1 homolog OS=Homo sapiens OX=9606 GN=BMS1 PE=1 SV=1	0	9.245	3	4	4	4	1282	145.7	6.44	6.62	4	0	0	2.24438e+06	High	1
Q96S59	Ran-binding protein 9 OS=Homo sapiens OX=9606 GN=RANBP9 PE=1 SV=1	0	9.092	6	4	4	4	729	77.8	6.79	3.79	4	0	0	538027	High	1
E7EQ64	Trypsin-1 OS=Homo sapiens OX=9606 GN=PRSS1 PE=1 SV=1	0	9.069	8	1	1	1	261	28.1	7.25	4.22	1	0	0	282826304	High	1
A0A0A0MRM9	Nucleolar and coiled-body phosphoprotein 1 (Fragment) OS=Homo sapiens OX=9606 GN=NOLC1 PE=1 SV=1	0	9.065	6	4	5	4	708	74.6	9.47	2.22	4	0	0	965992	High	1
Q9P2I0	Cleavage and polyadenylation specificity factor subunit 2 OS=Homo sapiens OX=9606 GN=CPSF2 PE=1 SV=2	0	9.064	5	4	5	4	782	88.4	5.11	7.36	4	0	0	2.73974e+06	High	1
P63104	14-3-3 protein zeta/delta OS=Homo sapiens OX=9606 GN=YWHAZ PE=1 SV=1	0	9.056	9	2	3	1	245	27.7	4.79	3	2	0	0		High	1
P12259	Coagulation factor V OS=Homo sapiens OX=9606 GN=F5 PE=1 SV=4	0	9.047	1	2	2	1	2224	251.5	6.05	2.73	2	0	0	935460	High	1
J3QR55	Keratin, type I cytoskeletal 23 (Fragment) OS=Homo sapiens OX=9606 GN=KRT23 PE=1 SV=1	0	9.04	24	3	4	1	149	17.5	5.85	0	3	0	0	662031	High	1
F8VRN8	LIM domain and actin-binding protein 1 OS=Homo sapiens OX=9606 GN=LIMA1 PE=1 SV=1	0	8.958	7	3	3	3	388	43.2	8.51	3.07	3	0	0	829897	High	1
A0A1B0GU92	Uncharacterized protein OS=Homo sapiens OX=9606 PE=1 SV=1	0	8.931	5	2	2	2	557	59.8	6.62	4.92	2	0	0	6.79962e+06	High	1
P15153	Ras-related C3 botulinum toxin substrate 2 OS=Homo sapiens OX=9606 GN=RAC2 PE=1 SV=1	0	8.865	21	4	4	4	192	21.4	7.61	1.81	4	0	0	1.55699e+06	High	1
Q2TAY7	WD40 repeat-containing protein SMU1 OS=Homo sapiens OX=9606 GN=SMU1 PE=1 SV=2	0	8.82	7	3	3	3	513	57.5	7.18	4.64	3	0	0	189994	High	1
Q9H1E1	Ribonuclease 7 OS=Homo sapiens OX=9606 GN=RNASE7 PE=1 SV=2	0	8.81	15	2	2	2	156	17.4	9.69	3.14	2	0	0	1.76842e+06	High	1
H0Y8G5	Heterogeneous nuclear ribonucleoprotein D0 (Fragment) OS=Homo sapiens OX=9606 GN=HNRNPD PE=1 SV=8	0	8.798	14	3	4	3	260	29.6	9.16	1.63	3	0	0	1.75462e+06	High	1
P42167	Lamina-associated polypeptide 2, isoforms beta/gamma OS=Homo sapiens OX=9606 GN=TMPO PE=1 SV=2	0	8.683	9	4	6	4	454	50.6	9.38	2.65	4	0	0	3.83391e+06	High	1
Q9UJS0	Calcium-binding mitochondrial carrier protein Aralar2 OS=Homo sapiens OX=9606 GN=SLC25A13 PE=1 SV=2	0	8.675	7	3	3	3	675	74.1	8.62	0	3	0	0	533704	High	1
Q71UI9	Histone H2A.V OS=Homo sapiens OX=9606 GN=H2AFV PE=1 SV=3	0	8.652	23	3	5	1	128	13.5	10.58	5.97	3	0	0	808179	High	1
F8VZX2	Poly(rC)-binding protein 2 OS=Homo sapiens OX=9606 GN=PCBP2 PE=1 SV=1	0	8.604	7	2	2	1	321	33.8	8.24	4.42	2	0	0	2.58235e+06	High	1
A0A2R8Y849	40S ribosomal protein S24 OS=Homo sapiens OX=9606 GN=RPS24 PE=1 SV=1	0	8.6	27	3	4	3	131	15.2	10.9	2.08	3	0	0	2.68957e+06	High	1	Acetyl [N-Term]
E7EW49	CLIP-associating protein 2 OS=Homo sapiens OX=9606 GN=CLASP2 PE=1 SV=1	0	8.526	4	4	4	4	1514	165.6	8.25	0	4	0	0	766992	High	1
O43318	Mitogen-activated protein kinase kinase kinase 7 OS=Homo sapiens OX=9606 GN=MAP3K7 PE=1 SV=1	0	8.439	7	4	4	4	606	67.2	7.11	3.58	4	0	0	1.94339e+06	High	1
G3V279	Enhancer of rudimentary homolog OS=Homo sapiens OX=9606 GN=ERH PE=1 SV=1	0	8.432	35	2	2	2	71	8.2	4.7	2.81	2	0	0	2.4352e+06	High	1
Q14151	Scaffold attachment factor B2 OS=Homo sapiens OX=9606 GN=SAFB2 PE=1 SV=1	0	8.33	6	4	4	4	953	107.4	6.16	1.97	4	0	0	1.26718e+06	High	1
Q13242	Serine/arginine-rich splicing factor 9 OS=Homo sapiens OX=9606 GN=SRSF9 PE=1 SV=1	0	8.324	14	3	3	3	221	25.5	8.65	3.82	3	0	0	610824	High	1
C9JPM4	ADP-ribosylation factor 4 (Fragment) OS=Homo sapiens OX=9606 GN=ARF4 PE=1 SV=1	0	8.319	17	2	2	2	127	14.5	8.12	3.66	2	0	0	645845	High	1
P07305	Histone H1.0 OS=Homo sapiens OX=9606 GN=H1F0 PE=1 SV=3	0	8.258	14	3	4	3	194	20.9	10.84	5.21	3	0	0	516845	High	1
I3L3C4	Ribosomal L1 domain-containing protein 1 (Fragment) OS=Homo sapiens OX=9606 GN=RSL1D1 PE=1 SV=1	0	8.218	25	4	4	4	158	18.5	10.07	0	4	0	0	2.31358e+06	High	1
P06493	Cyclin-dependent kinase 1 OS=Homo sapiens OX=9606 GN=CDK1 PE=1 SV=3	0	8.21	12	3	3	3	297	34.1	8.4	4.74	3	0	0	1.67775e+06	High	1
Q96DG6	Carboxymethylenebutenolidase homolog OS=Homo sapiens OX=9606 GN=CMBL PE=1 SV=1	0	8.087	16	3	4	3	245	28	7.18	4.19	3	0	0	2.04967e+06	High	1
Q9BZE4	Nucleolar GTP-binding protein 1 OS=Homo sapiens OX=9606 GN=GTPBP4 PE=1 SV=3	0	8.083	5	3	3	3	634	73.9	9.5	4.2	3	0	0		High	1
Q7L7L0	Histone H2A type 3 OS=Homo sapiens OX=9606 GN=HIST3H2A PE=1 SV=3	0	8.04	21	4	6	1	130	14.1	11.05	5.97	4	0	2	5.29351e+07	High	1
Q9Y3A4	Ribosomal RNA-processing protein 7 homolog A OS=Homo sapiens OX=9606 GN=RRP7A PE=1 SV=2	0	8.01	9	1	1	1	280	32.3	9.58	3.61	1	0	0		High	1
Q96SI9	Spermatid perinuclear RNA-binding protein OS=Homo sapiens OX=9606 GN=STRBP PE=1 SV=1	0	8	5	3	4	1	672	73.6	8.72	3.84	3	0	0	330138	High	1
Q02978	Mitochondrial 2-oxoglutarate/malate carrier protein OS=Homo sapiens OX=9606 GN=SLC25A11 PE=1 SV=3	0	7.998	8	2	2	2	314	34	9.91	2.39	2	0	0	708513	High	1
P31689	DnaJ homolog subfamily A member 1 OS=Homo sapiens OX=9606 GN=DNAJA1 PE=1 SV=2	0	7.943	7	3	3	3	397	44.8	7.08	2.92	3	0	0	440569	High	1
A0A2R8Y5Y7	60S ribosomal protein L9 OS=Homo sapiens OX=9606 GN=RPL9 PE=1 SV=1	0	7.901	11	2	2	2	220	25	9.74	2.63	2	0	0	578190	High	1
K7EMM8	Putative oxidoreductase GLYR1 (Fragment) OS=Homo sapiens OX=9606 GN=GLYR1 PE=1 SV=2	0	7.899	5	2	2	2	524	57.3	9.23	2.45	2	0	0	1427208	High	1
Q6P1L8	39S ribosomal protein L14, mitochondrial OS=Homo sapiens OX=9606 GN=MRPL14 PE=1 SV=1	0	7.894	17	2	3	2	145	15.9	10.24	2.61	2	0	0	338864	High	1
F8VZJ2	Nascent polypeptide-associated complex subunit alpha OS=Homo sapiens OX=9606 GN=NACA PE=1 SV=1	0	7.876	10	1	2	1	136	15	4.91	4.87	1	0	0	707208	High	1
P48047	ATP synthase subunit O, mitochondrial OS=Homo sapiens OX=9606 GN=ATP5PO PE=1 SV=1	0	7.867	14	3	3	3	213	23.3	9.96	2.11	3	0	0	1.17491e+06	High	1
Q9UKF6	Cleavage and polyadenylation specificity factor subunit 3 OS=Homo sapiens OX=9606 GN=CPSF3 PE=1 SV=1	0	7.863	2	1	1	1	684	77.4	5.6	3.23	1	0	0	1.53313e+06	High	1
Q96PK6	RNA-binding protein 14 OS=Homo sapiens OX=9606 GN=RBM14 PE=1 SV=2	0	7.83	7	3	3	3	669	69.4	9.67	2.04	3	0	0	848907	High	1
P04075	Fructose-bisphosphate aldolase A OS=Homo sapiens OX=9606 GN=ALDOA PE=1 SV=2	0	7.828	9	3	3	3	364	39.4	8.09	2.11	3	0	0	1.14951e+06	High	1
P00558	Phosphoglycerate kinase 1 OS=Homo sapiens OX=9606 GN=PGK1 PE=1 SV=3	0	7.826	8	2	3	2	417	44.6	8.1	2.19	2	0	0	231036	High	1
P61163	Alpha-centractin OS=Homo sapiens OX=9606 GN=ACTR1A PE=1 SV=1	0	7.677	7	2	2	2	376	42.6	6.64	2.72	2	0	0	339178	High	1
A0A1B0GUE3	Acid ceramidase OS=Homo sapiens OX=9606 GN=ASAH1 PE=1 SV=1	0	7.627	6	2	3	2	330	37.4	6.79	6.11	2	0	0	1.85064e+06	High	1
D6RH20	28S ribosomal protein S27, mitochondrial (Fragment) OS=Homo sapiens OX=9606 GN=MRPS27 PE=1 SV=1	0	7.601	9	3	4	3	299	34.4	5.58	5.73	3	0	0	985955	High	1
B7Z6Z4	cDNA FLJ56329, highly similar to Myosin light polypeptide 6 OS=Homo sapiens OX=9606 GN=MYL6 PE=1 SV=1	0	7.548	9	2	3	2	238	26.7	5.08	4.58	2	0	0	1.63248e+06	High	1
P35637	RNA-binding protein FUS OS=Homo sapiens OX=9606 GN=FUS PE=1 SV=1	0	7.545	6	2	2	2	526	53.4	9.36	0	2	0	0	432543	High	1
E9PG15	14-3-3 protein theta (Fragment) OS=Homo sapiens OX=9606 GN=YWHAQ PE=1 SV=1	0	7.541	15	2	2	1	149	17	5.78	2.35	2	0	0	301188	High	1
O60701	UDP-glucose 6-dehydrogenase OS=Homo sapiens OX=9606 GN=UGDH PE=1 SV=1	0	7.529	7	3	5	3	494	55	7.12	0	3	0	0	307670	High	1
Q14204	Cytoplasmic dynein 1 heavy chain 1 OS=Homo sapiens OX=9606 GN=DYNC1H1 PE=1 SV=5	0	7.512	1	3	3	3	4646	532.1	6.4	0	3	0	0	762531	High	1
O14654	Insulin receptor substrate 4 OS=Homo sapiens OX=9606 GN=IRS4 PE=1 SV=1	0	7.465	3	3	3	3	1257	133.7	8.44	0	3	0	0	579816	High	1
P06312	Immunoglobulin kappa variable 4-1 OS=Homo sapiens OX=9606 GN=IGKV4-1 PE=1 SV=1	0	7.448	20	2	4	2	121	13.4	5.25	6.44	2	0	0	1.00413e+07	High	1
Q92820	Gamma-glutamyl hydrolase OS=Homo sapiens OX=9606 GN=GGH PE=1 SV=2	0	7.427	12	3	3	3	318	35.9	7.11	0	3	0	0	1.81766e+06	High	1
C9JF17	Apolipoprotein D (Fragment) OS=Homo sapiens OX=9606 GN=APOD PE=1 SV=1	0	7.4	9	2	2	2	215	24.1	5.6	3.75	2	0	0	734384	High	1
O43660	Pleiotropic regulator 1 OS=Homo sapiens OX=9606 GN=PLRG1 PE=1 SV=1	0	7.339	9	3	3	3	514	57.2	9.17	2.4	3	0	0	1.07317e+06	High	1
D3YTB1	60S ribosomal protein L32 (Fragment) OS=Homo sapiens OX=9606 GN=RPL32 PE=1 SV=1	0	7.3	23	2	2	2	133	15.6	11.44	1.75	2	0	0	1.02129e+06	High	1
P59998	Actin-related protein 2/3 complex subunit 4 OS=Homo sapiens OX=9606 GN=ARPC4 PE=1 SV=3	0	7.267	11	2	2	2	168	19.7	8.43	2.36	2	0	0	2.51301e+06	High	1
H7C3F9	Arp2/3 complex 34 kDa subunit (Fragment) OS=Homo sapiens OX=9606 GN=ARPC2 PE=1 SV=1	0	7.247	19	3	3	3	165	18.6	9.41	0	3	0	0	918616	High	1
P16401	Histone H1.5 OS=Homo sapiens OX=9606 GN=HIST1H1B PE=1 SV=3	0	7.214	11	2	2	1	226	22.6	10.92	2.87	2	0	0	221828	High	1
B9A062	Bifunctional methylenetetrahydrofolate dehydrogenase/cyclohydrolase, mitochondrial OS=Homo sapiens OX=9606 GN=MTHFD2 PE=1 SV=1	0	7.178	10	2	2	2	222	23.9	9.76	4.35	2	0	0	1.79484e+06	High	1
A0A087X2D0	Serine/arginine-rich-splicing factor 3 OS=Homo sapiens OX=9606 GN=SRSF3 PE=1 SV=1	0	7.172	44	3	3	3	95	10.3	5.14	4.42	3	0	0	5.06138e+06	High	1
A0A087WXU8	ATP-dependent RNA helicase DDX24 OS=Homo sapiens OX=9606 GN=DDX24 PE=1 SV=1	0	7.094	5	2	2	2	485	55.8	9.72	1.64	2	0	0	535634	High	1
P08579	U2 small nuclear ribonucleoprotein B'' OS=Homo sapiens OX=9606 GN=SNRPB2 PE=1 SV=1	0	7.092	11	3	3	3	225	25.5	9.72	5.59	3	0	0	1.73668e+06	High	1
Q8IW75	Serpin A12 OS=Homo sapiens OX=9606 GN=SERPINA12 PE=1 SV=1	0	7.074	7	3	3	3	414	47.1	9.29	3.63	3	0	0	2.13545e+06	High	1
P0DOY2	Immunoglobulin lambda constant 2 OS=Homo sapiens OX=9606 GN=IGLC2 PE=1 SV=1	0	7.054	24	2	2	1	106	11.3	7.24	3.94	2	0	0		High	1
F8W9U9	Rho GTPase-activating protein 21 OS=Homo sapiens OX=9606 GN=ARHGAP21 PE=1 SV=1	0	7.048	4	3	3	3	1165	129.3	8.44	1.66	3	0	0	755349	High	1
P62937	Peptidyl-prolyl cis-trans isomerase A OS=Homo sapiens OX=9606 GN=PPIA PE=1 SV=2	0	6.97	21	3	3	3	165	18	7.81	0	3	0	0	303185	High	1
Q6P4A8	Phospholipase B-like 1 OS=Homo sapiens OX=9606 GN=PLBD1 PE=1 SV=2	0	6.893	3	2	2	2	553	63.2	9.06	1.61	2	0	0		High	1
P61964	WD repeat-containing protein 5 OS=Homo sapiens OX=9606 GN=WDR5 PE=1 SV=1	0	6.866	15	4	4	4	334	36.6	8.27	0	4	0	0	544424	High	1
O95793	Double-stranded RNA-binding protein Staufen homolog 1 OS=Homo sapiens OX=9606 GN=STAU1 PE=1 SV=2	0	6.821	4	2	2	2	577	63.1	9.44	2.4	2	0	0	1.40832e+06	High	1
Q13127	RE1-silencing transcription factor OS=Homo sapiens OX=9606 GN=REST PE=1 SV=3	0	6.793	3	3	3	3	1097	121.8	6.74	0	3	0	0	612153	High	1
A0A087WVS8	MOB kinase activator 2 OS=Homo sapiens OX=9606 GN=MOB2 PE=1 SV=2	0	6.761	8	2	3	2	234	26.6	7.12	1.77	2	0	0	3.90297e+06	High	1
P25787	Proteasome subunit alpha type-2 OS=Homo sapiens OX=9606 GN=PSMA2 PE=1 SV=2	0	6.632	11	2	3	2	234	25.9	7.43	2.48	2	0	0	211322	High	1
Q9P2R3	Rabankyrin-5 OS=Homo sapiens OX=9606 GN=ANKFY1 PE=1 SV=2	0	6.573	2	2	2	2	1169	128.3	6.1	2.14	2	0	0	182296	High	1
Q99848	Probable rRNA-processing protein EBP2 OS=Homo sapiens OX=9606 GN=EBNA1BP2 PE=1 SV=2	0	6.542	7	2	2	2	306	34.8	10.1	1.68	2	0	0	286566	High	1
P53985	Monocarboxylate transporter 1 OS=Homo sapiens OX=9606 GN=SLC16A1 PE=1 SV=3	0	6.531	6	2	4	2	500	53.9	8.66	2.46	2	0	0	648552	High	1
H0YCK3	Double-stranded RNA-specific adenosine deaminase (Fragment) OS=Homo sapiens OX=9606 GN=ADAR PE=1 SV=1	0	6.507	2	3	4	3	1195	132.6	8.47	0	3	0	0	1.06178e+06	High	1
H3BLV9	SRSF protein kinase 1 (Fragment) OS=Homo sapiens OX=9606 GN=SRPK1 PE=1 SV=1	0	6.396	4	2	2	2	671	76	6.28	2.17	2	0	0	643622	High	1
P59665	Neutrophil defensin 1 OS=Homo sapiens OX=9606 GN=DEFA1 PE=1 SV=1	0	6.391	19	2	3	2	94	10.2	6.99	4.18	2	0	0	3.81342e+06	High	1
G8JLG2	CDSN OS=Homo sapiens OX=9606 GN=CDSN PE=1 SV=1	0	6.382	6	2	2	2	529	51.6	8.44	1.84	2	0	0	538390	High	1
C9J0J7	Profilin OS=Homo sapiens OX=9606 GN=PFN2 PE=1 SV=1	0	6.377	15	1	1	1	91	9.8	9.17	2.73	1	0	0	1.98819e+06	High	1
Q8NHQ1	Centrosomal protein of 70 kDa OS=Homo sapiens OX=9606 GN=CEP70 PE=1 SV=2	0	6.371	4	3	5	3	597	69.7	5.71	0	3	0	0	639123	High	1
Q75N03	E3 ubiquitin-protein ligase Hakai OS=Homo sapiens OX=9606 GN=CBLL1 PE=1 SV=1	0	6.371	8	3	3	3	491	54.5	8.29	0	3	0	0	761875	High	1
P47914	60S ribosomal protein L29 OS=Homo sapiens OX=9606 GN=RPL29 PE=1 SV=2	0	6.342	9	1	1	1	159	17.7	11.66	2.45	1	0	0	2.83818e+06	High	1
O15226	NF-kappa-B-repressing factor OS=Homo sapiens OX=9606 GN=NKRF PE=1 SV=2	0	6.331	5	3	3	3	690	77.6	8.79	0	3	0	0	1.3058e+06	High	1
P35030	Trypsin-3 OS=Homo sapiens OX=9606 GN=PRSS3 PE=1 SV=2	0	6.329	4	1	1	1	304	32.5	7.49	2.87	1	0	0		High	1
Q15717	ELAV-like protein 1 OS=Homo sapiens OX=9606 GN=ELAVL1 PE=1 SV=2	0	6.289	6	2	2	2	326	36.1	9.17	4.51	2	0	0	886978	High	1
P04745	Alpha-amylase 1 OS=Homo sapiens OX=9606 GN=AMY1A PE=1 SV=2	0	6.283	6	2	2	2	511	57.7	6.93	0	2	0	0	1.04606e+06	High	1
C9JA05	Immunoglobulin J chain (Fragment) OS=Homo sapiens OX=9606 GN=JCHAIN PE=1 SV=1	0	6.264	17	1	1	1	70	8.2	8.56	2.19	1	0	0		High	1
P10619	Lysosomal protective protein OS=Homo sapiens OX=9606 GN=CTSA PE=1 SV=2	0	6.231	3	1	1	1	480	54.4	6.61	1.65	1	0	0	637994	High	1
Q9H0D6	5'-3' exoribonuclease 2 OS=Homo sapiens OX=9606 GN=XRN2 PE=1 SV=1	0	6.169	3	3	3	3	950	108.5	7.47	1.83	3	0	0	1.87961e+06	High	1
P62857	40S ribosomal protein S28 OS=Homo sapiens OX=9606 GN=RPS28 PE=1 SV=1	0	6.154	17	1	2	1	69	7.8	10.7	4.3	1	0	0	2.94878e+06	High	1
Q9Y262	Eukaryotic translation initiation factor 3 subunit L OS=Homo sapiens OX=9606 GN=EIF3L PE=1 SV=1	0	6.15	5	3	3	3	564	66.7	6.34	1.96	3	0	0	427872	High	1
Q07021	Complement component 1 Q subcomponent-binding protein, mitochondrial OS=Homo sapiens OX=9606 GN=C1QBP PE=1 SV=1	0	6.063	5	1	1	1	282	31.3	4.84	0	1	0	0	2.28129e+06	High	1
Q8TDN6	Ribosome biogenesis protein BRX1 homolog OS=Homo sapiens OX=9606 GN=BRIX1 PE=1 SV=2	0	6.057	6	2	2	2	353	41.4	9.92	0	2	0	0	2.25149e+06	High	1
C9JUG7	F-actin-capping protein subunit alpha-2 OS=Homo sapiens OX=9606 GN=CAPZA2 PE=1 SV=1	0	5.964	19	2	2	1	146	16.7	5.11	1.83	2	0	0	637232	High	1
Q96N67	Dedicator of cytokinesis protein 7 OS=Homo sapiens OX=9606 GN=DOCK7 PE=1 SV=4	0	5.953	1	2	2	2	2140	242.4	6.8	0	2	0	0	723512	High	1
C9JYQ9	60S ribosomal protein L22-like 1 OS=Homo sapiens OX=9606 GN=RPL22L1 PE=1 SV=1	0	5.937	16	2	3	2	121	14.5	9.38	2.42	2	0	0	1.58154e+06	High	1
E9PBF6	Lamin-B1 OS=Homo sapiens OX=9606 GN=LMNB1 PE=1 SV=1	0	5.852	6	2	2	2	387	44.6	5.05	2.06	2	0	0	540711	High	1
B1AVT0	Dual-specificity protein kinase CLK2 OS=Homo sapiens OX=9606 GN=CLK2 PE=1 SV=1	0	5.847	4	2	2	2	497	59.8	9.66	4.38	2	0	0	944260	High	1
Q9NY12	H/ACA ribonucleoprotein complex subunit 1 OS=Homo sapiens OX=9606 GN=GAR1 PE=1 SV=1	0	5.803	11	3	3	3	217	22.3	10.92	1.93	3	0	0	4.36132e+06	High	1
P42357	Histidine ammonia-lyase OS=Homo sapiens OX=9606 GN=HAL PE=1 SV=1	0	5.797	6	3	3	3	657	72.7	6.95	0	3	0	0	565686	High	1
P11586	C-1-tetrahydrofolate synthase, cytoplasmic OS=Homo sapiens OX=9606 GN=MTHFD1 PE=1 SV=3	0	5.763	2	2	2	2	935	101.5	7.3	3.75	2	0	0	928839	High	1
E9PGM9	RNA-binding protein 6 OS=Homo sapiens OX=9606 GN=RBM6 PE=1 SV=1	0	5.761	4	3	3	2	991	113.9	6.34	1.86	3	0	0	537306	High	1
Q13347	Eukaryotic translation initiation factor 3 subunit I OS=Homo sapiens OX=9606 GN=EIF3I PE=1 SV=1	0	5.754	6	2	2	2	325	36.5	5.64	1.87	2	0	0	461260	High	1
P14868	Aspartate--tRNA ligase, cytoplasmic OS=Homo sapiens OX=9606 GN=DARS PE=1 SV=2	0	5.726	4	2	2	2	501	57.1	6.55	0	2	0	0	2.34034e+06	High	1
A0A087WV05	Uncharacterized protein OS=Homo sapiens OX=9606 PE=4 SV=1	0	5.724	24	2	3	2	110	12.7	6.02	0	2	0	0	693322	High	1
P84243	Histone H3.3 OS=Homo sapiens OX=9606 GN=H3F3A PE=1 SV=2	0	5.722	13	2	2	2	136	15.3	11.27	2.29	2	0	0	748275	High	1
Q8NDT2	Putative RNA-binding protein 15B OS=Homo sapiens OX=9606 GN=RBM15B PE=1 SV=3	0	5.689	4	4	4	3	890	97.1	9.85	3.4	4	0	0	737559	High	1
Q8ND56	Protein LSM14 homolog A OS=Homo sapiens OX=9606 GN=LSM14A PE=1 SV=3	0	5.668	5	2	2	2	463	50.5	9.52	2.47	2	0	0	761748	High	1
P18065	Insulin-like growth factor-binding protein 2 OS=Homo sapiens OX=9606 GN=IGFBP2 PE=1 SV=2	0	5.655	6	2	3	2	325	34.8	7.5	0	2	0	0	1.29738e+06	High	1
Q92945	Far upstream element-binding protein 2 OS=Homo sapiens OX=9606 GN=KHSRP PE=1 SV=4	0	5.654	3	2	3	2	711	73.1	7.3	1.73	2	0	0	802353	High	1
Q01780	Exosome component 10 OS=Homo sapiens OX=9606 GN=EXOSC10 PE=1 SV=2	0	5.649	2	2	2	2	885	100.8	8.46	1.74	2	0	0	279953	High	1
Q9UI42	Carboxypeptidase A4 OS=Homo sapiens OX=9606 GN=CPA4 PE=1 SV=2	0	5.624	4	2	3	2	421	47.3	6.7	6.02	2	0	0	4.12507e+06	High	1
O00391	Sulfhydryl oxidase 1 OS=Homo sapiens OX=9606 GN=QSOX1 PE=1 SV=3	0	5.622	3	2	2	2	747	82.5	8.92	3.58	2	0	0		High	1
Q9Y520	Protein PRRC2C OS=Homo sapiens OX=9606 GN=PRRC2C PE=1 SV=4	0	5.613	1	2	2	2	2896	316.7	9.13	1.73	2	0	0	308908	High	1
J3QR07	YTH domain-containing protein 1 OS=Homo sapiens OX=9606 GN=YTHDC1 PE=1 SV=1	0	5.601	5	3	3	3	735	85.5	6.23	2.18	3	0	0	1.31921e+06	High	1
Q8TDL5	BPI fold-containing family B member 1 OS=Homo sapiens OX=9606 GN=BPIFB1 PE=1 SV=1	0	5.57	4	1	1	1	484	52.4	7.23	0	1	0	0		High	1
P12004	Proliferating cell nuclear antigen OS=Homo sapiens OX=9606 GN=PCNA PE=1 SV=1	0	5.559	5	1	1	1	261	28.8	4.69	2.63	1	0	0	471075	High	1
Q15427	Splicing factor 3B subunit 4 OS=Homo sapiens OX=9606 GN=SF3B4 PE=1 SV=1	0	5.553	3	1	1	1	424	44.4	8.56	2.67	1	0	0	1.28247e+06	High	1
O00148	ATP-dependent RNA helicase DDX39A OS=Homo sapiens OX=9606 GN=DDX39A PE=1 SV=2	0	5.401	7	3	3	3	427	49.1	5.68	0	3	0	0	938181	High	1
Q9NZB2	Constitutive coactivator of PPAR-gamma-like protein 1 OS=Homo sapiens OX=9606 GN=FAM120A PE=1 SV=2	0	5.384	3	2	3	2	1118	121.8	8.88	0	2	0	0	604529	High	1
Q8IY37	Probable ATP-dependent RNA helicase DHX37 OS=Homo sapiens OX=9606 GN=DHX37 PE=1 SV=1	0	5.379	2	2	2	2	1157	129.5	8.1	1.7	2	0	0	333025	High	1
P06702	Protein S100-A9 OS=Homo sapiens OX=9606 GN=S100A9 PE=1 SV=1	0	5.335	19	2	4	2	114	13.2	6.13	0	2	0	0	2.44278e+06	High	1
Q8TDD1	ATP-dependent RNA helicase DDX54 OS=Homo sapiens OX=9606 GN=DDX54 PE=1 SV=2	0	5.33	4	3	3	3	881	98.5	10.02	5.47	3	0	0	1.05308e+06	High	1
B9EGQ5	Protein Wiz OS=Homo sapiens OX=9606 GN=WIZ PE=1 SV=1	0	5.284	6	3	3	3	832	89	9.48	0	3	0	0	804750	High	1
A0A0B4J231	Immunoglobulin lambda-like polypeptide 5 OS=Homo sapiens OX=9606 GN=IGLL5 PE=1 SV=1	0	5.274	11	2	3	1	215	23.1	8.84	2.19	2	0	1	1.25708e+06	High	1
P07384	Calpain-1 catalytic subunit OS=Homo sapiens OX=9606 GN=CAPN1 PE=1 SV=1	0	5.273	2	2	2	2	714	81.8	5.67	1.94	2	0	0	401082	High	1
O76009	Keratin, type I cuticular Ha3-I OS=Homo sapiens OX=9606 GN=KRT33A PE=2 SV=2	0	5.265	6	3	4	2	404	45.9	4.82	0	3	0	0	576665	High	1
P62306	Small nuclear ribonucleoprotein F OS=Homo sapiens OX=9606 GN=SNRPF PE=1 SV=1	0	5.258	15	1	2	1	86	9.7	4.67	3.73	1	0	0	338483	High	1
J3KN67	Tropomyosin alpha-3 chain OS=Homo sapiens OX=9606 GN=TPM3 PE=1 SV=1	0	5.253	7	2	3	2	285	33.2	4.77	2.32	2	0	0	1.03691e+06	High	1
O75342	Arachidonate 12-lipoxygenase, 12R-type OS=Homo sapiens OX=9606 GN=ALOX12B PE=1 SV=1	0	5.238	2	1	1	1	701	80.3	7.64	2.54	1	0	0		High	1
P03973	Antileukoproteinase OS=Homo sapiens OX=9606 GN=SLPI PE=1 SV=2	0	5.17	15	2	2	2	132	14.3	8.75	1.98	2	0	0	1868724	High	1
Q9Y383	Putative RNA-binding protein Luc7-like 2 OS=Homo sapiens OX=9606 GN=LUC7L2 PE=1 SV=2	0	5.168	4	1	2	1	392	46.5	10.01	2.15	1	0	0	308333	High	1
A0A087X295	WD repeat-containing protein 6 OS=Homo sapiens OX=9606 GN=WDR6 PE=1 SV=1	0	5.163	2	2	2	2	1151	124.9	6.92	4.09	2	0	0	259498	High	1
Q96FX8	p53 apoptosis effector related to PMP-22 OS=Homo sapiens OX=9606 GN=PERP PE=2 SV=1	0	5.163	13	1	1	1	193	21.4	7.03	2.7	1	0	0		High	1
P08865	40S ribosomal protein SA OS=Homo sapiens OX=9606 GN=RPSA PE=1 SV=4	0	5.133	10	2	4	2	295	32.8	4.87	3.76	2	0	0	505900	High	1
A0A2R8Y880	E3 ubiquitin-protein ligase RBBP6 (Fragment) OS=Homo sapiens OX=9606 GN=RBBP6 PE=1 SV=1	0	5.109	1	1	1	1	1759	197.2	9.55	2.64	1	0	0	448894	High	1
Q53H96	Pyrroline-5-carboxylate reductase 3 OS=Homo sapiens OX=9606 GN=PYCR3 PE=1 SV=3	0	5.108	4	1	2	1	274	28.6	7.72	2.09	1	0	0	342627	High	1
E9PBS1	Multifunctional protein ADE2 (Fragment) OS=Homo sapiens OX=9606 GN=PAICS PE=1 SV=1	0	5.103	7	3	3	3	413	45.6	6.68	3.61	3	0	0	570017	High	1
P11279	Lysosome-associated membrane glycoprotein 1 OS=Homo sapiens OX=9606 GN=LAMP1 PE=1 SV=3	0	5.097	3	1	2	1	417	44.9	8.75	4.28	1	0	0	839902	High	1
B5ME19	Eukaryotic translation initiation factor 3 subunit C-like protein OS=Homo sapiens OX=9606 GN=EIF3CL PE=3 SV=1	0	5.092	2	2	2	2	914	105.4	5.64	1.91	2	0	0	217057	High	1
P53634	Dipeptidyl peptidase 1 OS=Homo sapiens OX=9606 GN=CTSC PE=1 SV=2	0	5.077	6	3	3	3	463	51.8	6.99	0	3	0	0	892663	High	1
Q15428	Splicing factor 3A subunit 2 OS=Homo sapiens OX=9606 GN=SF3A2 PE=1 SV=2	0	5.021	5	2	3	2	464	49.2	9.64	2.8	2	0	0	1.59264e+06	High	1
Q16769	Glutaminyl-peptide cyclotransferase OS=Homo sapiens OX=9606 GN=QPCT PE=1 SV=1	0	5.004	8	3	3	3	361	40.9	6.61	0	3	0	0	1.41646e+06	High	1
Q00059	Transcription factor A, mitochondrial OS=Homo sapiens OX=9606 GN=TFAM PE=1 SV=1	0	4.988	5	1	3	1	246	29.1	9.72	3.84	1	0	0	677225	High	1
Q9Y3F4	Serine-threonine kinase receptor-associated protein OS=Homo sapiens OX=9606 GN=STRAP PE=1 SV=1	0	4.985	8	2	2	2	350	38.4	5.12	0	2	0	0	1.03482e+06	High	1
P61981	14-3-3 protein gamma OS=Homo sapiens OX=9606 GN=YWHAG PE=1 SV=2	0	4.978	7	2	2	1	247	28.3	4.89	0	2	0	0	167949	High	1
B1AHB1	DNA helicase OS=Homo sapiens OX=9606 GN=MCM5 PE=1 SV=1	0	4.978	2	2	2	2	691	77.5	8.6	3.31	2	0	0	719156	High	1
Q9Y2R4	Probable ATP-dependent RNA helicase DDX52 OS=Homo sapiens OX=9606 GN=DDX52 PE=1 SV=3	0	4.957	4	2	2	2	599	67.5	9.67	1.78	2	0	0	423448	High	1
P78347	General transcription factor II-I OS=Homo sapiens OX=9606 GN=GTF2I PE=1 SV=2	0	4.94	2	2	2	2	998	112.3	6.39	0	2	0	0	359129	High	1
Q9BRX2	Protein pelota homolog OS=Homo sapiens OX=9606 GN=PELO PE=1 SV=2	0	4.906	5	2	2	2	385	43.3	6.34	1.8	2	0	0	201887	High	1
P08621	U1 small nuclear ribonucleoprotein 70 kDa OS=Homo sapiens OX=9606 GN=SNRNP70 PE=1 SV=2	0	4.899	6	3	4	3	437	51.5	9.94	1.76	3	0	0	2.39714e+06	High	1
Q03113	Guanine nucleotide-binding protein subunit alpha-12 OS=Homo sapiens OX=9606 GN=GNA12 PE=1 SV=4	0	4.896	3	1	1	1	381	44.3	9.83	1.67	1	0	0	936054	High	1
F5H658	ATP-dependent RNA helicase DHX8 OS=Homo sapiens OX=9606 GN=DHX8 PE=1 SV=1	0	4.891	2	2	2	1	1181	133.9	7.69	1.78	2	0	0	235924	High	1
B0QYA8	Eukaryotic translation initiation factor 3 subunit D (Fragment) OS=Homo sapiens OX=9606 GN=EIF3D PE=1 SV=1	0	4.877	11	1	1	1	123	14.5	9.61	2.41	1	0	0	443817	High	1
P07996	Thrombospondin-1 OS=Homo sapiens OX=9606 GN=THBS1 PE=1 SV=2	0	4.859	2	2	3	2	1170	129.3	4.94	1.84	2	0	0	1.19456e+06	High	1
H7C2W9	60S ribosomal protein L31 (Fragment) OS=Homo sapiens OX=9606 GN=RPL31 PE=1 SV=1	0	4.799	8	1	3	1	108	12.8	11	7.31	1	0	0	10236892	High	1
O75934	Pre-mRNA-splicing factor SPF27 OS=Homo sapiens OX=9606 GN=BCAS2 PE=1 SV=1	0	4.711	11	2	2	2	225	26.1	5.66	0	2	0	0		High	1
P00747	Plasminogen OS=Homo sapiens OX=9606 GN=PLG PE=1 SV=2	0	4.691	2	2	2	1	810	90.5	7.24	1.99	2	0	0	2.45626e+06	High	1
Q8NEY8	Periphilin-1 OS=Homo sapiens OX=9606 GN=PPHLN1 PE=1 SV=2	0	4.679	7	3	3	1	458	52.7	9.11	1.76	3	0	2	305971	High	1
P05413	Fatty acid-binding protein, heart OS=Homo sapiens OX=9606 GN=FABP3 PE=1 SV=4	0	4.673	17	2	2	2	133	14.8	6.8	1.61	2	0	0	326464	High	1
O00231	26S proteasome non-ATPase regulatory subunit 11 OS=Homo sapiens OX=9606 GN=PSMD11 PE=1 SV=3	0	4.66	5	2	2	2	422	47.4	6.48	2.02	2	0	0	1.9841e+06	High	1
J3QKW2	28S ribosomal protein S7, mitochondrial OS=Homo sapiens OX=9606 GN=MRPS7 PE=1 SV=1	0	4.649	15	2	2	2	183	20.8	9.55	0	2	0	0	455685	High	1
A0A0J9YX35	Immunoglobulin heavy variable 3-64D OS=Homo sapiens OX=9606 GN=IGHV3-64D PE=3 SV=1	0	4.63	9	1	2	1	117	12.8	7.85	4.32	1	0	0	3623607	High	1
A0A087X0S5	Collagen alpha-1(VI) chain OS=Homo sapiens OX=9606 GN=COL6A1 PE=1 SV=1	0	4.562	2	2	2	2	1026	108.3	5.43	1.92	2	0	0	1.40114e+06	High	1
G5E9W0	Phospholipase A1 member A, isoform CRA_b OS=Homo sapiens OX=9606 GN=PLA1A PE=1 SV=1	0	4.56	2	1	1	1	440	48.1	7.72	2.66	1	0	0	2.09142e+06	High	1
P61158	Actin-related protein 3 OS=Homo sapiens OX=9606 GN=ACTR3 PE=1 SV=3	0	4.54	5	2	3	2	418	47.3	5.88	2.09	2	0	0	927487	High	1
Q15269	Periodic tryptophan protein 2 homolog OS=Homo sapiens OX=9606 GN=PWP2 PE=2 SV=2	0	4.537	2	2	2	2	919	102.4	6.15	0	2	0	0	508072	High	1
E7ESE2	Prohibitin (Fragment) OS=Homo sapiens OX=9606 GN=PHB PE=1 SV=2	0	4.488	9	2	2	2	202	22.4	6.35	0	2	0	0	1.27381e+06	High	1
A0A087WY61	Nuclear mitotic apparatus protein 1 OS=Homo sapiens OX=9606 GN=NUMA1 PE=1 SV=1	0	4.474	1	3	3	3	2099	236	5.92	1.84	3	0	0	261453	High	1
A0A0B4J1V8	HCG2039996 OS=Homo sapiens OX=9606 GN=PPAN-P2RY11 PE=3 SV=1	0	4.458	2	1	1	1	794	87.9	9.51	2.17	1	0	0		High	1
G3V4X8	SNW domain-containing protein 1 OS=Homo sapiens OX=9606 GN=SNW1 PE=1 SV=1	0	4.429	7	2	3	2	374	43.3	9.7	0	2	0	0	1187899	High	1
P28074	Proteasome subunit beta type-5 OS=Homo sapiens OX=9606 GN=PSMB5 PE=1 SV=3	0	4.428	4	1	1	1	263	28.5	6.92	1.93	1	0	0	207524	High	1
P23083	Immunoglobulin heavy variable 1-2 OS=Homo sapiens OX=9606 GN=IGHV1-2 PE=1 SV=2	0	4.424	9	1	6	1	117	13.1	9.13	1.61	1	0	0	1.52943e+07	High	1
P23284	Peptidyl-prolyl cis-trans isomerase B OS=Homo sapiens OX=9606 GN=PPIB PE=1 SV=2	0	4.41	8	2	2	2	216	23.7	9.41	2.11	2	0	0	697027	High	1
Q5JXI8	Four and a half LIM domains protein 1 (Fragment) OS=Homo sapiens OX=9606 GN=FHL1 PE=1 SV=1	0	4.407	5	1	1	1	257	29.1	8.27	2.28	1	0	0	839417	High	1
Q9NWB6	Arginine and glutamate-rich protein 1 OS=Homo sapiens OX=9606 GN=ARGLU1 PE=1 SV=1	0	4.398	6	2	2	2	273	33.2	10.35	0	2	0	0	1.01978e+06	High	1
Q9P270	SLAIN motif-containing protein 2 OS=Homo sapiens OX=9606 GN=SLAIN2 PE=1 SV=2	0	4.395	4	2	2	2	581	62.5	9.45	3.98	2	0	0	328171	High	1
P55072	Transitional endoplasmic reticulum ATPase OS=Homo sapiens OX=9606 GN=VCP PE=1 SV=4	0	4.394	4	3	3	3	806	89.3	5.26	2.12	3	0	0	844354	High	1
Q9Y3B4	Splicing factor 3B subunit 6 OS=Homo sapiens OX=9606 GN=SF3B6 PE=1 SV=1	0	4.386	21	2	2	2	125	14.6	9.38	0	2	0	0	467689	High	1
P22102	Trifunctional purine biosynthetic protein adenosine-3 OS=Homo sapiens OX=9606 GN=GART PE=1 SV=1	0	4.372	3	3	3	3	1010	107.7	6.7	0	3	0	0	894611	High	1
P26572	Alpha-1,3-mannosyl-glycoprotein 2-beta-N-acetylglucosaminyltransferase OS=Homo sapiens OX=9606 GN=MGAT1 PE=1 SV=2	0	4.349	2	1	1	1	445	50.8	9.16	1.78	1	0	0	162023	High	1
P06858	Lipoprotein lipase OS=Homo sapiens OX=9606 GN=LPL PE=1 SV=1	0	4.332	2	1	1	1	475	53.1	8.15	2.05	1	0	0	579772	High	1
P04632	Calpain small subunit 1 OS=Homo sapiens OX=9606 GN=CAPNS1 PE=1 SV=1	0	4.33	8	2	2	2	268	28.3	5.2	0	2	0	0		High	1
Q86YP4	Transcriptional repressor p66-alpha OS=Homo sapiens OX=9606 GN=GATAD2A PE=1 SV=1	0	4.314	2	1	1	1	633	68	9.94	2.12	1	0	0	216948	High	1
J3KQN4	60S ribosomal protein L36a OS=Homo sapiens OX=9606 GN=RPL36A PE=1 SV=1	0	4.314	15	2	2	2	142	16.4	10.43	2.05	2	0	0	840631	High	1
A0A0C4DGG8	Cell division cycle and apoptosis regulator protein 1 (Fragment) OS=Homo sapiens OX=9606 GN=CCAR1 PE=1 SV=1	0	4.29	2	2	2	2	1043	120.4	5.92	1.7	2	0	0	517923	High	1
O14556	Glyceraldehyde-3-phosphate dehydrogenase, testis-specific OS=Homo sapiens OX=9606 GN=GAPDHS PE=1 SV=2	0	4.286	3	1	1	1	408	44.5	8.19	2.77	1	0	0		High	1
Q9NZT1	Calmodulin-like protein 5 OS=Homo sapiens OX=9606 GN=CALML5 PE=1 SV=2	0	4.268	16	1	1	1	146	15.9	4.44	3.11	1	0	0	1.4972e+06	High	1
P25788	Proteasome subunit alpha type-3 OS=Homo sapiens OX=9606 GN=PSMA3 PE=1 SV=2	0	4.255	5	1	1	1	255	28.4	5.33	2.33	1	0	0	529463	High	1
P20618	Proteasome subunit beta type-1 OS=Homo sapiens OX=9606 GN=PSMB1 PE=1 SV=2	0	4.251	8	2	2	2	241	26.5	8.13	0	2	0	0	2.65593e+06	High	1
D6RCB9	H/ACA ribonucleoprotein complex subunit 2 (Fragment) OS=Homo sapiens OX=9606 GN=NHP2 PE=1 SV=1	0	4.231	14	1	2	1	135	15.2	9.38	4.74	1	0	0	1.00384e+06	High	1
P17900	Ganglioside GM2 activator OS=Homo sapiens OX=9606 GN=GM2A PE=1 SV=4	0	4.177	5	1	2	1	193	20.8	5.31	3.73	1	0	0	448113	High	1
A0A0A0MSX9	Isoleucine--tRNA ligase, cytoplasmic OS=Homo sapiens OX=9606 GN=IARS PE=1 SV=1	0	4.175	1	1	1	1	1242	142.2	6.09	0	1	0	0	459949	High	1
A0A0U1RQT9	Synaptophysin-like protein 1 (Fragment) OS=Homo sapiens OX=9606 GN=SYPL1 PE=1 SV=1	0	4.174	8	1	1	1	135	15	5.77	2.16	1	0	0		High	1
O94832	Unconventional myosin-Id OS=Homo sapiens OX=9606 GN=MYO1D PE=1 SV=2	0	4.119	2	2	5	2	1006	116.1	9.39	3.56	2	0	0	628609	High	1
J3KTD3	60S ribosomal protein L36 (Fragment) OS=Homo sapiens OX=9606 GN=RPL36 PE=1 SV=1	0	4.116	13	1	1	1	68	7.6	10.49	2.3	1	0	0	2.09588e+06	High	1
Q9H307	Pinin OS=Homo sapiens OX=9606 GN=PNN PE=1 SV=5	0	4.104	2	1	1	1	717	81.6	7.14	2.41	1	0	0	1.10472e+06	High	1
J3KNN5	Probable ATP-dependent RNA helicase DDX41 (Fragment) OS=Homo sapiens OX=9606 GN=DDX41 PE=1 SV=1	0	4.096	3	2	2	2	640	71.6	7.46	3.6	2	0	0	432694	High	1
F8W6A0	Periphilin-1 OS=Homo sapiens OX=9606 GN=PPHLN1 PE=1 SV=1	0	4.089	12	3	3	1	363	41.1	8.57	0	3	0	0		High	1
H0Y9X1	Translation machinery-associated protein 16 (Fragment) OS=Homo sapiens OX=9606 GN=TMA16 PE=1 SV=1	0	4.065	9	2	2	2	242	27.7	9.57	0	2	0	0	1.4245e+06	High	1
Q5SX87	Rab GDP dissociation inhibitor (Fragment) OS=Homo sapiens OX=9606 GN=GDI2 PE=1 SV=1	0	4.055	6	2	2	2	263	29.8	6.62	0	2	0	0	717439	High	1
Q14574	Desmocollin-3 OS=Homo sapiens OX=9606 GN=DSC3 PE=1 SV=3	0	4.053	1	2	3	2	896	99.9	6.1	2.39	2	0	0	336411	High	1
Q9Y3I0	tRNA-splicing ligase RtcB homolog OS=Homo sapiens OX=9606 GN=RTCB PE=1 SV=1	0	4.048	2	1	1	1	505	55.2	7.23	2.14	1	0	0	396389	High	1
K7EQJ5	40S ribosomal protein S15 OS=Homo sapiens OX=9606 GN=RPS15 PE=1 SV=2	0	4.028	9	2	2	2	141	16.6	10.46	2.19	2	0	0	1.11581e+06	High	1
P00390	Glutathione reductase, mitochondrial OS=Homo sapiens OX=9606 GN=GSR PE=1 SV=2	0	4.019	2	1	1	1	522	56.2	8.5	2.39	1	0	0	1.29803e+06	High	1
B7ZBH1	Eukaryotic translation initiation factor 6 (Fragment) OS=Homo sapiens OX=9606 GN=EIF6 PE=1 SV=1	0	3.984	17	1	1	1	108	11.8	6.27	2.11	1	0	0	196541	High	1
Q16637	Survival motor neuron protein OS=Homo sapiens OX=9606 GN=SMN1 PE=1 SV=1	0	3.98	3	1	1	1	294	31.8	6.55	2.62	1	0	0	2.26096e+06	High	1
Q9H9B4	Sideroflexin-1 OS=Homo sapiens OX=9606 GN=SFXN1 PE=1 SV=4	0	3.917	3	1	2	1	322	35.6	9.07	2.24	1	0	0	255370	High	1
P13010	X-ray repair cross-complementing protein 5 OS=Homo sapiens OX=9606 GN=XRCC5 PE=1 SV=3	0	3.9	1	1	1	1	732	82.7	5.81	1.94	1	0	0		High	1
A0A075B6E5	Protein enabled homolog (Fragment) OS=Homo sapiens OX=9606 GN=ENAH PE=1 SV=2	0	3.885	10	2	2	2	213	24.9	7.87	0	2	0	0	211315	High	1
Q99549	M-phase phosphoprotein 8 OS=Homo sapiens OX=9606 GN=MPHOSPH8 PE=1 SV=2	0	3.876	2	1	1	1	860	97.1	6.06	0	1	0	0		High	1
Q9Y2P8	RNA 3'-terminal phosphate cyclase-like protein OS=Homo sapiens OX=9606 GN=RCL1 PE=1 SV=3	0	3.847	4	2	2	2	373	40.8	9.26	0	2	0	0	1153476	High	1
K7EIN2	Tudor-interacting repair regulator protein (Fragment) OS=Homo sapiens OX=9606 GN=NUDT16L1 PE=1 SV=1	0	3.834	9	1	1	1	198	21.9	8.92	2.72	1	0	0	416449	High	1
X6RJP6	Transgelin-2 (Fragment) OS=Homo sapiens OX=9606 GN=TAGLN2 PE=1 SV=1	0	3.822	6	1	1	1	187	21.1	7.81	0	1	0	0	367854	High	1
E5RGA2	Eukaryotic translation initiation factor 3 subunit E OS=Homo sapiens OX=9606 GN=EIF3E PE=1 SV=1	0	3.799	8	2	2	2	352	41.3	6.55	0	2	0	0		High	1
P62273	40S ribosomal protein S29 OS=Homo sapiens OX=9606 GN=RPS29 PE=1 SV=2	0	3.791	27	2	2	2	56	6.7	10.13	0	2	0	0	42509445	High	1
P49207	60S ribosomal protein L34 OS=Homo sapiens OX=9606 GN=RPL34 PE=1 SV=3	0	3.788	15	2	2	2	117	13.3	11.47	2.05	2	0	0	4.93715e+06	High	1
C9JJ19	28S ribosomal protein S34, mitochondrial OS=Homo sapiens OX=9606 GN=MRPS34 PE=1 SV=2	0	3.761	7	2	2	2	225	26.3	9.89	1.69	2	0	0	400604	High	1
F2Z393	Transaldolase OS=Homo sapiens OX=9606 GN=TALDO1 PE=1 SV=1	0	3.757	3	1	1	1	318	35.3	8.97	1.79	1	0	0	302007	High	1
Q9BZI7	Regulator of nonsense transcripts 3B OS=Homo sapiens OX=9606 GN=UPF3B PE=1 SV=1	0	3.74	2	1	2	1	483	57.7	9.48	0	1	0	0		High	1
Q9NVP1	ATP-dependent RNA helicase DDX18 OS=Homo sapiens OX=9606 GN=DDX18 PE=1 SV=2	0	3.738	2	1	1	1	670	75.4	9.5	0	1	0	0	486401	High	1
P26368	Splicing factor U2AF 65 kDa subunit OS=Homo sapiens OX=9606 GN=U2AF2 PE=1 SV=4	0	3.72	4	2	2	2	475	53.5	9.09	0	2	0	0	1233825	High	1
E9PC15	Acylglycerol kinase, mitochondrial OS=Homo sapiens OX=9606 GN=AGK PE=1 SV=1	0	3.687	3	1	1	1	394	43.8	6.34	0	1	0	0		High	1
O43240	Kallikrein-10 OS=Homo sapiens OX=9606 GN=KLK10 PE=1 SV=3	0	3.669	7	2	3	2	276	30.2	8.59	2.02	2	0	0	978352	High	1
Q5JRR6	Ubiquitin-like modifier-activating enzyme 1 OS=Homo sapiens OX=9606 GN=UBA1 PE=1 SV=1	0	3.66	3	1	1	1	506	56.8	6.24	0	1	0	0		High	1
P05164	Myeloperoxidase OS=Homo sapiens OX=9606 GN=MPO PE=1 SV=1	0	3.66	2	1	1	1	745	83.8	8.97	0	1	0	0	162321	High	1
P01023	Alpha-2-macroglobulin OS=Homo sapiens OX=9606 GN=A2M PE=1 SV=3	0	3.612	1	2	4	1	1474	163.2	6.46	4.21	2	0	0	1.03076e+06	High	1
P50402	Emerin OS=Homo sapiens OX=9606 GN=EMD PE=1 SV=1	0	3.595	10	2	2	2	254	29	5.5	0	2	0	0	3.11871e+06	High	1
O00159	Unconventional myosin-Ic OS=Homo sapiens OX=9606 GN=MYO1C PE=1 SV=4	0	3.586	2	2	2	2	1063	121.6	9.41	0	2	0	0	884248	High	1
F5H6T1	ARP2 actin-related protein 2 homolog (Yeast), isoform CRA_d OS=Homo sapiens OX=9606 GN=ACTR2 PE=1 SV=2	0	3.574	8	2	2	2	339	38.8	6.27	0	2	0	0	4271354	High	1
Q86XN7	Proline and serine-rich protein 1 OS=Homo sapiens OX=9606 GN=PROSER1 PE=1 SV=2	0	3.55	2	2	2	2	944	95.6	8.88	1.92	2	0	0	973641	High	1
F6RFD5	Destrin OS=Homo sapiens OX=9606 GN=DSTN PE=1 SV=1	0	3.506	16	2	2	2	135	15.4	8.59	0	2	0	0	1.52565e+06	High	1
P25205	DNA replication licensing factor MCM3 OS=Homo sapiens OX=9606 GN=MCM3 PE=1 SV=3	0	3.493	2	2	3	2	808	90.9	5.77	0	2	0	0	808063	High	1
P63151	Serine/threonine-protein phosphatase 2A 55 kDa regulatory subunit B alpha isoform OS=Homo sapiens OX=9606 GN=PPP2R2A PE=1 SV=1	0	3.469	8	2	2	2	447	51.7	6.2	0	2	0	0		High	1
H0Y9L5	Exosome complex component RRP45 (Fragment) OS=Homo sapiens OX=9606 GN=EXOSC9 PE=1 SV=1	0	3.458	6	1	1	1	172	18.8	4.44	1.87	1	0	0	434278	High	1
O60783	28S ribosomal protein S14, mitochondrial OS=Homo sapiens OX=9606 GN=MRPS14 PE=1 SV=1	0	3.458	10	1	1	1	128	15.1	11.41	0	1	0	0	197418	High	1
O95299	NADH dehydrogenase [ubiquinone] 1 alpha subcomplex subunit 10, mitochondrial OS=Homo sapiens OX=9606 GN=NDUFA10 PE=1 SV=1	0	3.448	4	1	1	1	355	40.7	8.48	0	1	0	0		High	1
P00338	L-lactate dehydrogenase A chain OS=Homo sapiens OX=9606 GN=LDHA PE=1 SV=2	0	3.448	3	1	1	1	332	36.7	8.27	2.12	1	0	0	501145	High	1
Q5VXN0	Ribosome production factor 2 homolog (Fragment) OS=Homo sapiens OX=9606 GN=RPF2 PE=1 SV=1	0	3.427	5	1	1	1	214	24.6	9.55	2.04	1	0	0		High	1
A0A0A0MTB8	WD repeat-containing protein 36 OS=Homo sapiens OX=9606 GN=WDR36 PE=1 SV=1	0	3.417	2	2	2	2	895	99.3	7.36	1.8	2	0	0	396445	High	1
P48556	26S proteasome non-ATPase regulatory subunit 8 OS=Homo sapiens OX=9606 GN=PSMD8 PE=1 SV=2	0	3.395	3	1	1	1	350	39.6	9.7	0	1	0	0	442025	High	1
Q9BYE7	Polycomb group RING finger protein 6 OS=Homo sapiens OX=9606 GN=PCGF6 PE=1 SV=2	0	3.363	7	2	2	2	350	39	4.97	0	2	0	0	537796	High	1
A0A2R8YF34	Glutathione synthetase (Fragment) OS=Homo sapiens OX=9606 GN=GSS PE=1 SV=1	0	3.352	7	1	1	1	134	14.9	4.75	0	1	0	0	335773	High	1
G3V3R6	Galectin OS=Homo sapiens OX=9606 GN=LGALS3 PE=1 SV=1	0	3.342	5	1	1	1	233	24.1	9.39	0	1	0	0	309325	High	1
Q92522	Histone H1x OS=Homo sapiens OX=9606 GN=H1FX PE=1 SV=1	0	3.339	12	2	2	2	213	22.5	10.76	0	2	0	0	193339	High	1
O00139	Kinesin-like protein KIF2A OS=Homo sapiens OX=9606 GN=KIF2A PE=1 SV=3	0	3.334	2	2	2	2	706	79.9	6.68	0	2	0	0	71626.9	High	1
A0A0A0MSV6	Complement C1q subcomponent subunit B (Fragment) OS=Homo sapiens OX=9606 GN=C1QB PE=1 SV=6	0	3.329	6	1	1	1	228	24	9.16	0	1	0	0	884231	High	1
Q5SWX8	Protein odr-4 homolog OS=Homo sapiens OX=9606 GN=ODR4 PE=1 SV=1	0	3.316	5	2	3	2	454	51.1	5.92	0	2	0	0	302651	High	1
P22061	Protein-L-isoaspartate(D-aspartate) O-methyltransferase OS=Homo sapiens OX=9606 GN=PCMT1 PE=1 SV=4	0	3.276	10	2	2	2	227	24.6	7.21	0	2	0	0	175877	High	1
Q56A73	Spindlin-4 OS=Homo sapiens OX=9606 GN=SPIN4 PE=1 SV=1	0	3.268	9	2	2	2	249	28.6	7.66	1.98	2	0	0	995579	High	1
Q86W42	THO complex subunit 6 homolog OS=Homo sapiens OX=9606 GN=THOC6 PE=1 SV=1	0	3.253	4	1	1	1	341	37.5	7.43	1.77	1	0	0		High	1
O14980	Exportin-1 OS=Homo sapiens OX=9606 GN=XPO1 PE=1 SV=1	0	3.229	1	1	1	1	1071	123.3	6.06	0	1	0	0		High	1
C9J3L8	Translocon-associated protein subunit alpha OS=Homo sapiens OX=9606 GN=SSR1 PE=1 SV=1	0	3.225	3	1	1	1	265	29.6	4.3	0	1	0	0		High	1
P31947	14-3-3 protein sigma OS=Homo sapiens OX=9606 GN=SFN PE=1 SV=1	0	3.214	6	2	2	1	248	27.8	4.74	0	2	0	1	6.46183e+07	High	1
P28072	Proteasome subunit beta type-6 OS=Homo sapiens OX=9606 GN=PSMB6 PE=1 SV=4	0	3.201	5	1	1	1	239	25.3	4.92	2.38	1	0	0		High	1
P22528	Cornifin-B OS=Homo sapiens OX=9606 GN=SPRR1B PE=1 SV=2	0	3.196	9	1	1	1	89	9.9	8.48	0	1	0	0	415568	High	1
Q9Y5A9	YTH domain-containing family protein 2 OS=Homo sapiens OX=9606 GN=YTHDF2 PE=1 SV=2	0	3.192	4	2	2	2	579	62.3	8.79	0	2	0	0	169640	High	1
Q14008	Cytoskeleton-associated protein 5 OS=Homo sapiens OX=9606 GN=CKAP5 PE=1 SV=3	0	3.179	1	2	2	2	2032	225.4	7.8	1.84	2	0	0	144161	High	1
P43686	26S proteasome regulatory subunit 6B OS=Homo sapiens OX=9606 GN=PSMC4 PE=1 SV=2	0	3.177	2	1	1	1	418	47.3	5.21	0	1	0	0		High	1
E9PQU5	RNA-binding protein 25 (Fragment) OS=Homo sapiens OX=9606 GN=RBM25 PE=1 SV=1	0	3.177	7	1	1	1	243	26.7	9.04	0	1	0	0	259060	High	1
P61026	Ras-related protein Rab-10 OS=Homo sapiens OX=9606 GN=RAB10 PE=1 SV=1	0	3.133	6	1	1	1	200	22.5	8.38	1.74	1	0	0	1.31726e+06	High	1
J3QLL0	Importin subunit alpha-1 (Fragment) OS=Homo sapiens OX=9606 GN=KPNA2 PE=1 SV=1	0	3.128	13	2	2	2	134	15.2	10.21	0	2	0	0	775499	High	1
Q8N684	Cleavage and polyadenylation specificity factor subunit 7 OS=Homo sapiens OX=9606 GN=CPSF7 PE=1 SV=1	0	3.121	2	1	1	1	471	52	8	1.67	1	0	0		High	1
K7ER00	Phenylalanine--tRNA ligase alpha subunit OS=Homo sapiens OX=9606 GN=FARSA PE=1 SV=1	0	3.107	3	2	2	2	548	62.4	7.84	1.6	2	0	0	1.02728e+06	High	1
B8ZZ38	Leucine-rich PPR motif-containing protein, mitochondrial OS=Homo sapiens OX=9606 GN=LRPPRC PE=1 SV=1	0	3.096	3	1	1	1	504	56.3	8.18	0	1	0	0	356729	High	1
O60884	DnaJ homolog subfamily A member 2 OS=Homo sapiens OX=9606 GN=DNAJA2 PE=1 SV=1	0	3.096	5	2	2	2	412	45.7	6.48	0	2	0	0	95589.9	High	1
Q86UX7	Fermitin family homolog 3 OS=Homo sapiens OX=9606 GN=FERMT3 PE=1 SV=1	0	3.096	2	1	1	1	667	75.9	6.98	0	1	0	0	369593	High	1
Q71RC2	La-related protein 4 OS=Homo sapiens OX=9606 GN=LARP4 PE=1 SV=3	0	3.092	1	1	1	1	724	80.5	6.61	1.71	1	0	0	321315	High	1
E5RIZ4	39S ribosomal protein L15, mitochondrial (Fragment) OS=Homo sapiens OX=9606 GN=MRPL15 PE=1 SV=2	0	3.09	4	1	1	1	237	27.2	9.57	0	1	0	0		High	1
P38432	Coilin OS=Homo sapiens OX=9606 GN=COIL PE=1 SV=1	0	3.059	2	2	3	2	576	62.6	9.07	0	2	0	0	559713	High	1
D6RBZ0	Heterogeneous nuclear ribonucleoprotein A/B OS=Homo sapiens OX=9606 GN=HNRNPAB PE=1 SV=1	0	3.059	8	2	2	2	327	35.7	6.95	0	2	0	0	1.41485e+06	High	1
O14949	Cytochrome b-c1 complex subunit 8 OS=Homo sapiens OX=9606 GN=UQCRQ PE=1 SV=4	0	3.058	16	1	1	1	82	9.9	10.08	0	1	0	0	330857	High	1
Q9BPZ2	Spindlin-2B OS=Homo sapiens OX=9606 GN=SPIN2B PE=1 SV=1	0	3.056	11	2	2	2	258	29.1	7.23	0	2	0	0	592198	High	1
Q9NUD5	Zinc finger CCHC domain-containing protein 3 OS=Homo sapiens OX=9606 GN=ZCCHC3 PE=1 SV=2	0	3.045	5	2	2	2	403	43.5	8.53	0	2	0	0	749202	High	1
P46019	Phosphorylase b kinase regulatory subunit alpha, liver isoform OS=Homo sapiens OX=9606 GN=PHKA2 PE=1 SV=1	0	3.041	1	1	1	1	1235	138.3	6.44	2.02	1	0	0		High	1
G3V1B3	60S ribosomal protein L21 OS=Homo sapiens OX=9606 GN=RPL21 PE=1 SV=1	0	3.038	21	2	2	2	87	9.9	10.29	2.07	2	0	0	1505516	High	1
Q9NP55	BPI fold-containing family A member 1 OS=Homo sapiens OX=9606 GN=BPIFA1 PE=1 SV=1	0	3.021	7	1	1	1	256	26.7	5.76	2.03	1	0	0		High	1
H0Y2W2	ATPase family AAA domain-containing protein 3A (Fragment) OS=Homo sapiens OX=9606 GN=ATAD3A PE=1 SV=1	0	3.019	3	2	2	2	572	64.3	9.44	1.72	2	0	0	1.58914e+06	High	1
Q9UKA9	Polypyrimidine tract-binding protein 2 OS=Homo sapiens OX=9606 GN=PTBP2 PE=1 SV=1	0	2.972	2	1	1	1	531	57.5	8.66	2.04	1	0	0	1.08663e+06	High	1
P04792	Heat shock protein beta-1 OS=Homo sapiens OX=9606 GN=HSPB1 PE=1 SV=2	0	2.964	5	1	1	1	205	22.8	6.4	2.02	1	0	0	348051	High	1
O96019	Actin-like protein 6A OS=Homo sapiens OX=9606 GN=ACTL6A PE=1 SV=1	0	2.958	2	1	1	1	429	47.4	5.6	0	1	0	0	296072	High	1
P05455	Lupus La protein OS=Homo sapiens OX=9606 GN=SSB PE=1 SV=2	0	2.946	3	1	1	1	408	46.8	7.12	0	1	0	0	315926	High	1
V9GZ03	28S ribosomal protein S29, mitochondrial (Fragment) OS=Homo sapiens OX=9606 GN=DAP3 PE=1 SV=1	0	2.936	5	1	1	1	242	27.6	9.51	1.91	1	0	0	868756	High	1
O95969	Secretoglobin family 1D member 2 OS=Homo sapiens OX=9606 GN=SCGB1D2 PE=2 SV=1	0	2.93	10	1	1	1	90	9.9	8.25	1.85	1	0	0	1.97588e+06	High	1
P10599	Thioredoxin OS=Homo sapiens OX=9606 GN=TXN PE=1 SV=3	0	2.91	9	1	1	1	105	11.7	4.92	1.87	1	0	0	1.15021e+06	High	1
O75635	Serpin B7 OS=Homo sapiens OX=9606 GN=SERPINB7 PE=1 SV=1	0	2.904	3	1	1	1	380	42.9	6.8	0	1	0	0	622564	High	1
Q96FQ6	Protein S100-A16 OS=Homo sapiens OX=9606 GN=S100A16 PE=1 SV=1	0	2.897	12	1	1	1	103	11.8	6.79	0	1	0	0	398392	High	1
P55884	Eukaryotic translation initiation factor 3 subunit B OS=Homo sapiens OX=9606 GN=EIF3B PE=1 SV=3	0	2.871	3	2	2	2	814	92.4	5	1.61	2	0	0	793176	High	1
A0A286YF78	D-3-phosphoglycerate dehydrogenase (Fragment) OS=Homo sapiens OX=9606 GN=PHGDH PE=1 SV=1	0	2.832	4	1	1	1	276	29.7	8.02	1.84	1	0	0		High	1
Q15828	Cystatin-M OS=Homo sapiens OX=9606 GN=CST6 PE=1 SV=1	0	2.812	7	1	1	1	149	16.5	8.09	0	1	0	0	327622	High	1
P16152	Carbonyl reductase [NADPH] 1 OS=Homo sapiens OX=9606 GN=CBR1 PE=1 SV=3	0	2.807	4	1	1	1	277	30.4	8.32	1.63	1	0	0	407788	High	1
O75616	GTPase Era, mitochondrial OS=Homo sapiens OX=9606 GN=ERAL1 PE=1 SV=2	0	2.804	4	1	2	1	437	48.3	8.84	0	1	0	0		High	1
P18669	Phosphoglycerate mutase 1 OS=Homo sapiens OX=9606 GN=PGAM1 PE=1 SV=2	0	2.789	4	1	1	1	254	28.8	7.18	0	1	0	0	416021	High	1
P60900	Proteasome subunit alpha type-6 OS=Homo sapiens OX=9606 GN=PSMA6 PE=1 SV=1	0	2.787	4	1	1	1	246	27.4	6.76	1.72	1	0	0		High	1
Q969L4	U7 snRNA-associated Sm-like protein LSm10 OS=Homo sapiens OX=9606 GN=LSM10 PE=1 SV=1	0	2.761	12	1	1	1	123	14.1	9.25	0	1	0	0	305732	High	1
Q02383	Semenogelin-2 OS=Homo sapiens OX=9606 GN=SEMG2 PE=1 SV=1	0	2.758	6	2	2	2	582	65.4	9.07	0	2	0	0	76858.2	High	1
H3BND3	Cleavage and polyadenylation-specificity factor subunit 5 (Fragment) OS=Homo sapiens OX=9606 GN=NUDT21 PE=1 SV=8	0	2.747	5	1	1	1	149	17.1	6.38	0	1	0	0	4.63702e+06	High	1
A0A0J9YYL3	Poly(U)-binding-splicing factor PUF60 (Fragment) OS=Homo sapiens OX=9606 GN=PUF60 PE=1 SV=1	0	2.743	2	1	1	1	505	54.6	5.34	0	1	0	0		High	1
P62891	60S ribosomal protein L39 OS=Homo sapiens OX=9606 GN=RPL39 PE=1 SV=2	0	2.693	20	1	1	1	51	6.4	12.56	2.89	1	0	0	3.59926e+06	High	1
Q4VCS5	Angiomotin OS=Homo sapiens OX=9606 GN=AMOT PE=1 SV=1	0	2.678	2	1	1	1	1084	118	7.64	0	1	0	0		High	1
E7EVA8	Histone deacetylase 8 (Fragment) OS=Homo sapiens OX=9606 GN=HDAC8 PE=1 SV=1	0	2.656	3	1	1	1	299	32.9	5.36	0	1	0	0		High	1
A0A087X1I3	Succinate dehydrogenase [ubiquinone] flavoprotein subunit, mitochondrial OS=Homo sapiens OX=9606 GN=SDHA PE=1 SV=1	0	2.652	3	1	1	1	519	56.6	7.5	0	1	0	0	201363	High	1
E9PEJ4	Acetyltransferase component of pyruvate dehydrogenase complex OS=Homo sapiens OX=9606 GN=DLAT PE=1 SV=1	0	2.651	2	1	1	1	542	57.6	8.95	0	1	0	0	416783	High	1
Q92878	DNA repair protein RAD50 OS=Homo sapiens OX=9606 GN=RAD50 PE=1 SV=1	0	2.65	1	1	1	1	1312	153.8	6.89	2.32	1	0	0	340571	High	1
G3V4X1	26S proteasome regulatory subunit 4 (Fragment) OS=Homo sapiens OX=9606 GN=PSMC1 PE=1 SV=1	0	2.643	14	1	1	1	84	9.1	4.61	1.72	1	0	0	953781	High	1
Q9NX58	Cell growth-regulating nucleolar protein OS=Homo sapiens OX=9606 GN=LYAR PE=1 SV=2	0	2.629	3	1	1	1	379	43.6	9.54	0	1	0	0	282646	High	1
Q8WXF0	Serine/arginine-rich splicing factor 12 OS=Homo sapiens OX=9606 GN=SRSF12 PE=2 SV=1	0	2.618	5	1	1	1	261	30.5	11.69	0	1	0	0		High	1
A0A1W2PPT5	DNA-directed RNA polymerase subunit beta OS=Homo sapiens OX=9606 GN=POLR2B PE=1 SV=1	0	2.605	1	2	2	2	1099	125.1	8.29	0	2	0	0	316776	High	1
Q9Y399	28S ribosomal protein S2, mitochondrial OS=Homo sapiens OX=9606 GN=MRPS2 PE=1 SV=1	0	2.581	3	1	1	1	296	33.2	9.26	0	1	0	0	541156	High	1
H3BQI4	Myc-associated zinc finger protein (Fragment) OS=Homo sapiens OX=9606 GN=MAZ PE=1 SV=1	0	2.58	8	1	1	1	196	20.7	8.09	0	1	0	0	169930	High	1
A0A087WUD3	Oligosaccharyltransferase complex subunit OSTC OS=Homo sapiens OX=9606 GN=OSTC PE=1 SV=1	0	2.569	14	1	1	1	83	9.4	7.43	1.7	1	0	0		High	1
C9JRZ6	MICOS complex subunit OS=Homo sapiens OX=9606 GN=CHCHD3 PE=1 SV=2	0	2.559	3	1	1	1	232	26.7	7.75	0	1	0	0	203662	High	1
Q14651	Plastin-1 OS=Homo sapiens OX=9606 GN=PLS1 PE=1 SV=2	0	2.558	2	1	1	1	629	70.2	5.41	1.62	1	0	0		High	1
O43684	Mitotic checkpoint protein BUB3 OS=Homo sapiens OX=9606 GN=BUB3 PE=1 SV=1	0	2.539	3	1	1	1	328	37.1	6.84	0	1	0	0	391548	High	1
P01344	Insulin-like growth factor II OS=Homo sapiens OX=9606 GN=IGF2 PE=1 SV=1	0	2.537	5	1	1	1	180	20.1	9.32	1.68	1	0	0	1.00723e+06	High	1
E7EWK3	ATP-dependent DNA/RNA helicase DHX36 (Fragment) OS=Homo sapiens OX=9606 GN=DHX36 PE=1 SV=1	0	2.537	2	2	2	2	797	91.4	7.28	1.72	2	0	0	501462	High	1
Q9BXS6	Nucleolar and spindle-associated protein 1 OS=Homo sapiens OX=9606 GN=NUSAP1 PE=1 SV=1	0	2.524	2	1	1	1	441	49.4	9.91	0	1	0	0		High	1
F5GXT0	Double-strand break repair protein MRE11 OS=Homo sapiens OX=9606 GN=MRE11 PE=1 SV=1	0	2.515	5	1	1	1	221	25	5.44	0	1	0	0		High	1
P01834	Immunoglobulin kappa constant OS=Homo sapiens OX=9606 GN=IGKC PE=1 SV=2	0	2.506	19	1	1	1	107	11.8	6.52	0	1	0	0		High	1
G3V4T2	Polyadenylate-binding protein 2 OS=Homo sapiens OX=9606 GN=PABPN1 PE=1 SV=1	0	2.489	6	1	1	1	178	20.2	9.48	0	1	0	0		High	1
P49720	Proteasome subunit beta type-3 OS=Homo sapiens OX=9606 GN=PSMB3 PE=1 SV=2	0	2.485	3	1	1	1	205	22.9	6.55	0	1	0	0		High	1
Q9HCK1	DBF4-type zinc finger-containing protein 2 OS=Homo sapiens OX=9606 GN=ZDBF2 PE=1 SV=3	0	2.478	1	1	1	1	2354	265.5	6.16	0	1	0	0	336238	High	1
A0A0D9SGE8	PHD finger protein 6 OS=Homo sapiens OX=9606 GN=PHF6 PE=1 SV=1	0	2.475	2	1	1	1	366	41.3	8.68	0	1	0	0	655651	High	1
Q14203	Dynactin subunit 1 OS=Homo sapiens OX=9606 GN=DCTN1 PE=1 SV=3	0	2.474	1	1	1	1	1278	141.6	5.81	1.75	1	0	0		High	1
A0A0G2JIC6	28S ribosomal protein S18b, mitochondrial OS=Homo sapiens OX=9606 GN=MRPS18B PE=1 SV=1	0	2.468	5	1	1	1	215	24.3	8.56	1.63	1	0	0		High	1
Q9HB71	Calcyclin-binding protein OS=Homo sapiens OX=9606 GN=CACYBP PE=1 SV=2	0	2.441	3	1	1	1	228	26.2	8.25	0	1	0	0		High	1
Q15046	Lysine--tRNA ligase OS=Homo sapiens OX=9606 GN=KARS PE=1 SV=3	0	2.438	2	1	1	1	597	68	6.35	0	1	0	0		High	1
P00488	Coagulation factor XIII A chain OS=Homo sapiens OX=9606 GN=F13A1 PE=1 SV=4	0	2.437	1	1	1	1	732	83.2	6.09	1.66	1	0	0		High	1
Q13835	Plakophilin-1 OS=Homo sapiens OX=9606 GN=PKP1 PE=1 SV=2	0	2.435	1	1	1	1	747	82.8	9.13	0	1	0	0	231041	High	1
Q9BVJ6	U3 small nucleolar RNA-associated protein 14 homolog A OS=Homo sapiens OX=9606 GN=UTP14A PE=1 SV=1	0	2.418	2	1	1	1	771	87.9	7.87	0	1	0	0	486869	High	1
Q96AG4	Leucine-rich repeat-containing protein 59 OS=Homo sapiens OX=9606 GN=LRRC59 PE=1 SV=1	0	2.398	5	1	1	1	307	34.9	9.57	0	1	0	0		High	1
P80188	Neutrophil gelatinase-associated lipocalin OS=Homo sapiens OX=9606 GN=LCN2 PE=1 SV=2	0	2.395	9	1	1	1	198	22.6	8.91	0	1	0	0	195206	High	1
H3BND8	Ubiquitin carboxyl-terminal hydrolase 7 (Fragment) OS=Homo sapiens OX=9606 GN=USP7 PE=1 SV=1	0	2.385	1	1	1	1	909	105.5	5.58	1.6	1	0	0	145206	High	1
P05198	Eukaryotic translation initiation factor 2 subunit 1 OS=Homo sapiens OX=9606 GN=EIF2S1 PE=1 SV=3	0	2.363	4	1	1	1	315	36.1	5.08	0	1	0	0		High	1
O00303	Eukaryotic translation initiation factor 3 subunit F OS=Homo sapiens OX=9606 GN=EIF3F PE=1 SV=1	0	2.362	2	1	1	1	357	37.5	5.45	0	1	0	0	160844	High	1
P17980	26S proteasome regulatory subunit 6A OS=Homo sapiens OX=9606 GN=PSMC3 PE=1 SV=3	0	2.358	2	1	1	1	439	49.2	5.24	1.88	1	0	0		High	1
P28288	ATP-binding cassette sub-family D member 3 OS=Homo sapiens OX=9606 GN=ABCD3 PE=1 SV=1	0	2.357	2	1	1	1	659	75.4	9.36	0	1	0	0	96136.1	High	1
Q8WUM0	Nuclear pore complex protein Nup133 OS=Homo sapiens OX=9606 GN=NUP133 PE=1 SV=2	0	2.344	1	1	1	1	1156	128.9	5.1	0	1	0	0		High	1
Q92499	ATP-dependent RNA helicase DDX1 OS=Homo sapiens OX=9606 GN=DDX1 PE=1 SV=2	0	2.339	1	1	1	1	740	82.4	7.23	1.88	1	0	0	342703	High	1
P07814	Bifunctional glutamate/proline--tRNA ligase OS=Homo sapiens OX=9606 GN=EPRS PE=1 SV=5	0	2.324	1	1	1	1	1512	170.5	7.33	1.77	1	0	0	363670	High	1
M0R2N5	Very-long-chain enoyl-CoA reductase OS=Homo sapiens OX=9606 GN=TECR PE=1 SV=1	0	2.324	2	1	1	1	346	39.9	9.61	0	1	0	0	124537	High	1
P13473	Lysosome-associated membrane glycoprotein 2 OS=Homo sapiens OX=9606 GN=LAMP2 PE=1 SV=2	0	2.316	2	1	1	1	410	44.9	5.63	0	1	0	0	424573	High	1
A0A1W2PRP6	Spindlin-3 (Fragment) OS=Homo sapiens OX=9606 GN=SPIN3 PE=1 SV=1	0	2.305	15	1	1	1	94	10.4	9.99	0	1	0	0	329360	High	1
P15291	Beta-1,4-galactosyltransferase 1 OS=Homo sapiens OX=9606 GN=B4GALT1 PE=1 SV=5	0	2.275	2	1	1	1	398	43.9	8.65	1.99	1	0	0	793427	High	1
P43490	Nicotinamide phosphoribosyltransferase OS=Homo sapiens OX=9606 GN=NAMPT PE=1 SV=1	0	2.271	4	1	1	1	491	55.5	7.15	0	1	0	0		High	1
B5MCF9	Pescadillo homolog OS=Homo sapiens OX=9606 GN=PES1 PE=1 SV=1	0	2.243	3	1	1	1	571	66	7.5	0	1	0	0		High	1
H7BXH6	Acidic mammalian chitinase OS=Homo sapiens OX=9606 GN=CHIA PE=3 SV=1	0	2.238	9	1	1	1	101	11.6	8.79	0	1	0	0	895851	High	1
H0YFD6	Trifunctional enzyme subunit alpha, mitochondrial OS=Homo sapiens OX=9606 GN=HADHA PE=1 SV=2	0	2.237	1	1	1	1	792	86.3	9.1	0	1	0	0	254053	High	1
K7EJJ5	Clathrin heavy chain 1 (Fragment) OS=Homo sapiens OX=9606 GN=CLTC PE=1 SV=1	0	2.236	5	1	1	1	222	25.8	5	0	1	0	0	158327	High	1
Q13601	KRR1 small subunit processome component homolog OS=Homo sapiens OX=9606 GN=KRR1 PE=1 SV=4	0	2.227	2	1	2	1	381	43.6	9.77	0	1	0	0	388466	High	1
A0A087WVZ9	DNA-directed RNA polymerases I, II, and III subunit RPABC1 OS=Homo sapiens OX=9606 GN=POLR2E PE=1 SV=1	0	2.225	5	1	1	1	184	21.4	7.44	0	1	0	0	737235	High	1
O15234	Protein CASC3 OS=Homo sapiens OX=9606 GN=CASC3 PE=1 SV=2	0	2.22	2	1	1	1	703	76.2	6.48	0	1	0	0	172742	High	1
G3XAB9	Germ cell associated 1, isoform CRA_b OS=Homo sapiens OX=9606 GN=GSG1 PE=1 SV=1	0	2.218	5	1	5	1	321	35.4	7.44	0	1	0	0	213596258	High	1
Q9Y4E8	Ubiquitin carboxyl-terminal hydrolase 15 OS=Homo sapiens OX=9606 GN=USP15 PE=1 SV=3	0	2.214	1	1	1	1	981	112.3	5.22	0	1	0	0		High	1
Q13823	Nucleolar GTP-binding protein 2 OS=Homo sapiens OX=9606 GN=GNL2 PE=1 SV=1	0	2.184	2	1	1	1	731	83.6	9.25	0	1	0	0		High	1
Q9H6F5	Coiled-coil domain-containing protein 86 OS=Homo sapiens OX=9606 GN=CCDC86 PE=1 SV=1	0	2.179	3	1	1	1	360	40.2	10.33	0	1	0	0		High	1
J3QQM1	26S proteasome regulatory subunit 8 (Fragment) OS=Homo sapiens OX=9606 GN=PSMC5 PE=1 SV=1	0	2.165	10	2	2	2	263	29.3	6.18	0	2	0	0	1.81559e+06	High	1
E9PLK3	Aminopeptidase OS=Homo sapiens OX=9606 GN=NPEPPS PE=1 SV=1	0	2.157	1	1	1	1	915	102.9	5.6	0	1	0	0		High	1
Q6NUJ1	Proactivator polypeptide-like 1 OS=Homo sapiens OX=9606 GN=PSAPL1 PE=2 SV=2	0	2.151	2	1	1	1	521	56.6	7.27	1.71	1	0	0	277901	High	1
K7ELW0	Protein/nucleic acid deglycase DJ-1 OS=Homo sapiens OX=9606 GN=PARK7 PE=1 SV=1	0	2.151	4	1	1	1	169	17.9	7.87	0	1	0	0	348676	High	1
F8W7S5	Ribosome-binding protein 1 OS=Homo sapiens OX=9606 GN=RRBP1 PE=1 SV=1	0	2.151	1	1	1	1	751	84.3	5.01	0	1	0	0		High	1
A0A2R8YH03	Protein FAM208B OS=Homo sapiens OX=9606 GN=FAM208B PE=1 SV=1	0	2.149	0	1	1	1	2645	293.4	5.95	0	1	0	0	746670	High	1
A6PVX3	26S proteasome non-ATPase regulatory subunit 4 (Fragment) OS=Homo sapiens OX=9606 GN=PSMD4 PE=1 SV=1	0	2.135	9	1	1	1	203	21.8	7.11	0	1	0	0		High	1
Q9H8M2	Bromodomain-containing protein 9 OS=Homo sapiens OX=9606 GN=BRD9 PE=1 SV=2	0	2.117	1	1	1	1	597	67	6.19	1.77	1	0	0	680359	High	1
B1AHC9	X-ray repair cross-complementing protein 6 OS=Homo sapiens OX=9606 GN=XRCC6 PE=1 SV=1	0	2.114	2	1	1	1	559	64.2	9.28	0	1	0	0	319590	High	1
P53007	Tricarboxylate transport protein, mitochondrial OS=Homo sapiens OX=9606 GN=SLC25A1 PE=1 SV=2	0	2.105	4	1	1	1	311	34	9.89	0	1	0	0	579294	High	1
P18754	Regulator of chromosome condensation OS=Homo sapiens OX=9606 GN=RCC1 PE=1 SV=1	0	2.102	2	1	1	1	421	44.9	7.52	0	1	0	0		High	1
Q96H79	Zinc finger CCCH-type antiviral protein 1-like OS=Homo sapiens OX=9606 GN=ZC3HAV1L PE=1 SV=2	0	2.102	4	1	1	1	300	32.9	8.13	0	1	0	0		High	1
P49247	Ribose-5-phosphate isomerase OS=Homo sapiens OX=9606 GN=RPIA PE=1 SV=3	0	2.054	3	1	1	1	311	33.2	8.54	0	1	0	0	238046	High	1
C9J0E4	Cystatin-A OS=Homo sapiens OX=9606 GN=CSTA PE=1 SV=1	0	2.044	19	1	1	1	63	7.1	7.24	1.83	1	0	0	1.81861e+06	High	1
Q96ES7	SAGA-associated factor 29 OS=Homo sapiens OX=9606 GN=SGF29 PE=1 SV=1	0	2.029	2	1	2	1	293	33.2	8.1	0	1	0	0	122205	High	1
Q13410	Butyrophilin subfamily 1 member A1 OS=Homo sapiens OX=9606 GN=BTN1A1 PE=1 SV=3	0	2.023	2	1	1	1	526	58.9	5.54	0	1	0	0		High	1
A0A0B4J1V0	Immunoglobulin heavy variable 3-15 OS=Homo sapiens OX=9606 GN=IGHV3-15 PE=3 SV=1	0	2.017	6	1	2	1	119	12.9	8.62	0	1	0	0	160769	High	1
H0Y5M5	Coiled-coil domain-containing protein 171 (Fragment) OS=Homo sapiens OX=9606 GN=CCDC171 PE=4 SV=1	0	1.97	4	1	1	1	257	29.6	8.27	0	1	0	0	769817	High	1
F5GZQ3	Trifunctional enzyme subunit beta, mitochondrial OS=Homo sapiens OX=9606 GN=HADHB PE=1 SV=1	0	1.953	2	1	1	1	459	49.6	9.42	0	1	0	0	190917	High	1
G3V3T3	Apoptotic chromatin condensation inducer in the nucleus (Fragment) OS=Homo sapiens OX=9606 GN=ACIN1 PE=1 SV=1	0	1.951	6	1	1	1	194	21.1	4.55	0	1	0	0	139570	High	1
F5H303	Nucleolar complex protein 4 homolog (Fragment) OS=Homo sapiens OX=9606 GN=NOC4L PE=1 SV=1	0.001	1.919	4	1	1	1	270	31.1	9.55	0	1	0	0	560755	High	1
Q9UNX4	WD repeat-containing protein 3 OS=Homo sapiens OX=9606 GN=WDR3 PE=1 SV=1	0.001	1.918	1	1	1	1	943	106	6.64	0	1	0	0	243591	High	1
A0A0A0MQR2	Replication termination factor 2 OS=Homo sapiens OX=9606 GN=RTF2 PE=1 SV=1	0.001	1.906	4	1	1	1	336	37.5	8.44	0	1	0	0	214611	High	1
Q9NW13	RNA-binding protein 28 OS=Homo sapiens OX=9606 GN=RBM28 PE=1 SV=3	0.001	1.901	3	1	1	1	759	85.7	9.22	0	1	0	0		High	1
F5H0S8	Guanine nucleotide-binding protein G(I)/G(S)/G(T) subunit beta-3 (Fragment) OS=Homo sapiens OX=9606 GN=GNB3 PE=1 SV=8	0.001	1.895	4	1	1	1	264	29.2	6.29	0	1	0	0	792368	High	1
Q13523	Serine/threonine-protein kinase PRP4 homolog OS=Homo sapiens OX=9606 GN=PRPF4B PE=1 SV=3	0.001	1.891	2	1	1	1	1007	116.9	10.26	2.04	1	0	0	443550	High	1
P11766	Alcohol dehydrogenase class-3 OS=Homo sapiens OX=9606 GN=ADH5 PE=1 SV=4	0.001	1.875	2	1	1	1	374	39.7	7.49	0	1	0	0		High	1
P56182	Ribosomal RNA processing protein 1 homolog A OS=Homo sapiens OX=9606 GN=RRP1 PE=1 SV=1	0.001	1.851	3	1	1	1	461	52.8	9.33	0	1	0	0	296760	High	1
P04196	Histidine-rich glycoprotein OS=Homo sapiens OX=9606 GN=HRG PE=1 SV=1	0.001	1.849	1	1	1	1	525	59.5	7.5	0	1	0	0	1.09486e+06	High	1
P31930	Cytochrome b-c1 complex subunit 1, mitochondrial OS=Homo sapiens OX=9606 GN=UQCRC1 PE=1 SV=3	0.001	1.845	3	1	1	1	480	52.6	6.37	0	1	0	0		High	1
J3QLR8	28S ribosomal protein S23, mitochondrial OS=Homo sapiens OX=9606 GN=MRPS23 PE=1 SV=1	0.001	1.844	10	1	1	1	152	17.5	9.63	0	1	0	0	451603	High	1
Q96HP4	Oxidoreductase NAD-binding domain-containing protein 1 OS=Homo sapiens OX=9606 GN=OXNAD1 PE=1 SV=1	0.001	1.837	2	1	1	1	312	34.8	8.37	1.98	1	0	0	896879	High	1
Q8IVV7	Glucose-induced degradation protein 4 homolog OS=Homo sapiens OX=9606 GN=GID4 PE=1 SV=1	0.001	1.837	3	1	1	1	300	33.5	9.16	0	1	0	0		High	1
O75534	Cold shock domain-containing protein E1 OS=Homo sapiens OX=9606 GN=CSDE1 PE=1 SV=2	0.001	1.83	2	1	1	1	798	88.8	6.25	0	1	0	0	58196	High	1
Q9UK61	Protein TASOR OS=Homo sapiens OX=9606 GN=FAM208A PE=1 SV=3	0.001	1.828	0	1	1	1	1670	188.9	5.8	1.84	1	0	0		High	1
Q9NXS2	Glutaminyl-peptide cyclotransferase-like protein OS=Homo sapiens OX=9606 GN=QPCTL PE=1 SV=2	0.001	1.827	3	1	1	1	382	42.9	9.82	0	1	0	0	257658	High	1
P10644	cAMP-dependent protein kinase type I-alpha regulatory subunit OS=Homo sapiens OX=9606 GN=PRKAR1A PE=1 SV=1	0.001	1.822	3	1	1	1	381	43	5.35	0	1	0	0	357855	High	1
P23280	Carbonic anhydrase 6 OS=Homo sapiens OX=9606 GN=CA6 PE=1 SV=3	0.001	1.819	3	1	1	1	308	35.3	7.02	0	1	0	0	270693	High	1
Q5VUJ6	Leucine-rich repeat and calponin homology domain-containing protein 2 OS=Homo sapiens OX=9606 GN=LRCH2 PE=2 SV=2	0.001	1.794	1	1	3	1	765	84.5	6.55	0	1	0	0	141558	High	1
Q9UBM7	7-dehydrocholesterol reductase OS=Homo sapiens OX=9606 GN=DHCR7 PE=1 SV=1	0.001	1.791	2	1	1	1	475	54.5	8.7	1.75	1	0	0	174200	High	1
Q5RKV6	Exosome complex component MTR3 OS=Homo sapiens OX=9606 GN=EXOSC6 PE=1 SV=1	0.001	1.786	3	1	1	1	272	28.2	6.28	0	1	0	0	156498	High	1
H0Y8W1	Zinc finger RNA-binding protein (Fragment) OS=Homo sapiens OX=9606 GN=ZFR PE=1 SV=1	0.001	1.781	6	1	1	1	182	20	8.79	0	1	0	0	257149	High	1
Q9HAZ1	Dual specificity protein kinase CLK4 OS=Homo sapiens OX=9606 GN=CLK4 PE=1 SV=1	0.001	1.78	2	1	1	1	481	57.5	8.68	0	1	0	0		High	1
D6REW7	E3 ubiquitin-protein transferase MAEA (Fragment) OS=Homo sapiens OX=9606 GN=MAEA PE=1 SV=1	0.001	1.77	3	1	1	1	274	30.4	8.97	0	1	0	0	60142.8	High	1
D6RD66	WD repeat-containing protein 1 (Fragment) OS=Homo sapiens OX=9606 GN=WDR1 PE=1 SV=1	0.001	1.768	3	1	2	1	245	26.8	8.48	0	1	0	0	80898.5	High	1
H7C5V3	28S ribosomal protein S28, mitochondrial (Fragment) OS=Homo sapiens OX=9606 GN=MRPS28 PE=1 SV=8	0.001	1.767	6	1	1	1	162	18.2	9.99	0	1	0	0		High	1
Q5QPA5	39S ribosomal protein S18a, mitochondrial (Fragment) OS=Homo sapiens OX=9606 GN=MRPS18A PE=1 SV=9	0.001	1.765	3	1	1	1	263	29.6	10.7	0	1	0	0		High	1
P00403	Cytochrome c oxidase subunit 2 OS=Homo sapiens OX=9606 GN=MT-CO2 PE=1 SV=1	0.001	1.76	4	1	1	1	227	25.5	4.82	0	1	0	0	389315	High	1
E7EN89	Toll interacting protein, isoform CRA_b OS=Homo sapiens OX=9606 GN=TOLLIP PE=1 SV=2	0.001	1.758	4	1	3	1	246	27	5.64	0	1	0	0	333133	High	1
Q12899	Tripartite motif-containing protein 26 OS=Homo sapiens OX=9606 GN=TRIM26 PE=1 SV=1	0.001	1.746	3	1	1	1	539	62.1	5.03	0	1	0	0	2690527	High	1
E9PIQ7	HCLS1-associated protein X-1 OS=Homo sapiens OX=9606 GN=HAX1 PE=1 SV=1	0.001	1.722	7	1	1	1	151	17.2	5.41	0	1	0	0	102912	High	1
P23490	Loricrin OS=Homo sapiens OX=9606 GN=LOR PE=1 SV=2	0.001	1.72	3	1	1	1	312	25.7	8.09	0	1	0	0	243365	High	1
Q9NY93	Probable ATP-dependent RNA helicase DDX56 OS=Homo sapiens OX=9606 GN=DDX56 PE=1 SV=1	0.001	1.715	2	1	1	1	547	61.6	9.26	0	1	0	0	438123	High	1
Q9H158	Protocadherin alpha-C1 OS=Homo sapiens OX=9606 GN=PCDHAC1 PE=2 SV=2	0.001	1.714	1	1	1	1	963	103.9	5.21	0	1	0	0	369772	High	1
O95071	E3 ubiquitin-protein ligase UBR5 OS=Homo sapiens OX=9606 GN=UBR5 PE=1 SV=2	0.001	1.705	0	1	1	1	2799	309.2	5.85	0	1	0	0		High	1
H7BZW6	Histone deacetylase complex subunit SAP18 (Fragment) OS=Homo sapiens OX=9606 GN=SAP18 PE=1 SV=2	0.001	1.704	5	1	1	1	143	16	9.13	0	1	0	0	271469	High	1
G3V461	Creatine kinase B-type (Fragment) OS=Homo sapiens OX=9606 GN=CKB PE=1 SV=1	0.001	1.693	18	1	1	1	128	14.2	5.17	0	1	0	0		High	1
H3BQD0	Cerebellin-1 OS=Homo sapiens OX=9606 GN=CBLN1 PE=1 SV=1	0.001	1.692	5	1	1	1	140	14.7	5.48	0	1	0	0	798510	High	1
H0YI98	Dynactin subunit 2 (Fragment) OS=Homo sapiens OX=9606 GN=DCTN2 PE=1 SV=1	0.001	1.682	3	1	2	1	268	29.3	6.8	0	1	0	0	296839	High	1
J3KNF3	Methylcytosine dioxygenase TET3 OS=Homo sapiens OX=9606 GN=TET3 PE=1 SV=2	0.002	1.676	1	1	1	1	1702	183.5	7.28	0	1	0	0	3960006	High	1
E9PKV2	39S ribosomal protein L17, mitochondrial (Fragment) OS=Homo sapiens OX=9606 GN=MRPL17 PE=1 SV=1	0.002	1.672	6	1	1	1	142	16.4	10.48	0	1	0	0	280205	High	1
Q5H909	Melanoma-associated antigen D2 OS=Homo sapiens OX=9606 GN=MAGED2 PE=1 SV=2	0.002	1.67	1	1	1	1	588	63.1	9.35	1.93	1	0	0	507796	High	1
A0A096LPI0	Zinc finger protein 638 (Fragment) OS=Homo sapiens OX=9606 GN=ZNF638 PE=1 SV=1	0.002	1.667	5	1	1	1	153	17.5	10.96	1.71	1	0	0	464956	High	1
P06732	Creatine kinase M-type OS=Homo sapiens OX=9606 GN=CKM PE=1 SV=2	0.002	1.659	2	1	1	1	381	43.1	7.25	1.77	1	0	0	832759	High	1
P21266	Glutathione S-transferase Mu 3 OS=Homo sapiens OX=9606 GN=GSTM3 PE=1 SV=3	0.002	1.656	5	1	1	1	225	26.5	5.54	0	1	0	0		High	1
O95782	AP-2 complex subunit alpha-1 OS=Homo sapiens OX=9606 GN=AP2A1 PE=1 SV=3	0.002	1.652	1	1	1	1	977	107.5	7.03	0	1	0	0	250754	High	1
D3YTJ7	Ribose-phosphate pyrophosphokinase 2 OS=Homo sapiens OX=9606 GN=PRPS2 PE=1 SV=1	0.002	1.652	4	1	1	1	200	22.1	6.54	0	1	0	0	525934	High	1
Q5TDF0	Cancer-related nucleoside-triphosphatase OS=Homo sapiens OX=9606 GN=NTPCR PE=1 SV=1	0.002	1.65	4	1	1	1	228	25.1	9.42	0	1	0	0		High	1
Q60I27	ALS2 C-terminal-like protein OS=Homo sapiens OX=9606 GN=ALS2CL PE=1 SV=1	0.002	1.647	1	1	1	1	953	107.7	6.15	0	1	0	0	1120423	High	1
Q9H0U6	39S ribosomal protein L18, mitochondrial OS=Homo sapiens OX=9606 GN=MRPL18 PE=1 SV=1	0.002	1.634	5	1	1	1	180	20.6	9.54	1.79	1	0	0	173218	High	1
O60508	Pre-mRNA-processing factor 17 OS=Homo sapiens OX=9606 GN=CDC40 PE=1 SV=1	0.002	1.63	1	1	1	1	579	65.5	7.06	0	1	0	0	232549	High	1
Q8WYP5	Protein ELYS OS=Homo sapiens OX=9606 GN=AHCTF1 PE=1 SV=3	0.002	1.627	0	1	1	1	2266	252.3	6.6	0	1	0	0	150920	High	1
H0Y8C6	Importin-5 (Fragment) OS=Homo sapiens OX=9606 GN=IPO5 PE=1 SV=1	0.002	1.614	1	1	1	1	1099	123.8	5.06	0	1	0	0	253693	High	1
E7ET52	Zinc finger protein ZFPM2 OS=Homo sapiens OX=9606 GN=ZFPM2 PE=1 SV=1	0.002	1.613	2	1	1	1	1019	113.2	7.53	0	1	0	0		High	1
P00966	Argininosuccinate synthase OS=Homo sapiens OX=9606 GN=ASS1 PE=1 SV=2	0.002	1.612	2	1	1	1	412	46.5	8.02	0	1	0	0	491838	High	1
Q13045	Protein flightless-1 homolog OS=Homo sapiens OX=9606 GN=FLII PE=1 SV=2	0.002	1.593	1	1	1	1	1269	144.7	6.05	0	1	0	0	176606	High	1
Q86YQ8	Copine-8 OS=Homo sapiens OX=9606 GN=CPNE8 PE=1 SV=2	0.002	1.593	2	1	1	1	564	63.1	5.96	0	1	0	0	366465	High	1
A0A087WZU8	Cellular tumor antigen p53 OS=Homo sapiens OX=9606 GN=TP53 PE=1 SV=1	0.002	1.589	2	1	1	1	382	42.6	6.74	0	1	0	0		High	1
P05120	Plasminogen activator inhibitor 2 OS=Homo sapiens OX=9606 GN=SERPINB2 PE=1 SV=2	0.002	1.586	2	1	1	1	415	46.6	5.63	0	1	0	0	208487	High	1
A0A0B4J1R6	Transketolase OS=Homo sapiens OX=9606 GN=TKT PE=1 SV=1	0.002	1.585	2	1	1	1	457	49.9	7.91	1.61	1	0	0	4302618	High	1
G3V423	Tryptophan--tRNA ligase, cytoplasmic (Fragment) OS=Homo sapiens OX=9606 GN=WARS PE=1 SV=1	0.002	1.583	7	1	1	1	140	15.8	7.59	0	1	0	0		High	1
P52298	Nuclear cap-binding protein subunit 2 OS=Homo sapiens OX=9606 GN=NCBP2 PE=1 SV=1	0.002	1.572	4	1	1	1	156	18	8.21	1.76	1	0	0	848333	High	1
Q9P219	Protein Daple OS=Homo sapiens OX=9606 GN=CCDC88C PE=1 SV=3	0.002	1.569	0	1	1	1	2028	228.1	6.23	0	1	0	0	295328	High	1
E9PFH2	Lysine-specific demethylase 5D (Fragment) OS=Homo sapiens OX=9606 GN=KDM5D PE=4 SV=1	0.002	1.565	1	1	1	1	1476	166.8	5.81	0	1	0	0	2889712	High	1
Q12872	Splicing factor, suppressor of white-apricot homolog OS=Homo sapiens OX=9606 GN=SFSWAP PE=1 SV=3	0.002	1.553	1	1	2	1	951	104.8	8.05	0	1	0	0	210869	High	1
E9PDU6	Calponin (Fragment) OS=Homo sapiens OX=9606 GN=CNN3 PE=1 SV=1	0.002	1.547	7	1	1	1	185	20.2	9.42	0	1	0	0		High	1
A4D1P6	WD repeat-containing protein 91 OS=Homo sapiens OX=9606 GN=WDR91 PE=1 SV=2	0.002	1.543	1	1	1	1	747	83.3	6.58	1.84	1	0	0	725886	High	1
Q9BZJ0	Crooked neck-like protein 1 OS=Homo sapiens OX=9606 GN=CRNKL1 PE=1 SV=4	0.002	1.54	1	1	1	1	848	100.4	8	0	1	0	0	231001	High	1
Q9Y3C6	Peptidyl-prolyl cis-trans isomerase-like 1 OS=Homo sapiens OX=9606 GN=PPIL1 PE=1 SV=1	0.002	1.534	10	1	1	1	166	18.2	7.99	0	1	0	0	170840	High	1
Q86Y07	Serine/threonine-protein kinase VRK2 OS=Homo sapiens OX=9606 GN=VRK2 PE=1 SV=3	0.002	1.533	3	1	1	1	508	58.1	8.84	0	1	0	0		High	1
Q9UKN8	General transcription factor 3C polypeptide 4 OS=Homo sapiens OX=9606 GN=GTF3C4 PE=1 SV=2	0.002	1.525	1	1	1	1	822	91.9	6.65	0	1	0	0	302630	High	1
Q9NYJ8	TGF-beta-activated kinase 1 and MAP3K7-binding protein 2 OS=Homo sapiens OX=9606 GN=TAB2 PE=1 SV=1	0.002	1.524	1	1	1	1	693	76.4	8.54	0	1	0	0		High	1
Q9NU22	Midasin OS=Homo sapiens OX=9606 GN=MDN1 PE=1 SV=2	0.002	1.516	0	1	1	1	5596	632.4	5.68	0	1	0	0	234647	High	1
H0YIQ2	YLP motif-containing protein 1 (Fragment) OS=Homo sapiens OX=9606 GN=YLPM1 PE=1 SV=1	0.002	1.515	1	1	1	1	1595	180.2	6.43	0	1	0	0	133892	High	1
Q01081	Splicing factor U2AF 35 kDa subunit OS=Homo sapiens OX=9606 GN=U2AF1 PE=1 SV=3	0.003	1.505	3	1	1	1	240	27.9	8.81	1.9	1	0	0	919617	High	1
Q9BYD1	39S ribosomal protein L13, mitochondrial OS=Homo sapiens OX=9606 GN=MRPL13 PE=1 SV=1	0.003	1.485	4	1	1	1	178	20.7	9.16	0	1	0	0		High	1
Q6UXN9	WD repeat-containing protein 82 OS=Homo sapiens OX=9606 GN=WDR82 PE=1 SV=1	0.003	1.482	4	1	1	1	313	35.1	7.69	0	1	0	0	18717038	High	1
D2CGD1	Fibroblast growth factor receptor OS=Homo sapiens OX=9606 GN=FGFR2 PE=1 SV=1	0.003	1.477	1	1	1	1	732	82.2	5.96	0	1	0	0	1.97564e+06	High	1
Q6E0U4	Dermokine OS=Homo sapiens OX=9606 GN=DMKN PE=1 SV=3	0.003	1.473	4	1	1	1	476	47.1	7.28	0	1	0	0	338850	High	1
A0A2R8YCW8	Protein 4.1 OS=Homo sapiens OX=9606 GN=EPB41 PE=1 SV=1	0.003	1.471	1	1	1	1	748	84.7	6.64	0	1	0	0	197459	High	1
C9JCD9	Protein BUD31 homolog OS=Homo sapiens OX=9606 GN=BUD31 PE=1 SV=1	0.003	1.464	11	1	1	1	103	11.9	8.18	0	1	0	0		High	1
J3KS22	L-xylulose reductase (Fragment) OS=Homo sapiens OX=9606 GN=DCXR PE=1 SV=8	0.003	1.463	4	1	1	1	223	23.8	8.21	0	1	0	0	631727	High	1
P35625	Metalloproteinase inhibitor 3 OS=Homo sapiens OX=9606 GN=TIMP3 PE=1 SV=2	0.004	1.453	4	1	2	1	211	24.1	8.72	0	1	0	0	257178	High	1
Q9Y5J1	U3 small nucleolar RNA-associated protein 18 homolog OS=Homo sapiens OX=9606 GN=UTP18 PE=1 SV=3	0.004	1.439	2	1	1	1	556	62	8.76	0	1	0	0	184576	High	1
A0A0A0MQY9	Kallikrein-8 OS=Homo sapiens OX=9606 GN=KLK8 PE=1 SV=1	0.004	1.438	9	1	1	1	139	14.7	7.5	0	1	0	0	133990	High	1
O95816	BAG family molecular chaperone regulator 2 OS=Homo sapiens OX=9606 GN=BAG2 PE=1 SV=1	0.004	1.433	8	1	1	1	211	23.8	6.7	0	1	0	0		High	1
Q8IYB5	Stromal membrane-associated protein 1 OS=Homo sapiens OX=9606 GN=SMAP1 PE=1 SV=2	0.004	1.416	2	1	1	1	467	50.4	8.75	0	1	0	0	329597	High	1
Q13206	Probable ATP-dependent RNA helicase DDX10 OS=Homo sapiens OX=9606 GN=DDX10 PE=1 SV=2	0.004	1.413	1	1	1	1	875	100.8	8.63	0	1	0	0	278966	High	1
O43818	U3 small nucleolar RNA-interacting protein 2 OS=Homo sapiens OX=9606 GN=RRP9 PE=1 SV=1	0.004	1.412	2	1	1	1	475	51.8	7.85	0	1	0	0	355947	High	1
H7C1K0	Serrate RNA effector molecule homolog (Fragment) OS=Homo sapiens OX=9606 GN=SRRT PE=1 SV=1	0.004	1.411	15	1	1	1	47	5.5	10.8	0	1	0	0	140320	High	1
O60306	RNA helicase aquarius OS=Homo sapiens OX=9606 GN=AQR PE=1 SV=4	0.004	1.407	1	1	1	1	1485	171.2	6.37	0	1	0	0		High	1
Q15388	Mitochondrial import receptor subunit TOM20 homolog OS=Homo sapiens OX=9606 GN=TOMM20 PE=1 SV=1	0.004	1.401	5	1	1	1	145	16.3	8.6	0	1	0	0	124700	High	1
I3L4Q9	Vesicle-fusing ATPase OS=Homo sapiens OX=9606 GN=NSF PE=1 SV=1	0.004	1.398	7	1	1	1	81	8.9	9.06	0	1	0	0	150469	High	1
Q9BYD2	39S ribosomal protein L9, mitochondrial OS=Homo sapiens OX=9606 GN=MRPL9 PE=1 SV=2	0.004	1.39	3	1	2	1	267	30.2	10.08	0	1	0	0		High	1
Q6KC79	Nipped-B-like protein OS=Homo sapiens OX=9606 GN=NIPBL PE=1 SV=2	0.004	1.389	0	1	1	1	2804	315.9	7.91	0	1	0	0	441256	High	1
C9JCT1	Plasma kallikrein (Fragment) OS=Homo sapiens OX=9606 GN=KLKB1 PE=1 SV=1	0.004	1.386	4	1	1	1	141	15.9	9.01	1.73	1	0	0	244502	High	1
P30086	Phosphatidylethanolamine-binding protein 1 OS=Homo sapiens OX=9606 GN=PEBP1 PE=1 SV=3	0.006	1.373	4	1	1	1	187	21	7.53	0	1	0	0	219995	High	1
O75940	Survival of motor neuron-related-splicing factor 30 OS=Homo sapiens OX=9606 GN=SMNDC1 PE=1 SV=1	0.006	1.37	5	1	1	1	238	26.7	7.24	0	1	0	0		High	1
K7EL99	Tubulin-folding cofactor B (Fragment) OS=Homo sapiens OX=9606 GN=TBCB PE=1 SV=2	0.006	1.369	7	1	1	1	133	14.6	6.52	0	1	0	0	142037	High	1
Q7Z6R9	Transcription factor AP-2-delta OS=Homo sapiens OX=9606 GN=TFAP2D PE=2 SV=1	0.006	1.367	2	1	1	1	452	49.5	8.16	0	1	0	0	699101	High	1
P36957	Dihydrolipoyllysine-residue succinyltransferase component of 2-oxoglutarate dehydrogenase complex, mitochondrial OS=Homo sapiens OX=9606 GN=DLST PE=1 SV=4	0.006	1.367	2	1	1	1	453	48.7	8.95	0	1	0	0	243623	High	1
A0A2U3TZM0	Chromodomain-helicase-DNA-binding protein 4 OS=Homo sapiens OX=9606 GN=CHD4 PE=1 SV=1	0.006	1.361	1	1	1	1	1902	216.7	6	0	1	0	0		High	1
H0YIN8	Ankyrin repeat domain-containing protein 13A (Fragment) OS=Homo sapiens OX=9606 GN=ANKRD13A PE=1 SV=8	0.006	1.359	6	1	1	1	301	34.7	5.64	2.95	1	0	0	4.48347e+06	High	1
Q96RL7	Vacuolar protein sorting-associated protein 13A OS=Homo sapiens OX=9606 GN=VPS13A PE=1 SV=2	0.006	1.355	0	1	1	1	3174	360	6.33	0	1	0	0	922788	High	1
Q13257	Mitotic spindle assembly checkpoint protein MAD2A OS=Homo sapiens OX=9606 GN=MAD2L1 PE=1 SV=1	0.006	1.346	3	1	1	1	205	23.5	5.08	0	1	0	0	217245	High	1
Q6P2S7	Putative tetratricopeptide repeat protein 41 OS=Homo sapiens OX=9606 GN=TTC41P PE=5 SV=3	0.008	1.328	0	1	1	1	1318	151.6	8.25	0	1	0	0	229857	High	1
C9JZR2	Catenin delta-1 OS=Homo sapiens OX=9606 GN=CTNND1 PE=1 SV=2	0.008	1.322	2	1	1	1	938	104.8	6.87	0	1	0	0		High	1
Q05DH4	Protein FAM160A1 OS=Homo sapiens OX=9606 GN=FAM160A1 PE=2 SV=2	0.008	1.32	1	1	1	1	1040	116.5	4.86	0	1	0	0	582112	High	1
P04083	Annexin A1 OS=Homo sapiens OX=9606 GN=ANXA1 PE=1 SV=2	0.008	1.319	2	1	1	1	346	38.7	7.02	0	1	0	0	151188	High	1
P28300	Protein-lysine 6-oxidase OS=Homo sapiens OX=9606 GN=LOX PE=1 SV=2	0.008	1.307	2	1	1	1	417	46.9	8.09	0	1	0	0	415114	High	1
A0A2R8Y6Y7	Succinate--CoA ligase [ADP-forming] subunit beta, mitochondrial OS=Homo sapiens OX=9606 GN=SUCLA2 PE=1 SV=1	0.008	1.304	1	1	1	1	484	52.6	7.49	0	1	0	0	127466	High	1
B1AMN7	CTTNBP2 N-terminal-like protein (Fragment) OS=Homo sapiens OX=9606 GN=CTTNBP2NL PE=1 SV=1	0.008	1.301	3	1	1	1	271	31.8	6.09	0	1	0	0	323439	High	1
Q9NP73	Putative bifunctional UDP-N-acetylglucosamine transferase and deubiquitinase ALG13 OS=Homo sapiens OX=9606 GN=ALG13 PE=1 SV=2	0.008	1.3	1	1	2	1	1137	126	6.74	1.86	1	0	0	993904	High	1
Q9BYN8	28S ribosomal protein S26, mitochondrial OS=Homo sapiens OX=9606 GN=MRPS26 PE=1 SV=1	0.008	1.294	5	1	1	1	205	24.2	10.39	0	1	0	0	291557	High	1
P13489	Ribonuclease inhibitor OS=Homo sapiens OX=9606 GN=RNH1 PE=1 SV=2	0.009	1.288	2	1	1	1	461	49.9	4.82	0	1	0	0	244076	High	1
Q5URX0	Beta-hexosaminidase subunit beta OS=Homo sapiens OX=9606 GN=HEXB PE=1 SV=1	0.009	1.288	5	1	1	1	331	38.2	6.44	0	1	0	0	135051	High	1
H7C5L9	28S ribosomal protein S22, mitochondrial (Fragment) OS=Homo sapiens OX=9606 GN=MRPS22 PE=1 SV=1	0.009	1.287	11	1	1	1	121	14.7	9.28	0	1	0	0	414839	High	1
H0YGV8	26S proteasome non-ATPase regulatory subunit 3 (Fragment) OS=Homo sapiens OX=9606 GN=PSMD3 PE=1 SV=2	0.009	1.286	10	1	1	1	117	13	9.5	0	1	0	0		High	1
P11233	Ras-related protein Ral-A OS=Homo sapiens OX=9606 GN=RALA PE=1 SV=1	0.009	1.283	3	1	1	1	206	23.6	7.11	0	1	0	0	90122.8	High	1
Q99578	GTP-binding protein Rit2 OS=Homo sapiens OX=9606 GN=RIT2 PE=1 SV=1	0.009	1.283	5	1	1	1	217	24.7	6.55	0	1	0	0	5691512	High	1
Q00577	Transcriptional activator protein Pur-alpha OS=Homo sapiens OX=9606 GN=PURA PE=1 SV=2	0.009	1.282	3	1	1	1	322	34.9	6.44	0	1	0	0		High	1
O94776	Metastasis-associated protein MTA2 OS=Homo sapiens OX=9606 GN=MTA2 PE=1 SV=1	0.009	1.281	3	1	1	1	668	75	9.66	0	1	0	0		High	1
Q9Y3B9	RRP15-like protein OS=Homo sapiens OX=9606 GN=RRP15 PE=1 SV=2	0.009	1.278	4	1	1	1	282	31.5	5.52	0	1	0	0	237752	High	1
P0DN79	Cystathionine beta-synthase-like protein OS=Homo sapiens OX=9606 GN=CBSL PE=1 SV=1	0.009	1.277	1	1	1	1	551	60.5	6.65	0	1	0	0		High	1
H3BVG6	Tyrosine-protein kinase receptor OS=Homo sapiens OX=9606 GN=LTK PE=3 SV=1	0.01	1.276	1	1	2	1	562	62.1	6.25	0	1	0	0	1.70142e+06	High	1
P36956	Sterol regulatory element-binding protein 1 OS=Homo sapiens OX=9606 GN=SREBF1 PE=1 SV=2	0.01	1.27	1	1	1	1	1147	121.6	8.13	0	1	0	0		High	1
Q9UBZ9	DNA repair protein REV1 OS=Homo sapiens OX=9606 GN=REV1 PE=1 SV=1	0.011	1.254	1	1	1	1	1251	138.2	8.51	0	1	0	0		High	1
Q969Q4	ADP-ribosylation factor-like protein 11 OS=Homo sapiens OX=9606 GN=ARL11 PE=1 SV=1	0.011	1.249	3	1	1	1	196	21.4	6.39	0	1	0	0	346676	High	1
Q92665	28S ribosomal protein S31, mitochondrial OS=Homo sapiens OX=9606 GN=MRPS31 PE=1 SV=3	0.011	1.246	2	1	1	1	395	45.3	9.29	0	1	0	0		High	1
Q99590	Protein SCAF11 OS=Homo sapiens OX=9606 GN=SCAF11 PE=1 SV=2	0.011	1.238	1	1	1	1	1463	164.6	8.41	0	1	0	0	111722	High	1
J3KSW6	Probable ATP-dependent RNA helicase DHX40 (Fragment) OS=Homo sapiens OX=9606 GN=DHX40 PE=1 SV=1	0.011	1.216	3	1	1	1	268	29.9	8.87	0	1	0	0	85275.2	High	1
Q6UB98	Ankyrin repeat domain-containing protein 12 OS=Homo sapiens OX=9606 GN=ANKRD12 PE=1 SV=3	0.011	1.214	0	1	1	1	2062	235.5	7.01	0	1	0	0	239015	High	1
D6RIC3	Nucleolar protein 16 OS=Homo sapiens OX=9606 GN=NOP16 PE=1 SV=1	0.011	1.209	5	1	2	1	150	17.2	10.33	0	1	0	0		High	1
H0YJA2	Zinc finger CCCH domain-containing protein 14 (Fragment) OS=Homo sapiens OX=9606 GN=ZC3H14 PE=1 SV=1	0.011	1.205	2	1	1	1	651	73.3	7.43	0	1	0	0	178354	High	1
P35998	26S proteasome regulatory subunit 7 OS=Homo sapiens OX=9606 GN=PSMC2 PE=1 SV=3	0.012	1.192	2	1	1	1	433	48.6	5.95	0	1	0	0	519012	High	1
E9PKP7	Nucleolar transcription factor 1 OS=Homo sapiens OX=9606 GN=UBTF PE=1 SV=1	0.012	1.19	2	1	1	1	745	87.4	9.89	0	1	0	0	202781	High	1
O43583	Density-regulated protein OS=Homo sapiens OX=9606 GN=DENR PE=1 SV=2	0.012	1.182	4	1	1	1	198	22.1	5.3	0	1	0	0	244076	High	1
Q9NZH6	Interleukin-37 OS=Homo sapiens OX=9606 GN=IL37 PE=1 SV=1	0.012	1.18	5	1	1	1	218	24.1	6.52	0	1	0	0	230206	High	1
H0YB56	Protein LYRIC (Fragment) OS=Homo sapiens OX=9606 GN=MTDH PE=1 SV=1	0.012	1.171	5	1	1	1	224	24.5	9.76	0	1	0	0	71815.1	High	1
Q6EMB2	Tubulin polyglutamylase TTLL5 OS=Homo sapiens OX=9606 GN=TTLL5 PE=1 SV=3	0.014	1.161	1	1	1	1	1281	143.5	8.63	0	1	0	0	330490	High	1
B0QZK4	Heterochromatin protein 1-binding protein 3 (Fragment) OS=Homo sapiens OX=9606 GN=HP1BP3 PE=1 SV=1	0.014	1.159	4	1	1	1	253	28.5	9.88	0	1	0	0		High	1
Q96GQ7	Probable ATP-dependent RNA helicase DDX27 OS=Homo sapiens OX=9606 GN=DDX27 PE=1 SV=2	0.014	1.158	1	1	1	1	796	89.8	9.28	0	1	0	0		High	1
K7EJW6	ATP-binding cassette sub-family A member 5 (Fragment) OS=Homo sapiens OX=9606 GN=ABCA5 PE=1 SV=8	0.014	1.157	1	1	1	1	573	65.5	8.43	1.93	1	0	0	697913	High	1
A0A087WYD1	AP-2 complex subunit beta (Fragment) OS=Homo sapiens OX=9606 GN=AP2B1 PE=1 SV=1	0.014	1.156	2	1	1	1	639	70.9	5.06	0	1	0	0		High	1
H0YJJ8	Translation initiation factor eIF-2B subunit beta (Fragment) OS=Homo sapiens OX=9606 GN=EIF2B2 PE=1 SV=1	0.015	1.149	4	1	1	1	200	22.6	6.01	0	1	0	0		High	1
Q9NRN7	L-aminoadipate-semialdehyde dehydrogenase-phosphopantetheinyl transferase OS=Homo sapiens OX=9606 GN=AASDHPPT PE=1 SV=2	0.015	1.147	3	1	1	1	309	35.8	6.8	0	1	0	0	400552	High	1
P12270	Nucleoprotein TPR OS=Homo sapiens OX=9606 GN=TPR PE=1 SV=3	0.016	1.134	0	1	1	1	2363	267.1	5.02	0	1	0	0	436580	High	1
A0A0B4J1U7	Immunoglobulin heavy variable 6-1 OS=Homo sapiens OX=9606 GN=IGHV6-1 PE=3 SV=1	0.016	1.131	6	1	1	1	121	13.5	9.2	1.99	1	0	0	1.3199e+06	High	1
A0A075B797	Nitric oxide synthase-interacting protein (Fragment) OS=Homo sapiens OX=9606 GN=NOSIP PE=1 SV=1	0.017	1.122	6	1	1	1	232	25.7	8.84	0	1	0	0	367524	High	1
O00487	26S proteasome non-ATPase regulatory subunit 14 OS=Homo sapiens OX=9606 GN=PSMD14 PE=1 SV=1	0.017	1.12	2	1	1	1	310	34.6	6.52	0	1	0	0	237702	High	1
B0QYK0	RNA-binding protein EWS OS=Homo sapiens OX=9606 GN=EWSR1 PE=1 SV=1	0.017	1.118	2	1	1	1	618	64.9	9.38	0	1	0	0	77709.9	High	1
Q8NDY4	Myelodysplastic syndrome 2 translocation-associated protein OS=Homo sapiens OX=9606 GN=MDS2 PE=2 SV=1	0.017	1.116	9	1	1	1	140	15.4	8.43	0	1	0	0	2.91687e+06	High	1
A0A0G2JNJ6	Killer cell immunoglobulin-like receptor 2DS1 OS=Homo sapiens OX=9606 GN=KIR2DS1 PE=4 SV=1	0.017	1.112	2	1	1	1	349	38.8	6.95	0	1	0	0		High	1
H3BPC4	SUMO-conjugating enzyme UBC9 (Fragment) OS=Homo sapiens OX=9606 GN=UBE2I PE=1 SV=2	0.016	1.11	19	1	1	1	70	8	9.72	0	1	0	0	141148	High	1
Q9HCS7	Pre-mRNA-splicing factor SYF1 OS=Homo sapiens OX=9606 GN=XAB2 PE=1 SV=2	0.016	1.107	1	1	1	1	855	99.9	6.23	0	1	0	0	165693	High	1
A0A087X0B7	Synaptosomal-associated protein 47 OS=Homo sapiens OX=9606 GN=SNAP47 PE=1 SV=1	0.016	1.106	2	1	1	1	419	47.3	6.96	0	1	0	0	99207.3	High	1
F5GWV8	Serine/threonine-protein kinase TAO3 OS=Homo sapiens OX=9606 GN=TAOK3 PE=1 SV=1	0.018	1.083	15	1	1	1	93	11.3	5.59	0	1	0	0	3.47849e+06	High	1
J3KTL2	Serine/arginine-rich-splicing factor 1 OS=Homo sapiens OX=9606 GN=SRSF1 PE=1 SV=1	0.018	1.079	4	1	1	1	253	28.3	10.08	0	1	0	0	59746.8	High	1
Q8NEX9	Short-chain dehydrogenase/reductase family 9C member 7 OS=Homo sapiens OX=9606 GN=SDR9C7 PE=1 SV=1	0.02	1.072	4	1	1	1	313	35.2	9.16	0	1	0	0		High	1
P26927	Hepatocyte growth factor-like protein OS=Homo sapiens OX=9606 GN=MST1 PE=1 SV=2	0.02	1.066	2	1	1	1	711	80.3	7.68	0	1	0	0	244881	High	1
O00411	DNA-directed RNA polymerase, mitochondrial OS=Homo sapiens OX=9606 GN=POLRMT PE=1 SV=2	0.02	1.063	1	1	1	1	1230	138.5	8.98	0	1	0	0	166606	High	1
O43167	Zinc finger and BTB domain-containing protein 24 OS=Homo sapiens OX=9606 GN=ZBTB24 PE=1 SV=2	0.021	1.058	1	1	1	1	697	78.2	7.61	0	1	0	0	147258	High	1
Q9NSD9	Phenylalanine--tRNA ligase beta subunit OS=Homo sapiens OX=9606 GN=FARSB PE=1 SV=3	0.021	1.043	2	1	1	1	589	66.1	6.84	0	1	0	0		High	1
A0A2R8YDT1	Glutamine synthetase OS=Homo sapiens OX=9606 GN=GLUL PE=1 SV=1	0.021	1.042	2	1	1	1	507	57.1	8.37	0	1	0	0	1.7663e+06	High	1
Q68D10	Protein SPT2 homolog OS=Homo sapiens OX=9606 GN=SPTY2D1 PE=1 SV=3	0.021	1.04	1	1	1	1	685	75.6	9.79	0	1	0	0	122766	High	1
F6WRY4	Msx2-interacting protein (Fragment) OS=Homo sapiens OX=9606 GN=SPEN PE=1 SV=1	0.021	1.04	2	1	1	1	373	43	9.7	0	1	0	0	234789	High	1
C9JJU7	Protein FAM207A (Fragment) OS=Homo sapiens OX=9606 GN=FAM207A PE=1 SV=1	0.021	1.031	6	1	1	1	203	22.2	10.89	0	1	0	0		High	1
Q9P0W8	Spermatogenesis-associated protein 7 OS=Homo sapiens OX=9606 GN=SPATA7 PE=1 SV=3	0.021	1.029	1	1	1	1	599	67.7	6.29	1.76	1	0	0	1.22606e+06	High	1
Q14137	Ribosome biogenesis protein BOP1 OS=Homo sapiens OX=9606 GN=BOP1 PE=1 SV=2	0.021	1.023	1	1	1	1	746	83.6	6.19	0	1	0	0	185563	High	1
A0A0A0MSA0	Laminin subunit alpha-3 OS=Homo sapiens OX=9606 GN=LAMA3 PE=1 SV=1	0.021	1.023	1	1	1	1	3277	360	7.24	0	1	0	0	3.61518e+06	High	1
Q9NTJ3	Structural maintenance of chromosomes protein 4 OS=Homo sapiens OX=9606 GN=SMC4 PE=1 SV=2	0.021	1.023	1	1	1	1	1288	147.1	6.79	0	1	0	0	117445	High	1
K7EP61	Spindle and kinetochore-associated protein 1 OS=Homo sapiens OX=9606 GN=SKA1 PE=1 SV=1	0.021	1.01	11	1	1	1	104	12.3	9.99	0	1	0	0		High	1
Q9BU76	Multiple myeloma tumor-associated protein 2 OS=Homo sapiens OX=9606 GN=MMTAG2 PE=1 SV=1	0.022	1.002	5	1	1	1	263	29.4	10.02	0	1	0	0		High	1
Q9GZZ8	Extracellular glycoprotein lacritin OS=Homo sapiens OX=9606 GN=LACRT PE=1 SV=1	0.022	1.001	8	1	1	1	138	14.2	5.5	0	1	0	0		High	1
Q9HCD5	Nuclear receptor coactivator 5 OS=Homo sapiens OX=9606 GN=NCOA5 PE=1 SV=2	0.022	1	2	1	1	1	579	65.5	9.6	0	1	0	0		High	1

## Sheet: SGF29-interacting Proteins
All interacting proteins of EGFP-SGF29-WT identified by co-IP/MS
Accession	Description	Exp. q-value: Combined	Sum PEP Score	Coverage [%]	# Peptides	# PSMs	# Unique Peptides	# AAs	MW [kDa]	calc. pI	Score Sequest HT: Sequest HT	# Peptides (by Search Engine): Sequest HT	# Protein Pathway Groups	# Razor Peptides	Abundance: F3: Sample, EGFP_SGF29_WT	Found in Sample: [S3] F3: Sample, EGFP_SGF29_WT	# Protein Groups	Modifications
Q96ES7	SAGA-associated factor 29 OS=Homo sapiens OX=9606 GN=SGF29 PE=1 SV=1	0	346.552	78	39	339	39	293	33.2	8.1	585.89	39	0	0	1.21214e+10	High	1
P04264	Keratin, type II cytoskeletal 1 OS=Homo sapiens OX=9606 GN=KRT1 PE=1 SV=6	0	312.606	59	42	177	34	644	66	8.12	305.13	42	0	5	2.1469e+09	High	1
P35908	Keratin, type II cytoskeletal 2 epidermal OS=Homo sapiens OX=9606 GN=KRT2 PE=1 SV=2	0	308.451	66	46	119	32	639	65.4	8	237.35	46	0	13	9.77045e+08	High	1
O14744	Protein arginine N-methyltransferase 5 OS=Homo sapiens OX=9606 GN=PRMT5 PE=1 SV=4	0	262.939	51	36	108	36	637	72.6	6.29	193.6	36	0	0	2.27338e+09	High	1
E7ETY2	Treacle protein OS=Homo sapiens OX=9606 GN=TCOF1 PE=1 SV=1	0	258.281	29	40	95	3	1488	152.2	8.85	188.65	40	0	0	21925479	High	1
Q13428	Treacle protein OS=Homo sapiens OX=9606 GN=TCOF1 PE=1 SV=3	0	251.801	29	41	97	4	1488	152	9.04	186.4	41	0	37	4.46716e+08	High	1
Q9NYF8	Bcl-2-associated transcription factor 1 OS=Homo sapiens OX=9606 GN=BCLAF1 PE=1 SV=2	0	203.927	39	38	83	37	920	106.1	9.98	104.02	38	0	1	2.76736e+08	High	1
Q6P2E9	Enhancer of mRNA-decapping protein 4 OS=Homo sapiens OX=9606 GN=EDC4 PE=1 SV=1	0	201.8	32	36	65	36	1401	151.6	5.86	120.01	36	0	0	1.301e+08	High	1
Q13813	Spectrin alpha chain, non-erythrocytic 1 OS=Homo sapiens OX=9606 GN=SPTAN1 PE=1 SV=3	0	197.965	25	49	62	49	2472	284.4	5.35	84.37	49	0	0	5.54685e+07	High	1
P21333	Filamin-A OS=Homo sapiens OX=9606 GN=FLNA PE=1 SV=4	0	190.677	21	40	63	38	2647	280.6	6.06	90.85	40	0	2	4.61391e+07	High	1
Q9Y2W1	Thyroid hormone receptor-associated protein 3 OS=Homo sapiens OX=9606 GN=THRAP3 PE=1 SV=2	0	188.458	33	32	70	31	955	108.6	10.15	113.86	32	0	0	2.99508e+08	High	1
P98175	RNA-binding protein 10 OS=Homo sapiens OX=9606 GN=RBM10 PE=1 SV=3	0	187.536	29	33	62	30	930	103.5	5.97	112.39	33	0	3	1.79897e+08	High	1
P78527	DNA-dependent protein kinase catalytic subunit OS=Homo sapiens OX=9606 GN=PRKDC PE=1 SV=3	0	184.625	15	59	67	59	4128	468.8	7.12	78.28	59	0	0	1.06659e+08	High	1
A0A0G2JIW1	Heat shock 70 kDa protein 1B OS=Homo sapiens OX=9606 GN=HSPA1B PE=1 SV=1	0	155.512	46	29	56	25	642	70.1	5.66	104.23	29	0	4	3.12852e+08	High	1
P11142	Heat shock cognate 71 kDa protein OS=Homo sapiens OX=9606 GN=HSPA8 PE=1 SV=1	0	148.914	50	29	61	24	646	70.9	5.52	100.25	29	0	1	1.62596e+08	High	1
P02533	Keratin, type I cytoskeletal 14 OS=Homo sapiens OX=9606 GN=KRT14 PE=1 SV=4	0	145.485	59	31	60	10	472	51.5	5.16	98.96	31	0	16	2.04573e+08	High	1
O75688	Protein phosphatase 1B OS=Homo sapiens OX=9606 GN=PPM1B PE=1 SV=1	0	129.729	43	20	62	17	479	52.6	5.05	78.57	20	0	4	3.35574e+08	High	1
F2Z2U4	Transformation/transcription domain-associated protein OS=Homo sapiens OX=9606 GN=TRRAP PE=1 SV=3	0	128.585	12	40	44	40	3848	435.9	8.22	51.9	40	0	0	2.48175e+07	High	1
Q15393	Splicing factor 3B subunit 3 OS=Homo sapiens OX=9606 GN=SF3B3 PE=1 SV=4	0	127.566	31	32	44	32	1217	135.5	5.26	46.17	32	0	0	1.15189e+08	High	1
P04259	Keratin, type II cytoskeletal 6B OS=Homo sapiens OX=9606 GN=KRT6B PE=1 SV=5	0	125.899	37	26	62	2	564	60	8	88.68	26	0	0	5.13523e+06	High	1
Q9BQA1	Methylosome protein 50 OS=Homo sapiens OX=9606 GN=WDR77 PE=1 SV=1	0	125.743	58	14	58	14	342	36.7	5.17	145.08	14	0	0	4.58181e+08	High	1
Q01082	Spectrin beta chain, non-erythrocytic 1 OS=Homo sapiens OX=9606 GN=SPTBN1 PE=1 SV=2	0	123.705	17	33	41	31	2364	274.4	5.57	58.76	33	0	2	2.37683e+07	High	1
Q15208	Serine/threonine-protein kinase 38 OS=Homo sapiens OX=9606 GN=STK38 PE=1 SV=1	0	112.819	42	20	40	17	465	54.2	7.15	63.13	20	0	2	1.32064e+08	High	1
P02768	Serum albumin OS=Homo sapiens OX=9606 GN=ALB PE=1 SV=2	0	112.319	48	25	38	23	609	69.3	6.28	49.8	25	0	0	7.40567e+07	High	1
Q6P2Q9	Pre-mRNA-processing-splicing factor 8 OS=Homo sapiens OX=9606 GN=PRPF8 PE=1 SV=2	0	110.331	15	31	43	31	2335	273.4	8.84	50.28	31	0	0	3.82605e+07	High	1
Q00839	Heterogeneous nuclear ribonucleoprotein U OS=Homo sapiens OX=9606 GN=HNRNPU PE=1 SV=6	0	108.756	33	24	39	24	825	90.5	6	48.34	24	0	0	8.22096e+07	High	1
O75533	Splicing factor 3B subunit 1 OS=Homo sapiens OX=9606 GN=SF3B1 PE=1 SV=3	0	108.449	27	27	37	27	1304	145.7	7.09	50.11	27	0	0	5.16546e+07	High	1
O75165	DnaJ homolog subfamily C member 13 OS=Homo sapiens OX=9606 GN=DNAJC13 PE=1 SV=5	0	105.34	13	25	28	25	2243	254.3	6.74	46.85	25	0	0	2.8043e+07	High	1
Q9ULM3	YEATS domain-containing protein 2 OS=Homo sapiens OX=9606 GN=YEATS2 PE=1 SV=2	0	97.644	21	24	26	24	1422	150.7	8.98	42.01	24	0	0	2.50551e+07	High	1
Q08211	ATP-dependent RNA helicase A OS=Homo sapiens OX=9606 GN=DHX9 PE=1 SV=4	0	91.345	21	25	32	25	1270	140.9	6.84	35.98	25	0	0	3.67871e+07	High	1
O75643	U5 small nuclear ribonucleoprotein 200 kDa helicase OS=Homo sapiens OX=9606 GN=SNRNP200 PE=1 SV=2	0	90.523	15	28	30	28	2136	244.4	6.06	43.01	28	0	0	3.17185e+07	High	1
P08238	Heat shock protein HSP 90-beta OS=Homo sapiens OX=9606 GN=HSP90AB1 PE=1 SV=4	0	82.974	32	20	31	12	724	83.2	5.03	35.12	20	0	8	5.62628e+07	High	1
A0A0A0MRM9	Nucleolar and coiled-body phosphoprotein 1 (Fragment) OS=Homo sapiens OX=9606 GN=NOLC1 PE=1 SV=1	0	81.981	24	21	49	21	708	74.6	9.47	67.34	21	0	0	2.25927e+08	High	1
Q5JP53	Tubulin beta chain OS=Homo sapiens OX=9606 GN=TUBB PE=1 SV=1	0	79.206	41	16	50	2	426	47.7	4.81	65.72	16	0	14	7.52877e+07	High	1
Q5UIP0	Telomere-associated protein RIF1 OS=Homo sapiens OX=9606 GN=RIF1 PE=1 SV=2	0	76.504	10	20	23	20	2472	274.3	5.52	31.04	20	0	0	1.51158e+07	High	1
P50990	T-complex protein 1 subunit theta OS=Homo sapiens OX=9606 GN=CCT8 PE=1 SV=4	0	75.269	35	17	26	17	548	59.6	5.6	36.13	17	0	0	2.5075e+07	High	1
P11021	Endoplasmic reticulum chaperone BiP OS=Homo sapiens OX=9606 GN=HSPA5 PE=1 SV=2	0	74.721	28	16	25	14	654	72.3	5.16	37.92	16	0	0	1.98044e+07	High	1
Q13435	Splicing factor 3B subunit 2 OS=Homo sapiens OX=9606 GN=SF3B2 PE=1 SV=2	0	73.738	21	21	25	21	895	100.2	5.67	30.94	21	0	0	3.52446e+07	High	1
P04350	Tubulin beta-4A chain OS=Homo sapiens OX=9606 GN=TUBB4A PE=1 SV=2	0	73.696	34	15	43	2	444	49.6	4.88	57.67	15	0	2	1.70348e+06	High	1
F5H5D3	Tubulin alpha chain OS=Homo sapiens OX=9606 GN=TUBA1C PE=1 SV=1	0	73.304	36	14	22	2	519	57.7	5.07	52.64	14	0	12	9.41537e+07	High	1
P35573	Glycogen debranching enzyme OS=Homo sapiens OX=9606 GN=AGL PE=1 SV=3	0	73.213	16	22	27	22	1532	174.7	6.76	30.84	22	0	0	2.11488e+07	High	1
P15924	Desmoplakin OS=Homo sapiens OX=9606 GN=DSP PE=1 SV=3	0	73.209	9	28	34	28	2871	331.6	6.81	26.56	28	0	0	1.88113e+07	High	1
A0A087WTT1	Polyadenylate-binding protein OS=Homo sapiens OX=9606 GN=PABPC1 PE=1 SV=1	0	73.201	32	18	31	13	522	58.5	9.26	38.56	18	0	0	5.62171e+07	High	1
A0A1W2PQ51	Probable ATP-dependent RNA helicase DDX17 OS=Homo sapiens OX=9606 GN=DDX17 PE=1 SV=1	0	72.653	32	21	27	12	731	80.4	8.37	41.47	21	0	9	5.08374e+07	High	1
Q01804	OTU domain-containing protein 4 OS=Homo sapiens OX=9606 GN=OTUD4 PE=1 SV=4	0	71.262	24	20	27	20	1114	124	6.71	34.55	20	0	0	3.34947e+07	High	1
P68363	Tubulin alpha-1B chain OS=Homo sapiens OX=9606 GN=TUBA1B PE=1 SV=1	0	70.995	41	14	22	2	451	50.1	5.06	49.14	14	0	0	2.95617e+06	High	1
Q92830	Histone acetyltransferase KAT2A OS=Homo sapiens OX=9606 GN=KAT2A PE=1 SV=3	0	70.142	22	18	26	16	837	93.9	9.04	21.58	18	0	2	2.67427e+07	High	1
P39023	60S ribosomal protein L3 OS=Homo sapiens OX=9606 GN=RPL3 PE=1 SV=2	0	69.108	31	12	21	12	403	46.1	10.18	40.62	12	0	0	3.5758e+07	High	1
P23396	40S ribosomal protein S3 OS=Homo sapiens OX=9606 GN=RPS3 PE=1 SV=2	0	68.546	74	18	27	18	243	26.7	9.66	29.58	18	0	0	7.56145e+07	High	1
Q9NPJ6	Mediator of RNA polymerase II transcription subunit 4 OS=Homo sapiens OX=9606 GN=MED4 PE=1 SV=1	0	67.736	53	13	18	13	270	29.7	5.1	60	13	0	0	1.62333e+08	High	1
P49411	Elongation factor Tu, mitochondrial OS=Homo sapiens OX=9606 GN=TUFM PE=1 SV=2	0	67.632	35	14	30	14	452	49.5	7.61	44.21	14	0	0	37152489	High	1
Q15029	116 kDa U5 small nuclear ribonucleoprotein component OS=Homo sapiens OX=9606 GN=EFTUD2 PE=1 SV=1	0	67.328	24	21	29	20	972	109.4	5	30.97	21	0	1	3.65591e+07	High	1
Q86YZ3	Hornerin OS=Homo sapiens OX=9606 GN=HRNR PE=1 SV=2	0	67.273	8	8	18	8	2850	282.2	10.04	30.77	8	0	0	1.70465e+07	High	1
O43143	Pre-mRNA-splicing factor ATP-dependent RNA helicase DHX15 OS=Homo sapiens OX=9606 GN=DHX15 PE=1 SV=2	0	67.143	24	17	26	17	795	90.9	7.46	29.72	17	0	0	5.00012e+07	High	1
Q13310	Polyadenylate-binding protein 4 OS=Homo sapiens OX=9606 GN=PABPC4 PE=1 SV=1	0	66.889	26	18	23	13	644	70.7	9.26	33.94	18	0	5	3.52312e+07	High	1
P61978	Heterogeneous nuclear ribonucleoprotein K OS=Homo sapiens OX=9606 GN=HNRNPK PE=1 SV=1	0	65.748	40	15	26	3	463	50.9	5.54	43.88	15	0	11	3.21304e+07	High	1
A0A1W2PR17	6-phosphofructo-2-kinase/fructose-2,6-bisphosphatase 3 OS=Homo sapiens OX=9606 GN=PFKFB3 PE=1 SV=1	0	64.943	29	19	26	14	568	64.3	7.74	32.39	19	0	5	4.66908e+07	High	1
Q9Y2H1	Serine/threonine-protein kinase 38-like OS=Homo sapiens OX=9606 GN=STK38L PE=1 SV=3	0	64.492	35	15	23	12	464	54	6.81	40.47	15	0	0	1.68813e+07	High	1
P48643	T-complex protein 1 subunit epsilon OS=Homo sapiens OX=9606 GN=CCT5 PE=1 SV=1	0	62.266	29	15	32	14	541	59.6	5.66	45.11	15	0	1	3.70164e+07	High	1
P38646	Stress-70 protein, mitochondrial OS=Homo sapiens OX=9606 GN=HSPA9 PE=1 SV=2	0	61.417	24	13	18	13	679	73.6	6.16	28.94	13	0	0	3.60802e+07	High	1
P17987	T-complex protein 1 subunit alpha OS=Homo sapiens OX=9606 GN=TCP1 PE=1 SV=1	0	60.113	26	13	16	13	556	60.3	6.11	42.81	13	0	0	3.23261e+07	High	1
Q12906	Interleukin enhancer-binding factor 3 OS=Homo sapiens OX=9606 GN=ILF3 PE=1 SV=3	0	60.015	20	17	18	17	894	95.3	8.76	28.36	17	0	0	2.66354e+07	High	1
Q13885	Tubulin beta-2A chain OS=Homo sapiens OX=9606 GN=TUBB2A PE=1 SV=1	0	59.043	30	13	37	1	445	49.9	4.89	44.92	13	0	0		High	1
Q9NZI8	Insulin-like growth factor 2 mRNA-binding protein 1 OS=Homo sapiens OX=9606 GN=IGF2BP1 PE=1 SV=2	0	58.559	27	14	24	12	577	63.4	9.2	36.55	14	0	2	2.5317e+07	High	1
E7ET15	U2 snRNP-associated SURP motif-containing protein OS=Homo sapiens OX=9606 GN=U2SURP PE=1 SV=1	0	58.36	17	18	24	18	1028	118.2	8.54	24.18	18	0	0	2.22447e+07	High	1
P23458	Tyrosine-protein kinase JAK1 OS=Homo sapiens OX=9606 GN=JAK1 PE=1 SV=2	0	58.304	17	19	22	19	1154	133.2	7.55	30.94	19	0	0	1.59326e+07	High	1
Q9NYU2	UDP-glucose:glycoprotein glucosyltransferase 1 OS=Homo sapiens OX=9606 GN=UGGT1 PE=1 SV=3	0	57.913	12	20	22	20	1555	177.1	5.63	22.25	20	0	0	1.49979e+07	High	1
P62424	60S ribosomal protein L7a OS=Homo sapiens OX=9606 GN=RPL7A PE=1 SV=2	0	57.519	42	12	17	12	266	30	10.61	28.85	12	0	0	40406612	High	1
P22087	rRNA 2'-O-methyltransferase fibrillarin OS=Homo sapiens OX=9606 GN=FBL PE=1 SV=2	0	55.685	42	11	15	11	321	33.8	10.18	27.69	11	0	0	3.40889e+07	High	1
Q06830	Peroxiredoxin-1 OS=Homo sapiens OX=9606 GN=PRDX1 PE=1 SV=1	0	55.372	59	12	27	8	199	22.1	8.13	38.07	12	0	4	1.21442e+08	High	1
P07900	Heat shock protein HSP 90-alpha OS=Homo sapiens OX=9606 GN=HSP90AA1 PE=1 SV=5	0	55.323	24	14	18	7	732	84.6	5.02	24.68	14	0	0	5.19443e+06	High	1
Q9UMS4	Pre-mRNA-processing factor 19 OS=Homo sapiens OX=9606 GN=PRPF19 PE=1 SV=1	0	54.75	22	9	15	9	504	55.1	6.61	19.62	9	0	0	2.48615e+07	High	1
P14923	Junction plakoglobin OS=Homo sapiens OX=9606 GN=JUP PE=1 SV=3	0	54.216	24	16	22	16	745	81.7	6.14	28.8	16	0	0	1.6954e+07	High	1
Q10570	Cleavage and polyadenylation specificity factor subunit 1 OS=Homo sapiens OX=9606 GN=CPSF1 PE=1 SV=2	0	53.727	12	16	16	16	1443	160.8	6.4	19.1	16	0	0	1.01214e+07	High	1
A2NJV5	Immunoglobulin kappa variable 2-29 OS=Homo sapiens OX=9606 GN=IGKV2-29 PE=3 SV=2	0	52.487	19	5	148	4	120	13.1	7.28	301.34	5	0	1	6.53708e+09	High	1
O00571	ATP-dependent RNA helicase DDX3X OS=Homo sapiens OX=9606 GN=DDX3X PE=1 SV=3	0	52.48	24	15	20	14	662	73.2	7.18	34.18	15	0	0	1.29365e+07	High	1
O60832	H/ACA ribonucleoprotein complex subunit DKC1 OS=Homo sapiens OX=9606 GN=DKC1 PE=1 SV=3	0	52.262	23	10	13	10	514	57.6	9.42	23.94	10	0	0	1.08497e+07	High	1
P52272	Heterogeneous nuclear ribonucleoprotein M OS=Homo sapiens OX=9606 GN=HNRNPM PE=1 SV=3	0	51.131	24	15	18	15	730	77.5	8.7	27.4	15	0	0	1.79112e+07	High	1
Q5T6W2	Heterogeneous nuclear ribonucleoprotein K (Fragment) OS=Homo sapiens OX=9606 GN=HNRNPK PE=1 SV=1	0	51.018	41	13	22	1	379	41.8	5.59	34.09	13	0	0	787192	High	1
O94906	Pre-mRNA-processing factor 6 OS=Homo sapiens OX=9606 GN=PRPF6 PE=1 SV=1	0	50.553	17	15	19	15	941	106.9	8.25	26.99	15	0	0	9.62036e+06	High	1
P35813	Protein phosphatase 1A OS=Homo sapiens OX=9606 GN=PPM1A PE=1 SV=1	0	50.2	32	10	15	7	382	42.4	5.36	19.46	10	0	0	3.86965e+06	High	1
P36578	60S ribosomal protein L4 OS=Homo sapiens OX=9606 GN=RPL4 PE=1 SV=5	0	50.096	33	13	17	13	427	47.7	11.06	18.92	13	0	0	4.76092e+08	High	1
Q9UQ35	Serine/arginine repetitive matrix protein 2 OS=Homo sapiens OX=9606 GN=SRRM2 PE=1 SV=2	0	49.489	6	13	20	13	2752	299.4	12.06	22.19	13	0	0	1.37736e+07	High	1
P50991	T-complex protein 1 subunit delta OS=Homo sapiens OX=9606 GN=CCT4 PE=1 SV=4	0	49.358	25	12	22	11	539	57.9	7.83	21.31	12	0	0	9.18722e+06	High	1
Q9BY77	Polymerase delta-interacting protein 3 OS=Homo sapiens OX=9606 GN=POLDIP3 PE=1 SV=2	0	49.199	35	12	16	12	421	46.1	9.99	21.9	12	0	0	1.68975e+07	High	1
O00425	Insulin-like growth factor 2 mRNA-binding protein 3 OS=Homo sapiens OX=9606 GN=IGF2BP3 PE=1 SV=2	0	48.94	22	11	13	8	579	63.7	8.87	22.36	11	0	1	6.04505e+06	High	1
P61247	40S ribosomal protein S3a OS=Homo sapiens OX=9606 GN=RPS3A PE=1 SV=2	0	48.115	52	14	22	14	264	29.9	9.73	24.62	14	0	0	4.37766e+07	High	1
P62701	40S ribosomal protein S4, X isoform OS=Homo sapiens OX=9606 GN=RPS4X PE=1 SV=2	0	47.934	35	11	29	11	263	29.6	10.15	24.97	11	0	0	3.63452e+07	High	1
O60825	6-phosphofructo-2-kinase/fructose-2,6-bisphosphatase 2 OS=Homo sapiens OX=9606 GN=PFKFB2 PE=1 SV=2	0	47.743	31	15	19	10	505	58.4	8.38	16.75	15	0	0	7.66267e+06	High	1
P06737	Glycogen phosphorylase, liver form OS=Homo sapiens OX=9606 GN=PYGL PE=1 SV=4	0	47.697	19	16	18	16	847	97.1	7.17	12.61	16	0	0	2.1228e+07	High	1
Q6PKG0	La-related protein 1 OS=Homo sapiens OX=9606 GN=LARP1 PE=1 SV=2	0	47.34	21	17	21	17	1096	123.4	8.82	14.64	17	0	0	1.95205e+07	High	1
Q9Y2X3	Nucleolar protein 58 OS=Homo sapiens OX=9606 GN=NOP58 PE=1 SV=1	0	47.003	22	9	14	9	529	59.5	8.92	17.37	9	0	0	1.13012e+07	High	1
P19338	Nucleolin OS=Homo sapiens OX=9606 GN=NCL PE=1 SV=3	0	46.36	20	13	35	13	710	76.6	4.7	51.02	13	0	0	8.22782e+07	High	1
Q9BRS2	Serine/threonine-protein kinase RIO1 OS=Homo sapiens OX=9606 GN=RIOK1 PE=1 SV=2	0	46.162	25	11	16	11	568	65.5	6.19	22.6	11	0	0	1.56576e+07	High	1
P62269	40S ribosomal protein S18 OS=Homo sapiens OX=9606 GN=RPS18 PE=1 SV=3	0	45.884	49	10	22	10	152	17.7	10.99	28.23	10	0	0	5.85665e+07	High	1
O00567	Nucleolar protein 56 OS=Homo sapiens OX=9606 GN=NOP56 PE=1 SV=4	0	45.605	26	14	16	14	594	66	9.19	15.93	14	0	0	1.96172e+07	High	1
Q9UPW5	Cytosolic carboxypeptidase 1 OS=Homo sapiens OX=9606 GN=AGTPBP1 PE=1 SV=3	0	45.524	13	14	16	14	1226	138.4	6.15	20.52	14	0	0	1.10997e+07	High	1
P27708	CAD protein OS=Homo sapiens OX=9606 GN=CAD PE=1 SV=3	0	45.385	8	14	18	14	2225	242.8	6.46	14.08	14	0	0	1.04352e+07	High	1
P31943	Heterogeneous nuclear ribonucleoprotein H OS=Homo sapiens OX=9606 GN=HNRNPH1 PE=1 SV=4	0	45.02	32	10	14	5	449	49.2	6.3	25.88	10	0	5	3.47538e+07	High	1
A0A075B736	Tubulin beta chain OS=Homo sapiens OX=9606 GN=TUBB8 PE=1 SV=1	0	43.874	23	8	30	1	407	45.7	4.86	37.82	8	0	0	4.40129e+06	High	1
P16402	Histone H1.3 OS=Homo sapiens OX=9606 GN=HIST1H1D PE=1 SV=2	0	43.334	24	10	15	10	221	22.3	11.02	23.18	10	0	0	1.28815e+08	High	1
Q8IXQ5	Kelch-like protein 7 OS=Homo sapiens OX=9606 GN=KLHL7 PE=1 SV=2	0	43.171	22	13	18	13	586	65.9	6.48	20.93	13	0	0	1.39308e+07	High	1
P04406	Glyceraldehyde-3-phosphate dehydrogenase OS=Homo sapiens OX=9606 GN=GAPDH PE=1 SV=3	0	43.162	27	7	11	3	335	36	8.46	24.79	7	0	0	8.38176e+06	High	1
Q9BUQ8	Probable ATP-dependent RNA helicase DDX23 OS=Homo sapiens OX=9606 GN=DDX23 PE=1 SV=3	0	42.955	22	15	16	15	820	95.5	9.55	15.58	15	0	0	1.27347e+07	High	1
Q8WWY3	U4/U6 small nuclear ribonucleoprotein Prp31 OS=Homo sapiens OX=9606 GN=PRPF31 PE=1 SV=2	0	42.88	26	12	21	12	499	55.4	5.78	20.15	12	0	0	3.38165e+07	High	1
P15880	40S ribosomal protein S2 OS=Homo sapiens OX=9606 GN=RPS2 PE=1 SV=2	0	42.677	32	8	16	8	293	31.3	10.24	24.86	8	0	0	5.82366e+07	High	1
J3KTA4	Probable ATP-dependent RNA helicase DDX5 OS=Homo sapiens OX=9606 GN=DDX5 PE=1 SV=1	0	42.611	23	16	17	7	614	69	8.85	15.76	16	0	0	6.78814e+06	High	1
Q02878	60S ribosomal protein L6 OS=Homo sapiens OX=9606 GN=RPL6 PE=1 SV=3	0	42.395	32	10	17	10	288	32.7	10.58	19.03	10	0	0	1.9175e+07	High	1
Q9UKV3	Apoptotic chromatin condensation inducer in the nucleus OS=Homo sapiens OX=9606 GN=ACIN1 PE=1 SV=2	0	42.051	9	11	12	11	1341	151.8	6.43	24.11	11	0	0	1.31834e+07	High	1
Q96HS1	Serine/threonine-protein phosphatase PGAM5, mitochondrial OS=Homo sapiens OX=9606 GN=PGAM5 PE=1 SV=2	0	41.72	40	13	20	13	289	32	8.68	24.42	13	0	0	5.60715e+07	High	1
P68133	Actin, alpha skeletal muscle OS=Homo sapiens OX=9606 GN=ACTA1 PE=1 SV=1	0	41.592	30	11	20	2	377	42	5.39	31.89	11	0	0	6436226	High	1
Q9Y6Y0	Influenza virus NS1A-binding protein OS=Homo sapiens OX=9606 GN=IVNS1ABP PE=1 SV=3	0	41.497	20	11	16	11	642	71.7	5.53	17.97	11	0	0	2.62669e+07	High	1
P25705	ATP synthase subunit alpha, mitochondrial OS=Homo sapiens OX=9606 GN=ATP5F1A PE=1 SV=1	0	41.308	24	12	16	12	553	59.7	9.13	15.03	12	0	0	9.5629e+06	High	1
J3KRX5	60S ribosomal protein L17 (Fragment) OS=Homo sapiens OX=9606 GN=RPL17 PE=3 SV=1	0	41.097	50	9	17	9	174	20.2	10.1	20.64	9	0	0	3.39191e+07	High	1
P13639	Elongation factor 2 OS=Homo sapiens OX=9606 GN=EEF2 PE=1 SV=4	0	41.072	20	16	18	15	858	95.3	6.83	17.32	16	0	0	1.0379e+07	High	1
P06748	Nucleophosmin OS=Homo sapiens OX=9606 GN=NPM1 PE=1 SV=2	0	40.76	27	9	11	9	294	32.6	4.78	13.8	9	0	0	1.26149e+07	High	1
B4DUR8	T-complex protein 1 subunit gamma OS=Homo sapiens OX=9606 GN=CCT3 PE=1 SV=1	0	40.583	27	13	18	13	500	55.6	5.64	25.24	13	0	0	1.2112e+07	High	1
Q13509	Tubulin beta-3 chain OS=Homo sapiens OX=9606 GN=TUBB3 PE=1 SV=2	0	40.319	18	9	19	0	450	50.4	4.93	26.81	9	0	0		Not Found	1
P08670	Vimentin OS=Homo sapiens OX=9606 GN=VIM PE=1 SV=4	0	40.172	28	11	16	11	466	53.6	5.12	11.66	11	0	0	1.03241e+07	High	1
H0Y4R1	Inosine-5'-monophosphate dehydrogenase 2 (Fragment) OS=Homo sapiens OX=9606 GN=IMPDH2 PE=1 SV=1	0	40.102	18	7	11	7	470	51	8.18	27.32	7	0	0	6.19602e+06	High	1
P62917	60S ribosomal protein L8 OS=Homo sapiens OX=9606 GN=RPL8 PE=1 SV=2	0	39.37	39	7	13	7	257	28	11.03	29.32	7	0	0	32219905	High	1
E7EU96	Casein kinase II subunit alpha OS=Homo sapiens OX=9606 GN=CSNK2A1 PE=1 SV=1	0	38.955	29	8	12	8	385	45.3	7.94	21.35	8	0	0	2.71517e+07	High	1
A0A087WVQ6	Clathrin heavy chain OS=Homo sapiens OX=9606 GN=CLTC PE=1 SV=1	0	38.946	8	11	11	11	1679	191.9	5.69	8.7	11	0	0	2.41638e+06	High	1
P27635	60S ribosomal protein L10 OS=Homo sapiens OX=9606 GN=RPL10 PE=1 SV=4	0	38.935	46	8	11	8	214	24.6	10.08	16.63	8	0	0	1.72245e+07	High	1
Q9Y657	Spindlin-1 OS=Homo sapiens OX=9606 GN=SPIN1 PE=1 SV=3	0	38.74	36	7	13	7	262	29.6	6.96	15.71	7	0	0	2.28796e+07	High	1
M0R3D6	60S ribosomal protein L18a (Fragment) OS=Homo sapiens OX=9606 GN=RPL18A PE=1 SV=1	0	38.494	40	7	14	7	141	16.7	10.77	24.17	7	0	0	3.31707e+07	High	1
I3L1L3	Myb-binding protein 1A (Fragment) OS=Homo sapiens OX=9606 GN=MYBBP1A PE=1 SV=1	0	38.385	11	13	13	13	1252	140.2	9.26	8.87	13	0	0	6.69345e+06	High	1
B5MDF5	GTP-binding nuclear protein Ran OS=Homo sapiens OX=9606 GN=RAN PE=1 SV=1	0	37.978	38	8	13	8	233	26.2	7.01	21.97	8	0	0	1.33364e+07	High	1
Q9NR30	Nucleolar RNA helicase 2 OS=Homo sapiens OX=9606 GN=DDX21 PE=1 SV=5	0	37.841	18	12	16	11	783	87.3	9.28	22.29	12	0	1	27092165	High	1
Q9HBM6	Transcription initiation factor TFIID subunit 9B OS=Homo sapiens OX=9606 GN=TAF9B PE=1 SV=1	0	37.832	43	10	11	4	251	27.6	9.55	17.19	10	0	5	8.7519e+06	High	1
O43290	U4/U6.U5 tri-snRNP-associated protein 1 OS=Homo sapiens OX=9606 GN=SART1 PE=1 SV=1	0	37.626	14	10	12	10	800	90.2	6.13	19.93	10	0	0	1.06319e+07	High	1
J3KR49	CLIP-associating protein 2 OS=Homo sapiens OX=9606 GN=CLASP2 PE=1 SV=1	0	36.665	11	12	13	12	1293	140.8	8.34	17.01	12	0	0	6.83711e+06	High	1
P07355	Annexin A2 OS=Homo sapiens OX=9606 GN=ANXA2 PE=1 SV=2	0	35.186	29	8	11	8	339	38.6	7.75	13.29	8	0	0	1.49818e+07	High	1
P18124	60S ribosomal protein L7 OS=Homo sapiens OX=9606 GN=RPL7 PE=1 SV=1	0	35.109	37	11	17	11	248	29.2	10.65	33.52	11	0	0	2.21476e+07	High	1
P60866	40S ribosomal protein S20 OS=Homo sapiens OX=9606 GN=RPS20 PE=1 SV=1	0	34.935	36	6	15	6	119	13.4	9.94	33.39	6	0	0	5.01788e+08	High	1
F8W6I7	Heterogeneous nuclear ribonucleoprotein A1 OS=Homo sapiens OX=9606 GN=HNRNPA1 PE=1 SV=2	0	34.925	34	9	10	8	307	33.1	9.13	11.21	9	0	1	1.04627e+07	High	1
Q14204	Cytoplasmic dynein 1 heavy chain 1 OS=Homo sapiens OX=9606 GN=DYNC1H1 PE=1 SV=5	0	34.907	4	15	16	15	4646	532.1	6.4	6.3	15	0	0	3.98682e+06	High	1
P10809	60 kDa heat shock protein, mitochondrial OS=Homo sapiens OX=9606 GN=HSPD1 PE=1 SV=2	0	34.783	16	10	14	10	573	61	5.87	22.46	10	0	0	1.05962e+07	High	1
P12236	ADP/ATP translocase 3 OS=Homo sapiens OX=9606 GN=SLC25A6 PE=1 SV=4	0	34.733	35	11	29	3	298	32.8	9.74	30.47	11	0	0	3.14913e+06	High	1
B4DT28	Heterogeneous nuclear ribonucleoprotein R, isoform CRA_a OS=Homo sapiens OX=9606 GN=HNRNPR PE=1 SV=1	0	34.504	20	9	11	8	494	55.7	9.23	5.05	9	0	1	1.13243e+07	High	1
Q8IWI9	MAX gene-associated protein OS=Homo sapiens OX=9606 GN=MGA PE=1 SV=3	0	34.435	4	11	11	6	3026	331.6	6.79	11.43	11	0	3	1.57929e+06	High	1
Q08378	Golgin subfamily A member 3 OS=Homo sapiens OX=9606 GN=GOLGA3 PE=1 SV=2	0	34.213	7	9	11	9	1498	167.3	5.44	13.59	9	0	0	4.1965e+06	High	1
A0A2R8Y811	40S ribosomal protein S14 (Fragment) OS=Homo sapiens OX=9606 GN=RPS14 PE=1 SV=1	0	34.116	41	8	10	8	150	16.1	10.05	21.35	8	0	0	20535889	High	1
P05388	60S acidic ribosomal protein P0 OS=Homo sapiens OX=9606 GN=RPLP0 PE=1 SV=1	0	33.67	29	8	11	8	317	34.3	5.97	18.83	8	0	0	1.43408e+07	High	1
P62906	60S ribosomal protein L10a OS=Homo sapiens OX=9606 GN=RPL10A PE=1 SV=2	0	33.654	37	7	8	7	217	24.8	9.94	14.13	7	0	0	3.39971e+07	High	1
Q13200	26S proteasome non-ATPase regulatory subunit 2 OS=Homo sapiens OX=9606 GN=PSMD2 PE=1 SV=3	0	33.513	12	9	10	9	908	100.1	5.2	13.76	9	0	0	4.99626e+06	High	1
P46821	Microtubule-associated protein 1B OS=Homo sapiens OX=9606 GN=MAP1B PE=1 SV=2	0	33.456	4	9	12	9	2468	270.5	4.81	10.63	9	0	0	2.6232e+06	High	1
P09874	Poly [ADP-ribose] polymerase 1 OS=Homo sapiens OX=9606 GN=PARP1 PE=1 SV=4	0	33.305	14	12	14	12	1014	113	8.88	11.31	12	0	0	9.60197e+06	High	1
Q6UWP8	Suprabasin OS=Homo sapiens OX=9606 GN=SBSN PE=1 SV=2	0	33.272	29	7	10	7	590	60.5	7.01	15.52	7	0	0	4.1054e+06	High	1
Q99832	T-complex protein 1 subunit eta OS=Homo sapiens OX=9606 GN=CCT7 PE=1 SV=2	0	33.167	21	11	12	11	543	59.3	7.65	16.97	11	0	0	2.043e+07	High	1
P62241	40S ribosomal protein S8 OS=Homo sapiens OX=9606 GN=RPS8 PE=1 SV=2	0	32.531	38	8	12	8	208	24.2	10.32	20.09	8	0	0	5.67172e+07	High	1
E9PKG1	Protein arginine N-methyltransferase 1 OS=Homo sapiens OX=9606 GN=PRMT1 PE=1 SV=1	0	32.223	26	7	8	7	325	37.7	6.15	8.88	7	0	0	4.05284e+06	High	1
O75529	TAF5-like RNA polymerase II p300/CBP-associated factor-associated factor 65 kDa subunit 5L OS=Homo sapiens OX=9606 GN=TAF5L PE=1 SV=1	0	31.969	12	6	7	6	589	66.1	5.88	15.6	6	0	0	9817144	High	1
B9ZVN9	DNA-directed RNA polymerase subunit OS=Homo sapiens OX=9606 GN=POLR1A PE=1 SV=1	0	31.661	7	10	11	10	1659	187.7	7.39	12.76	10	0	0	1.03368e+07	High	1
P05141	ADP/ATP translocase 2 OS=Homo sapiens OX=9606 GN=SLC25A5 PE=1 SV=7	0	30.958	33	11	29	3	298	32.8	9.69	29.22	11	0	8	7.87485e+07	High	1
P26641	Elongation factor 1-gamma OS=Homo sapiens OX=9606 GN=EEF1G PE=1 SV=3	0	30.88	16	8	10	8	437	50.1	6.67	13.01	8	0	0	1.21372e+07	High	1
Q9P2I0	Cleavage and polyadenylation specificity factor subunit 2 OS=Homo sapiens OX=9606 GN=CPSF2 PE=1 SV=2	0	30.873	15	8	12	8	782	88.4	5.11	10.71	8	0	0	9.1224e+06	High	1
P51991	Heterogeneous nuclear ribonucleoprotein A3 OS=Homo sapiens OX=9606 GN=HNRNPA3 PE=1 SV=2	0	30.84	22	7	7	6	378	39.6	9.01	10.87	7	0	0	6.2734e+06	High	1
P11387	DNA topoisomerase 1 OS=Homo sapiens OX=9606 GN=TOP1 PE=1 SV=2	0	30.816	16	12	14	12	765	90.7	9.31	13.99	12	0	0	9.12656e+06	High	1
P62979	Ubiquitin-40S ribosomal protein S27a OS=Homo sapiens OX=9606 GN=RPS27A PE=1 SV=2	0	30.394	46	6	8	6	156	18	9.64	8.48	6	0	0	7.20831e+06	High	1
P49327	Fatty acid synthase OS=Homo sapiens OX=9606 GN=FASN PE=1 SV=3	0	30.07	5	12	12	12	2511	273.3	6.44	5.83	12	0	0	4.95686e+06	High	1
Q13625	Apoptosis-stimulating of p53 protein 2 OS=Homo sapiens OX=9606 GN=TP53BP2 PE=1 SV=2	0	29.907	11	10	13	10	1128	125.5	6.07	9.24	10	0	0	6.34844e+06	High	1
P78371	T-complex protein 1 subunit beta OS=Homo sapiens OX=9606 GN=CCT2 PE=1 SV=4	0	29.854	20	9	13	9	535	57.5	6.46	9.83	9	0	0	6.6731e+06	High	1
P62829	60S ribosomal protein L23 OS=Homo sapiens OX=9606 GN=RPL23 PE=1 SV=1	0	29.689	58	6	15	6	140	14.9	10.51	20.2	6	0	0	4.36213e+08	High	1
Q13247	Serine/arginine-rich splicing factor 6 OS=Homo sapiens OX=9606 GN=SRSF6 PE=1 SV=2	0	29.638	24	9	10	9	344	39.6	11.43	16.37	9	0	0	2.58344e+07	High	1
P62258	14-3-3 protein epsilon OS=Homo sapiens OX=9606 GN=YWHAE PE=1 SV=1	0	29.54	42	9	10	8	255	29.2	4.74	11.31	9	0	1	7.02382e+07	High	1	Acetyl [N-Term]
B4DY08	Heterogeneous nuclear ribonucleoproteins C1/C2 OS=Homo sapiens OX=9606 GN=HNRNPC PE=1 SV=1	0	29.535	18	6	8	6	288	32	8.72	18.44	6	0	0	1.46338e+07	High	1
P62249	40S ribosomal protein S16 OS=Homo sapiens OX=9606 GN=RPS16 PE=1 SV=2	0	29.413	43	7	12	7	146	16.4	10.21	21.08	7	0	0	5.57881e+07	High	1
Q92878	DNA repair protein RAD50 OS=Homo sapiens OX=9606 GN=RAD50 PE=1 SV=1	0	29.115	9	12	13	12	1312	153.8	6.89	8.34	12	0	0	8.26507e+06	High	1
Q15007	Pre-mRNA-splicing regulator WTAP OS=Homo sapiens OX=9606 GN=WTAP PE=1 SV=2	0	29.002	20	6	8	6	396	44.2	5.19	13.31	6	0	0	4.08566e+06	High	1
P62805	Histone H4 OS=Homo sapiens OX=9606 GN=HIST1H4A PE=1 SV=2	0	28.987	51	6	14	6	103	11.4	11.36	17.97	6	0	0	5.64258e+07	High	1
J3QQ67	60S ribosomal protein L18 (Fragment) OS=Homo sapiens OX=9606 GN=RPL18 PE=1 SV=1	0	28.69	42	7	12	7	190	21.8	11.72	20.07	7	0	0	2.79355e+07	High	1
Q96DG6	Carboxymethylenebutenolidase homolog OS=Homo sapiens OX=9606 GN=CMBL PE=1 SV=1	0	28.599	28	8	11	8	245	28	7.18	8.41	8	0	0	1.52366e+07	High	1
P62081	40S ribosomal protein S7 OS=Homo sapiens OX=9606 GN=RPS7 PE=1 SV=1	0	28.536	14	5	9	5	194	22.1	10.1	10.46	5	0	0	1.07527e+07	High	1
Q96I25	Splicing factor 45 OS=Homo sapiens OX=9606 GN=RBM17 PE=1 SV=1	0	28.531	17	7	9	7	401	44.9	5.97	15.56	7	0	0	3.67451e+06	High	1
P38919	Eukaryotic initiation factor 4A-III OS=Homo sapiens OX=9606 GN=EIF4A3 PE=1 SV=4	0	28.493	21	8	11	6	411	46.8	6.73	17.69	8	0	2	6.81768e+06	High	1
Q9Y6M1	Insulin-like growth factor 2 mRNA-binding protein 2 OS=Homo sapiens OX=9606 GN=IGF2BP2 PE=1 SV=2	0	27.78	16	7	8	5	599	66.1	8.46	9.1	7	0	0	1.03166e+06	High	1
P55072	Transitional endoplasmic reticulum ATPase OS=Homo sapiens OX=9606 GN=VCP PE=1 SV=4	0	27.587	10	7	8	7	806	89.3	5.26	9.34	7	0	0	2.86891e+06	High	1
K7EJV9	60S ribosomal protein L23a (Fragment) OS=Homo sapiens OX=9606 GN=RPL23A PE=1 SV=1	0	27.488	32	7	13	7	170	19.4	10.48	20.47	7	0	0	2.94895e+07	High	1
Q9BUF5	Tubulin beta-6 chain OS=Homo sapiens OX=9606 GN=TUBB6 PE=1 SV=1	0	27.414	14	7	14	1	446	49.8	4.88	16.15	7	0	0	365010	High	1
Q14498	RNA-binding protein 39 OS=Homo sapiens OX=9606 GN=RBM39 PE=1 SV=2	0	27.342	15	7	7	7	530	59.3	10.1	10.78	7	0	0	8.037e+06	High	1
P07814	Bifunctional glutamate/proline--tRNA ligase OS=Homo sapiens OX=9606 GN=EPRS PE=1 SV=5	0	27.328	9	11	11	11	1512	170.5	7.33	8.07	11	0	0	3.33517e+06	High	1
E7EX17	Eukaryotic translation initiation factor 4B OS=Homo sapiens OX=9606 GN=EIF4B PE=1 SV=1	0	27.193	17	9	13	9	616	69.7	5.67	12.24	9	0	0	10933792	High	1
P05089	Arginase-1 OS=Homo sapiens OX=9606 GN=ARG1 PE=1 SV=2	0	27.173	22	7	9	7	322	34.7	7.21	17.07	7	0	0	1.44582e+07	High	1
P13489	Ribonuclease inhibitor OS=Homo sapiens OX=9606 GN=RNH1 PE=1 SV=2	0	27.015	16	5	6	5	461	49.9	4.82	9.7	5	0	0	2.6212e+06	High	1
P23246	Splicing factor, proline- and glutamine-rich OS=Homo sapiens OX=9606 GN=SFPQ PE=1 SV=2	0	26.766	13	7	13	6	707	76.1	9.44	9.99	7	0	1	7.87509e+06	High	1
P40227	T-complex protein 1 subunit zeta OS=Homo sapiens OX=9606 GN=CCT6A PE=1 SV=3	0	26.543	19	10	11	10	531	58	6.68	16.25	10	0	0	1.12458e+07	High	1
P68871	Hemoglobin subunit beta OS=Homo sapiens OX=9606 GN=HBB PE=1 SV=2	0	26.456	47	6	14	4	147	16	7.28	13.47	6	0	0	1.1268e+07	High	1
Q05639	Elongation factor 1-alpha 2 OS=Homo sapiens OX=9606 GN=EEF1A2 PE=1 SV=1	0	26.352	18	6	9	1	463	50.4	9.03	22.5	6	0	0		High	1
P62136	Serine/threonine-protein phosphatase PP1-alpha catalytic subunit OS=Homo sapiens OX=9606 GN=PPP1CA PE=1 SV=1	0	26.269	24	7	7	2	330	37.5	6.33	14.46	7	0	3	6.04477e+06	High	1
P68104	Elongation factor 1-alpha 1 OS=Homo sapiens OX=9606 GN=EEF1A1 PE=1 SV=1	0	26.206	14	6	9	1	462	50.1	9.01	22.5	6	0	5	93858379	High	1
Q96AV8	Transcription factor E2F7 OS=Homo sapiens OX=9606 GN=E2F7 PE=1 SV=3	0	26.186	10	8	12	8	911	99.8	8.16	14.99	8	0	0	1.09605e+07	High	1
P50914	60S ribosomal protein L14 OS=Homo sapiens OX=9606 GN=RPL14 PE=1 SV=4	0	26.079	16	3	8	3	215	23.4	10.93	15.08	3	0	0	1.46685e+07	High	1
A6NMN0	Phosphorylase b kinase regulatory subunit OS=Homo sapiens OX=9606 GN=PHKA1 PE=1 SV=1	0	25.817	11	10	10	8	1240	139	6.18	1.9	10	0	2	3.62824e+06	High	1
P62280	40S ribosomal protein S11 OS=Homo sapiens OX=9606 GN=RPS11 PE=1 SV=3	0	25.548	41	8	11	8	158	18.4	10.3	13.02	8	0	0	3.75115e+07	High	1
P69905	Hemoglobin subunit alpha OS=Homo sapiens OX=9606 GN=HBA1 PE=1 SV=2	0	25.267	32	4	10	1	142	15.2	8.68	23.4	4	0	0		High	1
P14868	Aspartate--tRNA ligase, cytoplasmic OS=Homo sapiens OX=9606 GN=DARS PE=1 SV=2	0	25.186	15	7	7	7	501	57.1	6.55	10.17	7	0	0	6.51231e+06	High	1
Q08554	Desmocollin-1 OS=Homo sapiens OX=9606 GN=DSC1 PE=1 SV=2	0	25.118	10	7	11	7	894	99.9	5.43	13.11	7	0	0	4.13407e+07	High	1
A0A075B6H4	Cysteine-rich protein 2-binding protein OS=Homo sapiens OX=9606 GN=KAT14 PE=1 SV=1	0	25.057	12	8	9	8	781	88.7	6.57	14.2	8	0	0	3.85969e+06	High	1
P05023	Sodium/potassium-transporting ATPase subunit alpha-1 OS=Homo sapiens OX=9606 GN=ATP1A1 PE=1 SV=1	0	24.91	9	8	8	8	1023	112.8	5.49	8.26	8	0	0	8.12978e+06	High	1
Q9NS73	MAP3K12-binding inhibitory protein 1 OS=Homo sapiens OX=9606 GN=MBIP PE=1 SV=2	0	24.845	27	9	10	9	344	39.3	7.24	8.97	9	0	0	8.52676e+06	High	1
Q9H3K6	BolA-like protein 2 OS=Homo sapiens OX=9606 GN=BOLA2 PE=1 SV=1	0	24.787	70	5	11	5	86	10.1	6.52	14.39	5	0	0	2.95682e+07	High	1
J3QQQ9	Uncharacterized protein OS=Homo sapiens OX=9606 PE=4 SV=1	0	24.652	51	8	20	1	107	12.7	10.78	15.61	8	0	0	2.66563e+06	High	1
P06733	Alpha-enolase OS=Homo sapiens OX=9606 GN=ENO1 PE=1 SV=2	0	24.647	18	6	10	6	434	47.1	7.39	10.01	6	0	0	4.50724e+06	High	1
P30041	Peroxiredoxin-6 OS=Homo sapiens OX=9606 GN=PRDX6 PE=1 SV=3	0	24.513	37	8	10	8	224	25	6.38	14.39	8	0	0	1.43219e+07	High	1
Q14152	Eukaryotic translation initiation factor 3 subunit A OS=Homo sapiens OX=9606 GN=EIF3A PE=1 SV=1	0	24.444	6	8	10	8	1382	166.5	6.79	9.28	8	0	0	5.39775e+06	High	1
P25789	Proteasome subunit alpha type-4 OS=Homo sapiens OX=9606 GN=PSMA4 PE=1 SV=1	0	24.34	31	9	14	9	261	29.5	7.72	14.38	9	0	0	1.61992e+07	High	1
A0A024R4M0	40S ribosomal protein S9 OS=Homo sapiens OX=9606 GN=RPS9 PE=1 SV=1	0	24.285	35	9	15	9	194	22.6	10.65	19.76	9	0	0	2.48265e+07	High	1
P63173	60S ribosomal protein L38 OS=Homo sapiens OX=9606 GN=RPL38 PE=1 SV=2	0	24.099	53	5	9	5	70	8.2	10.1	17.59	5	0	0	1.71862e+07	High	1
P30050	60S ribosomal protein L12 OS=Homo sapiens OX=9606 GN=RPL12 PE=1 SV=1	0	23.958	33	4	5	4	165	17.8	9.42	13.9	4	0	0	1.5997e+07	High	1
Q02413	Desmoglein-1 OS=Homo sapiens OX=9606 GN=DSG1 PE=1 SV=2	0	23.941	12	9	10	9	1049	113.7	5.03	6.59	9	0	0	5.8064e+06	High	1
Q5VVC8	60S ribosomal protein L11 OS=Homo sapiens OX=9606 GN=RPL11 PE=1 SV=2	0	23.892	31	6	8	6	167	19	9.8	15.34	6	0	0	3.39277e+07	High	1
Q9P1Y5	Calmodulin-regulated spectrin-associated protein 3 OS=Homo sapiens OX=9606 GN=CAMSAP3 PE=1 SV=2	0	23.85	9	8	9	8	1249	134.7	8.35	7.06	8	0	0	3.14653e+06	High	1
Q9BZE4	Nucleolar GTP-binding protein 1 OS=Homo sapiens OX=9606 GN=GTPBP4 PE=1 SV=3	0	23.841	13	9	11	9	634	73.9	9.5	12.53	9	0	0	3.02145e+06	High	1
P36873	Serine/threonine-protein phosphatase PP1-gamma catalytic subunit OS=Homo sapiens OX=9606 GN=PPP1CC PE=1 SV=1	0	23.742	26	7	7	2	323	37	6.54	10.15	7	0	0	235082	High	1
Q13162	Peroxiredoxin-4 OS=Homo sapiens OX=9606 GN=PRDX4 PE=1 SV=1	0	23.727	23	6	13	3	271	30.5	6.29	8.05	6	0	0	791148	High	1
A0A0A0MSX9	Isoleucine--tRNA ligase, cytoplasmic OS=Homo sapiens OX=9606 GN=IARS PE=1 SV=1	0	23.702	8	8	10	8	1242	142.2	6.09	10.24	8	0	0	5167730	High	1
Q08188	Protein-glutamine gamma-glutamyltransferase E OS=Homo sapiens OX=9606 GN=TGM3 PE=1 SV=4	0	23.598	12	7	8	7	693	76.6	5.86	8.28	7	0	0	8.12729e+06	High	1
P55795	Heterogeneous nuclear ribonucleoprotein H2 OS=Homo sapiens OX=9606 GN=HNRNPH2 PE=1 SV=1	0	23.521	15	5	8	1	449	49.2	6.3	15.25	5	0	0		High	1
A0A087X1H5	Arf-GAP with coiled-coil, ANK repeat and PH domain-containing protein 2 OS=Homo sapiens OX=9606 GN=ACAP2 PE=1 SV=1	0	23.422	11	9	9	9	777	88	6.9	13.49	9	0	0	9.06192e+06	High	1
Q14739	Lamin-B receptor OS=Homo sapiens OX=9606 GN=LBR PE=1 SV=2	0	23.415	9	7	9	7	615	70.7	9.36	10.29	7	0	0	1.68339e+07	High	1
P39019	40S ribosomal protein S19 OS=Homo sapiens OX=9606 GN=RPS19 PE=1 SV=2	0	23.349	43	8	8	8	145	16.1	10.32	14.58	8	0	0	1.64421e+07	High	1
B9A067	MICOS complex subunit MIC60 OS=Homo sapiens OX=9606 GN=IMMT PE=1 SV=2	0	23.349	10	6	6	6	711	78.9	7.06	8.11	6	0	0	3.23088e+06	High	1
P40429	60S ribosomal protein L13a OS=Homo sapiens OX=9606 GN=RPL13A PE=1 SV=2	0	23.234	26	6	12	6	203	23.6	10.93	19.42	6	0	0	1.27945e+07	High	1
F5GY37	Prohibitin-2 OS=Homo sapiens OX=9606 GN=PHB2 PE=1 SV=1	0	23.207	21	5	5	5	267	29.7	9.88	9.27	5	0	0	6.59387e+06	High	1
Q86TJ2	Transcriptional adapter 2-beta OS=Homo sapiens OX=9606 GN=TADA2B PE=1 SV=2	0	23.192	18	7	7	7	420	48.4	7.83	8.77	7	0	0	2.32244e+07	High	1
P27348	14-3-3 protein theta OS=Homo sapiens OX=9606 GN=YWHAQ PE=1 SV=1	0	23.147	24	5	6	3	245	27.7	4.78	9.73	5	0	0	2.05666e+06	High	1
Q9H0A0	RNA cytidine acetyltransferase OS=Homo sapiens OX=9606 GN=NAT10 PE=1 SV=2	0	23.091	8	8	10	8	1025	115.7	8.27	5.47	8	0	0	3.27529e+06	High	1
Q14247	Src substrate cortactin OS=Homo sapiens OX=9606 GN=CTTN PE=1 SV=2	0	22.976	19	9	10	9	550	61.5	5.4	6.6	9	0	0	5.93983e+06	High	1
D6RGK3	Transcription initiation factor TFIID subunit 9 (Fragment) OS=Homo sapiens OX=9606 GN=TAF9 PE=1 SV=8	0	22.964	51	7	9	1	135	15.4	9.38	13.06	7	0	0	692534	High	1
P36542	ATP synthase subunit gamma, mitochondrial OS=Homo sapiens OX=9606 GN=ATP5F1C PE=1 SV=1	0	22.961	20	5	9	5	298	33	9.22	16.81	5	0	0	8.38281e+06	High	1
Q13464	Rho-associated protein kinase 1 OS=Homo sapiens OX=9606 GN=ROCK1 PE=1 SV=1	0	22.875	8	10	13	10	1354	158.1	5.9	13.39	10	0	0	9.48694e+06	High	1
Q96N67	Dedicator of cytokinesis protein 7 OS=Homo sapiens OX=9606 GN=DOCK7 PE=1 SV=4	0	22.817	4	5	6	5	2140	242.4	6.8	5	5	0	0	3.00171e+06	High	1
E7EQV9	Ribosomal protein L15 (Fragment) OS=Homo sapiens OX=9606 GN=RPL15 PE=1 SV=1	0	22.793	34	5	7	5	174	20.5	11.28	9.43	5	0	0	1.57848e+07	High	1
P83731	60S ribosomal protein L24 OS=Homo sapiens OX=9606 GN=RPL24 PE=1 SV=1	0	22.693	27	4	12	4	157	17.8	11.25	18.68	4	0	0	2.93233e+07	High	1
Q92831	Histone acetyltransferase KAT2B OS=Homo sapiens OX=9606 GN=KAT2B PE=1 SV=3	0	22.599	11	8	9	6	832	93	9.01	9.01	8	0	0	5.37245e+06	High	1
I3L3P7	40S ribosomal protein S15a OS=Homo sapiens OX=9606 GN=RPS15A PE=1 SV=1	0	22.564	57	6	12	6	100	11.5	10.15	24.05	6	0	0	3.45681e+07	High	1
P55884	Eukaryotic translation initiation factor 3 subunit B OS=Homo sapiens OX=9606 GN=EIF3B PE=1 SV=3	0	22.39	9	7	7	7	814	92.4	5	10.96	7	0	0	2.33155e+06	High	1
Q5T200	Zinc finger CCCH domain-containing protein 13 OS=Homo sapiens OX=9606 GN=ZC3H13 PE=1 SV=1	0	22.206	6	10	15	10	1668	196.5	9.42	2.6	10	0	0	7.06161e+06	High	1
P14625	Endoplasmin OS=Homo sapiens OX=9606 GN=HSP90B1 PE=1 SV=1	0	22.167	8	6	7	5	803	92.4	4.84	6.62	6	0	0	4.48932e+06	High	1
P31944	Caspase-14 OS=Homo sapiens OX=9606 GN=CASP14 PE=1 SV=2	0	22.137	26	6	9	6	242	27.7	5.58	15.46	6	0	0	5.87932e+06	High	1
E5RIT6	60S ribosomal protein L26-like 1 (Fragment) OS=Homo sapiens OX=9606 GN=RPL26L1 PE=1 SV=1	0	22.071	43	8	18	1	128	15.2	11.09	8.92	8	0	7	1.89281e+07	High	1
Q9P258	Protein RCC2 OS=Homo sapiens OX=9606 GN=RCC2 PE=1 SV=2	0	21.992	14	7	7	7	522	56	8.78	7.82	7	0	0	5.26604e+06	High	1
Q8IYH5	ZZ-type zinc finger-containing protein 3 OS=Homo sapiens OX=9606 GN=ZZZ3 PE=1 SV=1	0	21.931	8	7	12	7	903	102	5.69	16.84	7	0	0	9.92724e+06	High	1
Q14974	Importin subunit beta-1 OS=Homo sapiens OX=9606 GN=KPNB1 PE=1 SV=2	0	21.9	10	8	10	8	876	97.1	4.78	7.65	8	0	0	3142042	High	1
P26373	60S ribosomal protein L13 OS=Homo sapiens OX=9606 GN=RPL13 PE=1 SV=4	0	21.679	24	5	10	5	211	24.2	11.65	22.77	5	0	0	2.00597e+07	High	1
Q69YN4	Protein virilizer homolog OS=Homo sapiens OX=9606 GN=VIRMA PE=1 SV=2	0	21.555	5	8	11	8	1812	201.9	5.01	3.82	8	0	0	4.96459e+06	High	1
P04843	Dolichyl-diphosphooligosaccharide--protein glycosyltransferase subunit 1 OS=Homo sapiens OX=9606 GN=RPN1 PE=1 SV=1	0	21.534	13	6	6	6	607	68.5	6.38	9.98	6	0	0	2.50268e+06	High	1
H0Y8G5	Heterogeneous nuclear ribonucleoprotein D0 (Fragment) OS=Homo sapiens OX=9606 GN=HNRNPD PE=1 SV=8	0	21.501	30	6	6	6	260	29.6	9.16	7.47	6	0	0	5.11204e+06	High	1
O43660	Pleiotropic regulator 1 OS=Homo sapiens OX=9606 GN=PLRG1 PE=1 SV=1	0	21.422	13	5	5	5	514	57.2	9.17	6.44	5	0	0	4.63106e+06	High	1
P62316	Small nuclear ribonucleoprotein Sm D2 OS=Homo sapiens OX=9606 GN=SNRPD2 PE=1 SV=1	0	21.313	41	4	6	4	118	13.5	9.91	13.16	4	0	0	2.22809e+07	High	1
Q15750	TGF-beta-activated kinase 1 and MAP3K7-binding protein 1 OS=Homo sapiens OX=9606 GN=TAB1 PE=1 SV=1	0	21.305	17	6	7	6	504	54.6	5.52	7.8	6	0	0	5.50902e+06	High	1
H3BU53	MAX gene-associated protein (Fragment) OS=Homo sapiens OX=9606 GN=MGA PE=1 SV=1	0	21.293	7	7	7	2	1174	127.2	7.15	5.71	7	0	0	1.86341e+06	High	1
Q14684	Ribosomal RNA processing protein 1 homolog B OS=Homo sapiens OX=9606 GN=RRP1B PE=1 SV=3	0	21.114	8	5	5	5	758	84.4	9.76	10.37	5	0	0	4.45451e+06	High	1
Q9Y6J9	TAF6-like RNA polymerase II p300/CBP-associated factor-associated factor 65 kDa subunit 6L OS=Homo sapiens OX=9606 GN=TAF6L PE=1 SV=1	0	21.093	14	7	7	7	622	67.8	8.97	10.1	7	0	0	7.65781e+06	High	1
P32119	Peroxiredoxin-2 OS=Homo sapiens OX=9606 GN=PRDX2 PE=1 SV=5	0	20.774	43	6	11	5	198	21.9	5.97	11.42	6	0	0	6.67562e+06	High	1
E5RI99	60S ribosomal protein L30 (Fragment) OS=Homo sapiens OX=9606 GN=RPL30 PE=1 SV=1	0	20.64	45	5	8	5	114	12.6	9.55	10.45	5	0	0	1.53377e+07	High	1
Q14690	Protein RRP5 homolog OS=Homo sapiens OX=9606 GN=PDCD11 PE=1 SV=3	0	20.581	4	6	7	6	1871	208.6	8.87	9.51	6	0	0	4.06708e+06	High	1
O75528	Transcriptional adapter 3 OS=Homo sapiens OX=9606 GN=TADA3 PE=1 SV=1	0	20.523	14	4	7	4	432	48.9	6.27	7.3	4	0	0	3.95087e+06	High	1
O60264	SWI/SNF-related matrix-associated actin-dependent regulator of chromatin subfamily A member 5 OS=Homo sapiens OX=9606 GN=SMARCA5 PE=1 SV=1	0	20.499	9	10	13	10	1052	121.8	8.09	8.83	10	0	0	6.46239e+06	High	1
Q15233	Non-POU domain-containing octamer-binding protein OS=Homo sapiens OX=9606 GN=NONO PE=1 SV=4	0	20.489	15	7	8	6	471	54.2	8.95	8.58	7	0	0	3.69394e+06	High	1
A8MXP9	Matrin-3 OS=Homo sapiens OX=9606 GN=MATR3 PE=1 SV=1	0	20.396	7	8	10	8	895	99.9	6.04	7.42	8	0	0	5.10161e+06	High	1
Q6UN15	Pre-mRNA 3'-end-processing factor FIP1 OS=Homo sapiens OX=9606 GN=FIP1L1 PE=1 SV=1	0	20.27	11	5	8	5	594	66.5	5.59	10	5	0	0	7.71258e+06	High	1
Q15365	Poly(rC)-binding protein 1 OS=Homo sapiens OX=9606 GN=PCBP1 PE=1 SV=2	0	20.058	16	5	5	4	356	37.5	7.09	9.68	5	0	1	5.28367e+06	High	1
P81605	Dermcidin OS=Homo sapiens OX=9606 GN=DCD PE=1 SV=2	0	20.042	23	3	3	3	110	11.3	6.54	9.36	3	0	0	22958202	High	1
P62314	Small nuclear ribonucleoprotein Sm D1 OS=Homo sapiens OX=9606 GN=SNRPD1 PE=1 SV=1	0	19.887	36	3	4	3	119	13.3	11.56	9.18	3	0	0	6470192	High	1
D3DTX6	Neurabin-2 OS=Homo sapiens OX=9606 GN=PPP1R9B PE=1 SV=1	0	19.758	8	5	8	5	817	89.3	4.97	10.92	5	0	0	4.69407e+06	High	1
O60506	Heterogeneous nuclear ribonucleoprotein Q OS=Homo sapiens OX=9606 GN=SYNCRIP PE=1 SV=2	0	19.562	14	7	7	6	623	69.6	8.59	7.92	7	0	0	3.1265e+06	High	1
P62851	40S ribosomal protein S25 OS=Homo sapiens OX=9606 GN=RPS25 PE=1 SV=1	0	19.544	26	5	10	5	125	13.7	10.11	17.66	5	0	0	30995851	High	1
A0A087WWP4	RNA-binding protein 15 OS=Homo sapiens OX=9606 GN=RBM15 PE=1 SV=1	0	19.457	11	9	11	8	933	102.1	9.94	5.66	9	0	1	3.34848e+06	High	1
P38159	RNA-binding motif protein, X chromosome OS=Homo sapiens OX=9606 GN=RBMX PE=1 SV=3	0	19.456	18	6	6	3	391	42.3	10.05	4.55	6	0	3	1.17463e+07	High	1
A0A0A0MR02	Voltage-dependent anion-selective channel protein 2 (Fragment) OS=Homo sapiens OX=9606 GN=VDAC2 PE=1 SV=1	0	19.443	20	4	4	4	282	30.3	7.81	8.82	4	0	0	5.84227e+06	High	1
H7BXY3	ATP-dependent RNA helicase DHX30 OS=Homo sapiens OX=9606 GN=DHX30 PE=1 SV=1	0	19.334	7	7	8	7	1166	130.5	8.56	9.95	7	0	0	3.52295e+06	High	1
Q9GZS1	DNA-directed RNA polymerase I subunit RPA49 OS=Homo sapiens OX=9606 GN=POLR1E PE=1 SV=3	0	18.982	14	6	7	6	419	47.2	8.94	6.51	6	0	0	1.66068e+06	High	1
P22626	Heterogeneous nuclear ribonucleoproteins A2/B1 OS=Homo sapiens OX=9606 GN=HNRNPA2B1 PE=1 SV=2	0	18.774	25	8	9	8	353	37.4	8.95	9.66	8	0	0	4.50521e+06	High	1
P62277	40S ribosomal protein S13 OS=Homo sapiens OX=9606 GN=RPS13 PE=1 SV=2	0	18.751	34	6	6	6	151	17.2	10.54	10.2	6	0	0	1.23721e+07	High	1
O95831	Apoptosis-inducing factor 1, mitochondrial OS=Homo sapiens OX=9606 GN=AIFM1 PE=1 SV=1	0	18.671	13	7	9	7	613	66.9	8.95	12.01	7	0	0	4.42585e+06	High	1
A0A075B6R9	Immunoglobulin kappa variable 2D-24 (non-functional) (Fragment) OS=Homo sapiens OX=9606 GN=IGKV2D-24 PE=4 SV=1	0	18.582	13	4	33	3	120	13.1	8.87	52.87	4	0	0	2.16888e+08	High	1
A8MQB8	Synaptic functional regulator FMR1 OS=Homo sapiens OX=9606 GN=FMR1 PE=1 SV=1	0	18.553	13	7	8	5	582	65.8	7.62	2.26	7	0	2	7.01586e+06	High	1
Q9Y262	Eukaryotic translation initiation factor 3 subunit L OS=Homo sapiens OX=9606 GN=EIF3L PE=1 SV=1	0	18.541	13	7	8	7	564	66.7	6.34	5.97	7	0	0	2.15066e+06	High	1
Q9Y4E8	Ubiquitin carboxyl-terminal hydrolase 15 OS=Homo sapiens OX=9606 GN=USP15 PE=1 SV=3	0	18.461	7	6	8	6	981	112.3	5.22	6.55	6	0	0	3.64385e+06	High	1
P63104	14-3-3 protein zeta/delta OS=Homo sapiens OX=9606 GN=YWHAZ PE=1 SV=1	0	18.455	18	4	6	3	245	27.7	4.79	9.92	4	0	0	7.54888e+06	High	1	Acetyl [N-Term]
P55769	NHP2-like protein 1 OS=Homo sapiens OX=9606 GN=SNU13 PE=1 SV=3	0	18.454	28	4	5	4	128	14.2	8.46	6.6	4	0	0	2.9183e+06	High	1
Q93100	Phosphorylase b kinase regulatory subunit beta OS=Homo sapiens OX=9606 GN=PHKB PE=1 SV=3	0	18.439	6	8	9	8	1093	124.8	6.95	7.44	8	0	0	3.71525e+06	High	1
Q9UJS0	Calcium-binding mitochondrial carrier protein Aralar2 OS=Homo sapiens OX=9606 GN=SLC25A13 PE=1 SV=2	0	18.347	13	7	8	7	675	74.1	8.62	8.62	7	0	0	2.1937e+06	High	1
P19784	Casein kinase II subunit alpha' OS=Homo sapiens OX=9606 GN=CSNK2A2 PE=1 SV=1	0	18.347	22	5	7	5	350	41.2	8.56	7.49	5	0	0	4.61353e+06	High	1
P60842	Eukaryotic initiation factor 4A-I OS=Homo sapiens OX=9606 GN=EIF4A1 PE=1 SV=1	0	18.225	11	4	6	2	406	46.1	5.48	8.62	4	0	0	523830	High	1
Q9BUJ2	Heterogeneous nuclear ribonucleoprotein U-like protein 1 OS=Homo sapiens OX=9606 GN=HNRNPUL1 PE=1 SV=2	0	18.167	8	5	5	5	856	95.7	6.92	6.32	5	0	0	1.12179e+07	High	1
Q03393	6-pyruvoyl tetrahydrobiopterin synthase OS=Homo sapiens OX=9606 GN=PTS PE=1 SV=1	0	18.074	27	5	7	5	145	16.4	6.68	10.87	5	0	0	2.60201e+07	High	1
Q15459	Splicing factor 3A subunit 1 OS=Homo sapiens OX=9606 GN=SF3A1 PE=1 SV=1	0	18.065	9	7	7	7	793	88.8	5.22	7.7	7	0	0	2.59636e+06	High	1
P62753	40S ribosomal protein S6 OS=Homo sapiens OX=9606 GN=RPS6 PE=1 SV=1	0	18.043	23	5	8	5	249	28.7	10.84	11.05	5	0	0	2.85414e+07	High	1
Q16531	DNA damage-binding protein 1 OS=Homo sapiens OX=9606 GN=DDB1 PE=1 SV=1	0	18.008	6	7	7	7	1140	126.9	5.26	9.51	7	0	0	5.60296e+06	High	1
Q8N3E9	1-phosphatidylinositol 4,5-bisphosphate phosphodiesterase delta-3 OS=Homo sapiens OX=9606 GN=PLCD3 PE=1 SV=3	0	17.962	6	3	4	3	789	89.2	6.98	4.54	3	0	0	3.74645e+06	High	1
Q99459	Cell division cycle 5-like protein OS=Homo sapiens OX=9606 GN=CDC5L PE=1 SV=2	0	17.748	6	6	7	6	802	92.2	8.18	2.08	6	0	0	5.95295e+06	High	1
Q9H7D7	WD repeat-containing protein 26 OS=Homo sapiens OX=9606 GN=WDR26 PE=1 SV=3	0	17.708	10	6	7	6	661	72.1	6.16	6.75	6	0	0	6.52738e+06	High	1
Q9HCE1	Putative helicase MOV-10 OS=Homo sapiens OX=9606 GN=MOV10 PE=1 SV=2	0	17.384	8	7	7	7	1003	113.6	8.82	5.73	7	0	0	1.4007e+07	High	1
O15397	Importin-8 OS=Homo sapiens OX=9606 GN=IPO8 PE=1 SV=2	0	17.338	5	5	7	5	1037	119.9	5.16	4.73	5	0	0	4.75163e+06	High	1
Q9Y230	RuvB-like 2 OS=Homo sapiens OX=9606 GN=RUVBL2 PE=1 SV=3	0	17.231	11	6	6	6	463	51.1	5.64	7.69	6	0	0	1.07144e+06	High	1
M0R0R2	40S ribosomal protein S5 OS=Homo sapiens OX=9606 GN=RPS5 PE=1 SV=1	0	17.116	10	3	5	3	225	25.3	9.76	14.42	3	0	0	4913023	High	1
Q9NX58	Cell growth-regulating nucleolar protein OS=Homo sapiens OX=9606 GN=LYAR PE=1 SV=2	0	16.933	19	6	8	6	379	43.6	9.54	1.9	6	0	0	1.29448e+06	High	1
Q9H307	Pinin OS=Homo sapiens OX=9606 GN=PNN PE=1 SV=5	0	16.886	6	5	5	5	717	81.6	7.14	4.51	5	0	0	2.51256e+06	High	1
P49792	E3 SUMO-protein ligase RanBP2 OS=Homo sapiens OX=9606 GN=RANBP2 PE=1 SV=2	0	16.856	3	7	8	7	3224	358	6.2	4.15	7	0	0	1.08606e+06	High	1
P49902	Cytosolic purine 5'-nucleotidase OS=Homo sapiens OX=9606 GN=NT5C2 PE=1 SV=1	0	16.739	12	5	6	5	561	64.9	6.14	9.26	5	0	0	1.17254e+06	High	1
P33176	Kinesin-1 heavy chain OS=Homo sapiens OX=9606 GN=KIF5B PE=1 SV=1	0	16.737	7	5	5	5	963	109.6	6.51	3.96	5	0	0	1.84346e+06	High	1
P46087	Probable 28S rRNA (cytosine(4447)-C(5))-methyltransferase OS=Homo sapiens OX=9606 GN=NOP2 PE=1 SV=2	0	16.476	6	4	4	4	812	89.2	9.23	10.22	4	0	0	5.00816e+06	High	1
Q7Z794	Keratin, type II cytoskeletal 1b OS=Homo sapiens OX=9606 GN=KRT77 PE=2 SV=3	0	16.473	9	5	13	2	578	61.9	5.99	16.47	5	0	0	999682	High	1
P25311	Zinc-alpha-2-glycoprotein OS=Homo sapiens OX=9606 GN=AZGP1 PE=1 SV=2	0	16.466	29	6	10	6	298	34.2	6.05	4.73	6	0	0	9.59711e+06	High	1
P01024	Complement C3 OS=Homo sapiens OX=9606 GN=C3 PE=1 SV=2	0	16.415	3	5	5	1	1663	187	6.4	4.28	5	0	0	1.49215e+06	High	1
Q9C0J8	pre-mRNA 3' end processing protein WDR33 OS=Homo sapiens OX=9606 GN=WDR33 PE=1 SV=2	0	16.277	5	5	6	5	1336	145.8	9.17	6.56	5	0	0	3.68246e+06	High	1
P04040	Catalase OS=Homo sapiens OX=9606 GN=CAT PE=1 SV=3	0	16.051	11	5	5	5	527	59.7	7.39	4.7	5	0	0	2.45859e+06	High	1
Q92522	Histone H1x OS=Homo sapiens OX=9606 GN=H1FX PE=1 SV=1	0	16.041	17	4	4	4	213	22.5	10.76	7.08	4	0	0	7.63997e+06	High	1
F8VZX2	Poly(rC)-binding protein 2 OS=Homo sapiens OX=9606 GN=PCBP2 PE=1 SV=1	0	16.024	15	4	4	3	321	33.8	8.24	6.82	4	0	0	3415773	High	1
Q96DI7	U5 small nuclear ribonucleoprotein 40 kDa protein OS=Homo sapiens OX=9606 GN=SNRNP40 PE=1 SV=1	0	15.924	22	5	5	5	357	39.3	8.1	3.52	5	0	0	3.21888e+06	High	1
P42704	Leucine-rich PPR motif-containing protein, mitochondrial OS=Homo sapiens OX=9606 GN=LRPPRC PE=1 SV=3	0	15.882	4	5	7	5	1394	157.8	6.13	5.33	5	0	0	2.06514e+06	High	1
Q99460	26S proteasome non-ATPase regulatory subunit 1 OS=Homo sapiens OX=9606 GN=PSMD1 PE=1 SV=2	0	15.828	6	5	5	5	953	105.8	5.39	4.36	5	0	0	1.29215e+06	High	1
P14618	Pyruvate kinase PKM OS=Homo sapiens OX=9606 GN=PKM PE=1 SV=4	0	15.749	12	5	5	5	531	57.9	7.84	5.41	5	0	0	7.80854e+06	High	1
P13010	X-ray repair cross-complementing protein 5 OS=Homo sapiens OX=9606 GN=XRCC5 PE=1 SV=3	0	15.748	7	6	6	6	732	82.7	5.81	8.77	6	0	0	4.09755e+06	High	1
P42766	60S ribosomal protein L35 OS=Homo sapiens OX=9606 GN=RPL35 PE=1 SV=2	0	15.743	25	5	5	5	123	14.5	11.05	6.65	5	0	0	1.21932e+07	High	1
H0YFD6	Trifunctional enzyme subunit alpha, mitochondrial OS=Homo sapiens OX=9606 GN=HADHA PE=1 SV=2	0	15.736	8	7	12	7	792	86.3	9.1	5.65	7	0	0	3.30739e+06	High	1
P29508	Serpin B3 OS=Homo sapiens OX=9606 GN=SERPINB3 PE=1 SV=2	0	15.677	15	6	7	6	390	44.5	6.81	7	6	0	0	8.9379e+06	High	1
A0A2R8Y5Y7	60S ribosomal protein L9 OS=Homo sapiens OX=9606 GN=RPL9 PE=1 SV=1	0	15.63	19	4	4	4	220	25	9.74	6.13	4	0	0	2.12516e+06	High	1
P35232	Prohibitin OS=Homo sapiens OX=9606 GN=PHB PE=1 SV=1	0	15.596	15	4	5	4	272	29.8	5.76	5.37	4	0	0	6.78968e+06	High	1
P42167	Lamina-associated polypeptide 2, isoforms beta/gamma OS=Homo sapiens OX=9606 GN=TMPO PE=1 SV=2	0	15.587	15	5	8	5	454	50.6	9.38	5.32	5	0	0	4.31214e+06	High	1
B1AHC9	X-ray repair cross-complementing protein 6 OS=Homo sapiens OX=9606 GN=XRCC6 PE=1 SV=1	0	15.578	8	4	4	4	559	64.2	9.28	6.59	4	0	0	820230	High	1
Q8NE71	ATP-binding cassette sub-family F member 1 OS=Homo sapiens OX=9606 GN=ABCF1 PE=1 SV=2	0	15.564	6	4	4	4	845	95.9	6.8	4.23	4	0	0	1.8844e+06	High	1
P78347	General transcription factor II-I OS=Homo sapiens OX=9606 GN=GTF2I PE=1 SV=2	0	15.456	6	6	8	6	998	112.3	6.39	4.1	6	0	0	248857	High	1
Q5VTL8	Pre-mRNA-splicing factor 38B OS=Homo sapiens OX=9606 GN=PRPF38B PE=1 SV=1	0	15.443	10	5	5	5	546	64.4	10.54	6.81	5	0	0	5.70409e+06	High	1
Q8TDD1	ATP-dependent RNA helicase DDX54 OS=Homo sapiens OX=9606 GN=DDX54 PE=1 SV=2	0	15.36	6	5	6	5	881	98.5	10.02	4.19	5	0	0	2.15009e+06	High	1
O00148	ATP-dependent RNA helicase DDX39A OS=Homo sapiens OX=9606 GN=DDX39A PE=1 SV=2	0	15.241	11	5	5	5	427	49.1	5.68	4.29	5	0	0	4.14768e+06	High	1
E9PBS1	Multifunctional protein ADE2 (Fragment) OS=Homo sapiens OX=9606 GN=PAICS PE=1 SV=1	0	15.234	14	6	7	6	413	45.6	6.68	8.79	6	0	0	2.42053e+06	High	1
P22314	Ubiquitin-like modifier-activating enzyme 1 OS=Homo sapiens OX=9606 GN=UBA1 PE=1 SV=3	0	15.168	6	5	7	5	1058	117.8	5.76	9.52	5	0	0	1966637	High	1
A0A024R0Y4	Transcriptional adapter OS=Homo sapiens OX=9606 GN=TADA2A PE=1 SV=1	0	15.054	15	6	6	6	443	51.5	6.89	8.3	6	0	0	4.4687e+06	High	1
O43684	Mitotic checkpoint protein BUB3 OS=Homo sapiens OX=9606 GN=BUB3 PE=1 SV=1	0	15.046	13	4	4	4	328	37.1	6.84	7.1	4	0	0	2.12069e+06	High	1
P06576	ATP synthase subunit beta, mitochondrial OS=Homo sapiens OX=9606 GN=ATP5F1B PE=1 SV=3	0	15.031	9	3	3	3	529	56.5	5.4	4.17	3	0	0	3.83861e+06	High	1
Q7Z353	Highly divergent homeobox OS=Homo sapiens OX=9606 GN=HDX PE=1 SV=1	0	15.022	8	5	5	5	690	77.2	5.87	7.62	5	0	0	1.56045e+06	High	1
A0A2R8Y6J3	60S ribosomal protein L5 (Fragment) OS=Homo sapiens OX=9606 GN=RPL5 PE=1 SV=1	0	14.914	26	5	6	5	238	27	9.13	7.47	5	0	0	5.25597e+06	High	1
P84103	Serine/arginine-rich splicing factor 3 OS=Homo sapiens OX=9606 GN=SRSF3 PE=1 SV=1	0	14.858	37	6	6	6	164	19.3	11.65	7.33	6	0	0	5.07064e+06	High	1
Q07021	Complement component 1 Q subcomponent-binding protein, mitochondrial OS=Homo sapiens OX=9606 GN=C1QBP PE=1 SV=1	0	14.81	10	2	4	2	282	31.3	4.84	8.86	2	0	0	4894787	High	1
P61513	60S ribosomal protein L37a OS=Homo sapiens OX=9606 GN=RPL37A PE=1 SV=2	0	14.705	33	2	3	2	92	10.3	10.43	5.73	2	0	0	5.38878e+06	High	1
M0QXS5	Heterogeneous nuclear ribonucleoprotein L (Fragment) OS=Homo sapiens OX=9606 GN=HNRNPL PE=1 SV=1	0	14.697	12	6	6	6	530	58.4	6.79	7.75	6	0	0	2.95692e+06	High	1
F8VZJ2	Nascent polypeptide-associated complex subunit alpha OS=Homo sapiens OX=9606 GN=NACA PE=1 SV=1	0	14.697	21	2	3	2	136	15	4.91	5.14	2	0	0	1054196	High	1
P84090	Enhancer of rudimentary homolog OS=Homo sapiens OX=9606 GN=ERH PE=1 SV=1	0	14.543	35	3	3	3	104	12.3	5.92	7.04	3	0	0	1.24586e+06	High	1
P42677	40S ribosomal protein S27 OS=Homo sapiens OX=9606 GN=RPS27 PE=1 SV=3	0	14.508	15	3	5	3	84	9.5	9.45	2.86	3	0	0	5.81012e+06	High	1
Q9BRX2	Protein pelota homolog OS=Homo sapiens OX=9606 GN=PELO PE=1 SV=2	0	14.475	13	5	5	5	385	43.3	6.34	5.78	5	0	0	1.64341e+06	High	1
O14980	Exportin-1 OS=Homo sapiens OX=9606 GN=XPO1 PE=1 SV=1	0	14.472	4	4	4	4	1071	123.3	6.06	7.44	4	0	0	1.99621e+06	High	1
I3L3C4	Ribosomal L1 domain-containing protein 1 (Fragment) OS=Homo sapiens OX=9606 GN=RSL1D1 PE=1 SV=1	0	14.338	42	6	7	6	158	18.5	10.07	1.68	6	0	0	3.27839e+06	High	1
P52292	Importin subunit alpha-1 OS=Homo sapiens OX=9606 GN=KPNA2 PE=1 SV=1	0	14.265	11	5	5	5	529	57.8	5.4	4.35	5	0	0	1.00749e+06	High	1
Q92499	ATP-dependent RNA helicase DDX1 OS=Homo sapiens OX=9606 GN=DDX1 PE=1 SV=2	0	14.183	6	5	5	5	740	82.4	7.23	1.95	5	0	0	3.51575e+06	High	1
H3BRG4	Cytochrome b-c1 complex subunit 2, mitochondrial OS=Homo sapiens OX=9606 GN=UQCRC2 PE=1 SV=1	0	14.16	9	3	3	3	412	44.6	9	5.02	3	0	0	887161	High	1
H7C5W9	Sarcoplasmic/endoplasmic reticulum calcium ATPase 2 (Fragment) OS=Homo sapiens OX=9606 GN=ATP2A2 PE=1 SV=1	0	14.096	6	5	6	5	933	102.5	5.59	5.16	5	0	0	2.32941e+06	High	1
O15226	NF-kappa-B-repressing factor OS=Homo sapiens OX=9606 GN=NKRF PE=1 SV=2	0	14.034	9	6	7	6	690	77.6	8.79	5.86	6	0	0	1.96882e+06	High	1
P67809	Nuclease-sensitive element-binding protein 1 OS=Homo sapiens OX=9606 GN=YBX1 PE=1 SV=3	0	14.008	20	4	4	2	324	35.9	9.88	7.28	4	0	1	4.96666e+06	High	1
P51116	Fragile X mental retardation syndrome-related protein 2 OS=Homo sapiens OX=9606 GN=FXR2 PE=1 SV=2	0	13.967	8	4	5	2	673	74.2	6.23	0	4	0	0	690189	High	1
Q8IWX8	Calcium homeostasis endoplasmic reticulum protein OS=Homo sapiens OX=9606 GN=CHERP PE=1 SV=3	0	13.965	6	5	6	5	916	103.6	9.04	6.17	5	0	0	8.02478e+06	High	1
E9PBF6	Lamin-B1 OS=Homo sapiens OX=9606 GN=LMNB1 PE=1 SV=1	0	13.929	14	5	6	4	387	44.6	5.05	3.8	5	0	1	1.15277e+06	High	1
H0Y2W2	ATPase family AAA domain-containing protein 3A (Fragment) OS=Homo sapiens OX=9606 GN=ATAD3A PE=1 SV=1	0	13.871	8	5	5	5	572	64.3	9.44	8.29	5	0	0	4.53979e+06	High	1
Q96S59	Ran-binding protein 9 OS=Homo sapiens OX=9606 GN=RANBP9 PE=1 SV=1	0	13.793	6	4	6	3	729	77.8	6.79	6.61	4	0	1	1.90687e+06	High	1
P25398	40S ribosomal protein S12 OS=Homo sapiens OX=9606 GN=RPS12 PE=1 SV=3	0	13.782	32	4	6	4	132	14.5	7.21	4.77	4	0	0	2.80077e+07	High	1
A0A087WVM4	Monofunctional C1-tetrahydrofolate synthase, mitochondrial OS=Homo sapiens OX=9606 GN=MTHFD1L PE=1 SV=1	0	13.782	7	6	7	6	913	99.2	7.27	3.86	6	0	0	1.28176e+06	High	1
P49959	Double-strand break repair protein MRE11 OS=Homo sapiens OX=9606 GN=MRE11 PE=1 SV=3	0	13.773	7	5	6	5	708	80.5	5.9	5.54	5	0	0	1.65558e+06	High	1
P82912	28S ribosomal protein S11, mitochondrial OS=Homo sapiens OX=9606 GN=MRPS11 PE=1 SV=2	0	13.756	24	3	3	3	194	20.6	10.81	5.35	3	0	0		High	1
B5ME19	Eukaryotic translation initiation factor 3 subunit C-like protein OS=Homo sapiens OX=9606 GN=EIF3CL PE=3 SV=1	0	13.669	7	5	7	5	914	105.4	5.64	5.03	5	0	0	1.28269e+06	High	1
Q9UPW6	DNA-binding protein SATB2 OS=Homo sapiens OX=9606 GN=SATB2 PE=1 SV=2	0	13.616	9	4	5	4	733	82.5	6.9	6.9	4	0	0	2.01881e+06	High	1
Q5QNW6	Histone H2B type 2-F OS=Homo sapiens OX=9606 GN=HIST2H2BF PE=1 SV=3	0	13.611	24	4	5	2	126	13.9	10.32	9.33	4	0	2	5.93578e+07	High	1
P62195	26S proteasome regulatory subunit 8 OS=Homo sapiens OX=9606 GN=PSMC5 PE=1 SV=1	0	13.604	11	3	5	3	406	45.6	7.55	9.77	3	0	0	5.76006e+06	High	1
Q9Y383	Putative RNA-binding protein Luc7-like 2 OS=Homo sapiens OX=9606 GN=LUC7L2 PE=1 SV=2	0	13.598	9	3	4	3	392	46.5	10.01	5.39	3	0	0	1.22545e+06	High	1
C9JZR2	Catenin delta-1 OS=Homo sapiens OX=9606 GN=CTNND1 PE=1 SV=2	0	13.597	6	4	4	4	938	104.8	6.87	2.53	4	0	0	254264	High	1
P53396	ATP-citrate synthase OS=Homo sapiens OX=9606 GN=ACLY PE=1 SV=3	0	13.585	6	5	5	5	1101	120.8	7.33	0	5	0	0	1.22202e+06	High	1
C9J1Z8	ADP-ribosylation factor 5 (Fragment) OS=Homo sapiens OX=9606 GN=ARF5 PE=1 SV=1	0	13.561	18	3	4	1	150	17.1	7.34	5.95	3	0	0	148247	High	1
P31040	Succinate dehydrogenase [ubiquinone] flavoprotein subunit, mitochondrial OS=Homo sapiens OX=9606 GN=SDHA PE=1 SV=2	0	13.536	6	3	5	3	664	72.6	7.39	6.84	3	0	0	1.40169e+06	High	1
Q49A26	Putative oxidoreductase GLYR1 OS=Homo sapiens OX=9606 GN=GLYR1 PE=1 SV=4	0	13.506	11	4	4	4	553	60.5	9.17	1.96	4	0	0	2.88959e+06	High	1
J3KNN5	Probable ATP-dependent RNA helicase DDX41 (Fragment) OS=Homo sapiens OX=9606 GN=DDX41 PE=1 SV=1	0	13.488	6	4	5	4	640	71.6	7.46	4.48	4	0	0	1.06365e+06	High	1
Q16777	Histone H2A type 2-C OS=Homo sapiens OX=9606 GN=HIST2H2AC PE=1 SV=4	0	13.412	36	4	5	2	129	14	10.9	10.01	4	0	0		High	1
O75179	Ankyrin repeat domain-containing protein 17 OS=Homo sapiens OX=9606 GN=ANKRD17 PE=1 SV=3	0	13.397	2	5	5	5	2603	274.1	6.52	8.66	5	0	0	348133	High	1
H0YN88	40S ribosomal protein S17 OS=Homo sapiens OX=9606 GN=RPS17 PE=1 SV=1	0	13.383	16	3	6	3	136	15.9	9.91	11.09	3	0	0	2.88621e+07	High	1
Q9BVP2	Guanine nucleotide-binding protein-like 3 OS=Homo sapiens OX=9606 GN=GNL3 PE=1 SV=2	0	13.371	9	4	4	4	549	62	9.16	4.94	4	0	0	1.16444e+06	High	1
Q9P270	SLAIN motif-containing protein 2 OS=Homo sapiens OX=9606 GN=SLAIN2 PE=1 SV=2	0	13.356	10	4	4	4	581	62.5	9.45	2.55	4	0	0	2260449	High	1
B1AHB1	DNA helicase OS=Homo sapiens OX=9606 GN=MCM5 PE=1 SV=1	0	13.286	6	5	5	5	691	77.5	8.6	4.18	5	0	0	668288	High	1
E9PMI6	Methylosome subunit pICln OS=Homo sapiens OX=9606 GN=CLNS1A PE=1 SV=1	0	13.227	34	4	6	4	167	18.2	4.41	7.18	4	0	0	7.18816e+06	High	1
P84098	60S ribosomal protein L19 OS=Homo sapiens OX=9606 GN=RPL19 PE=1 SV=1	0	13.215	18	3	4	3	196	23.5	11.47	5.71	3	0	0	6.92993e+06	High	1
O95639	Cleavage and polyadenylation specificity factor subunit 4 OS=Homo sapiens OX=9606 GN=CPSF4 PE=1 SV=1	0	13.212	15	3	5	3	269	30.2	8.31	8.99	3	0	0	3.79465e+06	High	1
E7EQB2	Lactotransferrin (Fragment) OS=Homo sapiens OX=9606 GN=LTF PE=1 SV=1	0	13.147	10	6	8	5	696	76.6	8.02	7.18	6	0	1	4.06285e+06	High	1
Q02978	Mitochondrial 2-oxoglutarate/malate carrier protein OS=Homo sapiens OX=9606 GN=SLC25A11 PE=1 SV=3	0	13.089	11	3	3	3	314	34	9.91	5	3	0	0	2.37815e+06	High	1
Q9NVP1	ATP-dependent RNA helicase DDX18 OS=Homo sapiens OX=9606 GN=DDX18 PE=1 SV=2	0	12.956	7	4	4	4	670	75.4	9.5	4.32	4	0	0	2.86736e+06	High	1
Q71UI9	Histone H2A.V OS=Homo sapiens OX=9606 GN=H2AFV PE=1 SV=3	0	12.93	31	5	6	3	128	13.5	10.58	8.72	5	0	2	7.2197e+07	High	1
A0A286YEY4	Immunoglobulin heavy constant gamma 2 (Fragment) OS=Homo sapiens OX=9606 GN=IGHG2 PE=1 SV=1	0	12.876	17	5	12	3	395	43.8	6.52	8.17	5	0	2	5.34834e+07	High	1
A0A0A0MSA4	Band 4.1-like protein 3 OS=Homo sapiens OX=9606 GN=EPB41L3 PE=1 SV=1	0	12.864	5	4	4	4	1046	116.1	5.22	4.15	4	0	0	276820	High	1
Q8NC51	Plasminogen activator inhibitor 1 RNA-binding protein OS=Homo sapiens OX=9606 GN=SERBP1 PE=1 SV=2	0	12.864	12	3	3	3	408	44.9	8.65	5.29	3	0	0	1.27964e+06	High	1
O60701	UDP-glucose 6-dehydrogenase OS=Homo sapiens OX=9606 GN=UGDH PE=1 SV=1	0	12.853	10	4	4	4	494	55	7.12	6.36	4	0	0	2.88699e+06	High	1
Q6KB66	Keratin, type II cytoskeletal 80 OS=Homo sapiens OX=9606 GN=KRT80 PE=1 SV=2	0	12.796	7	3	3	3	452	50.5	5.67	4.82	3	0	0	5.15045e+06	High	1
P53985	Monocarboxylate transporter 1 OS=Homo sapiens OX=9606 GN=SLC16A1 PE=1 SV=3	0	12.767	8	3	5	3	500	53.9	8.66	9.29	3	0	0	2.99689e+06	High	1
Q07666	KH domain-containing, RNA-binding, signal transduction-associated protein 1 OS=Homo sapiens OX=9606 GN=KHDRBS1 PE=1 SV=1	0	12.679	10	5	5	5	443	48.2	8.66	4.82	5	0	0	4.32126e+06	High	1
E9PKP7	Nucleolar transcription factor 1 OS=Homo sapiens OX=9606 GN=UBTF PE=1 SV=1	0	12.652	8	4	4	4	745	87.4	9.89	2.27	4	0	0	2.21612e+06	High	1
Q13347	Eukaryotic translation initiation factor 3 subunit I OS=Homo sapiens OX=9606 GN=EIF3I PE=1 SV=1	0	12.628	18	5	5	5	325	36.5	5.64	3.76	5	0	0	2.49986e+06	High	1
P14678	Small nuclear ribonucleoprotein-associated proteins B and B' OS=Homo sapiens OX=9606 GN=SNRPB PE=1 SV=2	0	12.618	22	5	6	5	240	24.6	11.19	5.01	5	0	0	1.5147e+07	High	1
Q8NCE2	Myotubularin-related protein 14 OS=Homo sapiens OX=9606 GN=MTMR14 PE=1 SV=2	0	12.604	7	4	5	4	650	72.2	6.24	4.24	4	0	0	678096	High	1
Q96P63	Serpin B12 OS=Homo sapiens OX=9606 GN=SERPINB12 PE=1 SV=1	0	12.598	15	5	6	5	405	46.2	5.53	4.7	5	0	0	7.21153e+06	High	1
P60228	Eukaryotic translation initiation factor 3 subunit E OS=Homo sapiens OX=9606 GN=EIF3E PE=1 SV=1	0	12.56	11	6	7	6	445	52.2	6.04	1.92	6	0	0	3.21579e+06	High	1
C9JYQ9	60S ribosomal protein L22-like 1 OS=Homo sapiens OX=9606 GN=RPL22L1 PE=1 SV=1	0	12.546	26	3	5	3	121	14.5	9.38	5.27	3	0	0	2.57074e+06	High	1
Q9Y265	RuvB-like 1 OS=Homo sapiens OX=9606 GN=RUVBL1 PE=1 SV=1	0	12.389	12	4	5	4	456	50.2	6.42	6.65	4	0	0	1.04694e+06	High	1
P61981	14-3-3 protein gamma OS=Homo sapiens OX=9606 GN=YWHAG PE=1 SV=2	0	12.377	20	5	6	3	247	28.3	4.89	1.9	5	0	1	1.38011e+06	High	1
Q6ZVX7	F-box only protein 50 OS=Homo sapiens OX=9606 GN=NCCRP1 PE=1 SV=1	0	12.325	12	3	3	3	275	30.8	6.62	3.95	3	0	0	855929	High	1
Q14151	Scaffold attachment factor B2 OS=Homo sapiens OX=9606 GN=SAFB2 PE=1 SV=1	0	12.293	7	5	5	3	953	107.4	6.16	3.81	5	0	0	2.36067e+06	High	1
H0YKD8	60S ribosomal protein L28 OS=Homo sapiens OX=9606 GN=RPL28 PE=1 SV=1	0	12.283	23	5	5	5	170	19.1	11.46	2.28	5	0	0	2.72996e+06	High	1
O95232	Luc7-like protein 3 OS=Homo sapiens OX=9606 GN=LUC7L3 PE=1 SV=2	0	12.247	9	3	3	3	432	51.4	9.79	7.03	3	0	0	747841	High	1
K7EMH1	60S ribosomal protein L22 (Fragment) OS=Homo sapiens OX=9606 GN=RPL22 PE=1 SV=1	0	12.213	28	3	5	3	89	10.4	9.66	2.66	3	0	0	16841527	High	1
H0Y9X1	Translation machinery-associated protein 16 (Fragment) OS=Homo sapiens OX=9606 GN=TMA16 PE=1 SV=1	0	12.19	17	4	4	4	242	27.7	9.57	5.14	4	0	0	5.2925e+06	High	1
Q13425	Beta-2-syntrophin OS=Homo sapiens OX=9606 GN=SNTB2 PE=1 SV=1	0	12.171	6	3	4	3	540	57.9	8.82	5.04	3	0	0	605587	High	1
P63151	Serine/threonine-protein phosphatase 2A 55 kDa regulatory subunit B alpha isoform OS=Homo sapiens OX=9606 GN=PPP2R2A PE=1 SV=1	0	12.111	15	4	4	4	447	51.7	6.2	2.54	4	0	0	7729534	High	1
P52756	RNA-binding protein 5 OS=Homo sapiens OX=9606 GN=RBM5 PE=1 SV=2	0	11.959	5	5	7	3	815	92.1	6.28	2.36	5	0	0	4.81772e+06	High	1
P39060	Collagen alpha-1(XVIII) chain OS=Homo sapiens OX=9606 GN=COL18A1 PE=1 SV=5	0	11.942	2	3	3	3	1754	178.1	6.01	6.72	3	0	0	4139177	High	1
Q13547	Histone deacetylase 1 OS=Homo sapiens OX=9606 GN=HDAC1 PE=1 SV=1	0	11.912	7	3	3	3	482	55.1	5.48	6.44	3	0	0	4.95888e+06	High	1
P16989	Y-box-binding protein 3 OS=Homo sapiens OX=9606 GN=YBX3 PE=1 SV=4	0	11.908	11	3	3	1	372	40.1	9.77	7.56	3	0	0		High	1
B8ZZK2	Gamma-glutamylcyclotransferase OS=Homo sapiens OX=9606 GN=GGCT PE=1 SV=1	0	11.9	20	3	3	3	166	18.4	5.9	6.82	3	0	0	4.26213e+06	High	1
P09661	U2 small nuclear ribonucleoprotein A' OS=Homo sapiens OX=9606 GN=SNRPA1 PE=1 SV=2	0	11.882	20	4	5	4	255	28.4	8.62	3.8	4	0	0	1.27388e+07	High	1
Q9UNX4	WD repeat-containing protein 3 OS=Homo sapiens OX=9606 GN=WDR3 PE=1 SV=1	0	11.88	4	4	4	4	943	106	6.64	3.52	4	0	0	1.92939e+06	High	1
P61964	WD repeat-containing protein 5 OS=Homo sapiens OX=9606 GN=WDR5 PE=1 SV=1	0	11.877	13	4	5	4	334	36.6	8.27	4.27	4	0	0	3.46029e+06	High	1
P54577	Tyrosine--tRNA ligase, cytoplasmic OS=Homo sapiens OX=9606 GN=YARS PE=1 SV=4	0	11.875	9	4	4	4	528	59.1	7.05	2.89	4	0	0	1.96434e+06	High	1
P63244	Receptor of activated protein C kinase 1 OS=Homo sapiens OX=9606 GN=RACK1 PE=1 SV=3	0	11.847	10	3	3	3	317	35.1	7.69	6.1	3	0	0	4.25119e+06	High	1
F6S7C4	Transcription factor SPT20 homolog OS=Homo sapiens OX=9606 GN=SUPT20H PE=1 SV=1	0	11.847	6	4	4	4	736	80.3	8.1	1.94	4	0	0	750615	High	1
O15020	Spectrin beta chain, non-erythrocytic 2 OS=Homo sapiens OX=9606 GN=SPTBN2 PE=1 SV=3	0	11.802	2	4	4	2	2390	271.2	6.11	3.89	4	0	0	95054	High	1
P52597	Heterogeneous nuclear ribonucleoprotein F OS=Homo sapiens OX=9606 GN=HNRNPF PE=1 SV=3	0	11.779	15	5	6	3	415	45.6	5.58	4.72	5	0	0	1.66818e+06	High	1
Q09161	Nuclear cap-binding protein subunit 1 OS=Homo sapiens OX=9606 GN=NCBP1 PE=1 SV=1	0	11.743	5	4	4	4	790	91.8	6.43	3.4	4	0	0	2.9798e+06	High	1
P08865	40S ribosomal protein SA OS=Homo sapiens OX=9606 GN=RPSA PE=1 SV=4	0	11.703	14	3	5	3	295	32.8	4.87	6.19	3	0	0	1.46218e+06	High	1
P15170	Eukaryotic peptide chain release factor GTP-binding subunit ERF3A OS=Homo sapiens OX=9606 GN=GSPT1 PE=1 SV=1	0	11.702	7	3	4	3	499	55.7	5.62	6.56	3	0	0	770591	High	1
Q16778	Histone H2B type 2-E OS=Homo sapiens OX=9606 GN=HIST2H2BE PE=1 SV=3	0	11.601	24	3	4	1	126	13.9	10.32	7.42	3	0	0		High	1
Q9UHY1	Nuclear receptor-binding protein OS=Homo sapiens OX=9606 GN=NRBP1 PE=1 SV=1	0	11.574	7	3	4	3	535	59.8	5.08	0	3	0	0	3.59937e+06	High	1
P62857	40S ribosomal protein S28 OS=Homo sapiens OX=9606 GN=RPS28 PE=1 SV=1	0	11.548	30	2	3	2	69	7.8	10.7	7.47	2	0	0	1.1124e+07	High	1
Q92900	Regulator of nonsense transcripts 1 OS=Homo sapiens OX=9606 GN=UPF1 PE=1 SV=2	0	11.499	5	4	5	4	1129	124.3	6.61	3.23	4	0	0	1.92203e+06	High	1
Q7Z2W4	Zinc finger CCCH-type antiviral protein 1 OS=Homo sapiens OX=9606 GN=ZC3HAV1 PE=1 SV=3	0	11.488	5	4	4	4	902	101.4	8.4	2.88	4	0	0	293348	High	1
P37108	Signal recognition particle 14 kDa protein OS=Homo sapiens OX=9606 GN=SRP14 PE=1 SV=2	0	11.475	23	3	5	3	136	14.6	10.04	1.74	3	0	0	2.65047e+06	High	1
P00390	Glutathione reductase, mitochondrial OS=Homo sapiens OX=9606 GN=GSR PE=1 SV=2	0	11.463	8	4	4	4	522	56.2	8.5	2.8	4	0	0	2.41927e+06	High	1
O15235	28S ribosomal protein S12, mitochondrial OS=Homo sapiens OX=9606 GN=MRPS12 PE=1 SV=1	0	11.46	25	2	2	2	138	15.2	10.29	6.19	2	0	0	909620	High	1
O00139	Kinesin-like protein KIF2A OS=Homo sapiens OX=9606 GN=KIF2A PE=1 SV=3	0	11.429	9	6	6	4	706	79.9	6.68	0	6	0	1	1.50258e+06	High	1
Q5W0B1	RING finger protein 219 OS=Homo sapiens OX=9606 GN=RNF219 PE=1 SV=1	0	11.369	9	4	4	4	726	81.1	5.72	2.08	4	0	0	1.59373e+06	High	1
A0A0A0MS14	Immunoglobulin heavy variable 1-45 OS=Homo sapiens OX=9606 GN=IGHV1-45 PE=3 SV=1	0	11.34	9	1	3	1	117	13.5	9.1	4.09	1	0	0	5.12548e+06	High	1
P61204	ADP-ribosylation factor 3 OS=Homo sapiens OX=9606 GN=ARF3 PE=1 SV=2	0	11.319	13	3	4	1	181	20.6	7.43	4.08	3	0	2	1.50554e+06	High	1
Q96E39	RNA binding motif protein, X-linked-like-1 OS=Homo sapiens OX=9606 GN=RBMXL1 PE=1 SV=1	0	11.31	12	4	4	1	390	42.1	9.89	2.36	4	0	0	125734	High	1
F5GXS0	Complement C4-B OS=Homo sapiens OX=9606 GN=C4B PE=1 SV=1	0	11.274	2	3	3	1	1698	187.6	7.33	6.88	3	0	0	2.63833e+06	High	1
Q12962	Transcription initiation factor TFIID subunit 10 OS=Homo sapiens OX=9606 GN=TAF10 PE=1 SV=1	0	11.225	22	3	3	3	218	21.7	6.57	2.39	3	0	0	860930	High	1
Q9Y3F4	Serine-threonine kinase receptor-associated protein OS=Homo sapiens OX=9606 GN=STRAP PE=1 SV=1	0	11.181	11	3	3	3	350	38.4	5.12	2.15	3	0	0	1.6934e+06	High	1
O15446	DNA-directed RNA polymerase I subunit RPA34 OS=Homo sapiens OX=9606 GN=CD3EAP PE=1 SV=1	0	11.14	9	3	3	3	510	55	8.51	2.5	3	0	0		High	1
J3KNN3	Phosphorylase b kinase gamma catalytic chain, liver/testis isoform OS=Homo sapiens OX=9606 GN=PHKG2 PE=1 SV=1	0	11.129	14	5	5	5	410	46.9	6.38	1.74	5	0	0	3.16723e+06	High	1
A0A087X1B7	Chromatin target of PRMT1 protein OS=Homo sapiens OX=9606 GN=CHTOP PE=1 SV=1	0	11.128	25	2	3	2	76	8.5	12.02	5.11	2	0	0	791427	High	1
Q15370	Elongin-B OS=Homo sapiens OX=9606 GN=ELOB PE=1 SV=1	0	11.124	42	4	4	4	118	13.1	4.88	3.91	4	0	0	306082	High	1
Q01469	Fatty acid-binding protein 5 OS=Homo sapiens OX=9606 GN=FABP5 PE=1 SV=3	0	11.075	32	4	4	4	135	15.2	7.01	6.8	4	0	0	399538	High	1
Q14008	Cytoskeleton-associated protein 5 OS=Homo sapiens OX=9606 GN=CKAP5 PE=1 SV=3	0	10.987	3	5	6	5	2032	225.4	7.8	2.13	5	0	0	1.50261e+06	High	1
P57088	Transmembrane protein 33 OS=Homo sapiens OX=9606 GN=TMEM33 PE=1 SV=2	0	10.95	12	2	3	2	247	28	9.7	2.75	2	0	0	841807	High	1
Q01780	Exosome component 10 OS=Homo sapiens OX=9606 GN=EXOSC10 PE=1 SV=2	0	10.868	6	5	5	5	885	100.8	8.46	6.37	5	0	0	1.23236e+06	High	1
P67870	Casein kinase II subunit beta OS=Homo sapiens OX=9606 GN=CSNK2B PE=1 SV=1	0	10.854	16	3	4	3	215	24.9	5.55	5.06	3	0	0	8.78978e+06	High	1
Q14203	Dynactin subunit 1 OS=Homo sapiens OX=9606 GN=DCTN1 PE=1 SV=3	0	10.779	4	4	5	4	1278	141.6	5.81	3.66	4	0	0	1.36347e+06	High	1
Q9UKF6	Cleavage and polyadenylation specificity factor subunit 3 OS=Homo sapiens OX=9606 GN=CPSF3 PE=1 SV=1	0	10.694	4	2	2	2	684	77.4	5.6	3.05	2	0	0	3347866	High	1
O94776	Metastasis-associated protein MTA2 OS=Homo sapiens OX=9606 GN=MTA2 PE=1 SV=1	0	10.682	6	4	4	4	668	75	9.66	2.72	4	0	0	922330	High	1
P06493	Cyclin-dependent kinase 1 OS=Homo sapiens OX=9606 GN=CDK1 PE=1 SV=3	0	10.678	15	4	5	4	297	34.1	8.4	4.33	4	0	0	5.0795e+06	High	1
Q15424	Scaffold attachment factor B1 OS=Homo sapiens OX=9606 GN=SAFB PE=1 SV=4	0	10.632	5	3	3	1	915	102.6	5.47	1.8	3	0	0	896876	High	1
P17812	CTP synthase 1 OS=Homo sapiens OX=9606 GN=CTPS1 PE=1 SV=2	0	10.629	9	4	5	4	591	66.6	6.46	3.85	4	0	0	2.46245e+06	High	1
Q15008	26S proteasome non-ATPase regulatory subunit 6 OS=Homo sapiens OX=9606 GN=PSMD6 PE=1 SV=1	0	10.626	13	4	4	4	389	45.5	5.62	4.95	4	0	0	759726	High	1
Q5H909	Melanoma-associated antigen D2 OS=Homo sapiens OX=9606 GN=MAGED2 PE=1 SV=2	0	10.572	9	7	7	7	588	63.1	9.35	2.39	7	0	0	4.25367e+06	High	1
Q6VN20	Ran-binding protein 10 OS=Homo sapiens OX=9606 GN=RANBP10 PE=1 SV=1	0	10.571	7	4	4	3	620	67.2	6.77	6.43	4	0	0	974667	High	1
Q16629	Serine/arginine-rich splicing factor 7 OS=Homo sapiens OX=9606 GN=SRSF7 PE=1 SV=1	0	10.548	11	2	2	2	238	27.4	11.82	5.59	2	0	0	5.96649e+06	High	1
P53007	Tricarboxylate transport protein, mitochondrial OS=Homo sapiens OX=9606 GN=SLC25A1 PE=1 SV=2	0	10.538	14	4	4	4	311	34	9.89	2.06	4	0	0	2.68223e+06	High	1
O00303	Eukaryotic translation initiation factor 3 subunit F OS=Homo sapiens OX=9606 GN=EIF3F PE=1 SV=1	0	10.46	10	3	3	3	357	37.5	5.45	4.09	3	0	0	1.53051e+06	High	1
Q00325	Phosphate carrier protein, mitochondrial OS=Homo sapiens OX=9606 GN=SLC25A3 PE=1 SV=2	0	10.347	8	4	5	4	362	40.1	9.38	3.92	4	0	0	6.70684e+06	High	1
Q9Y520	Protein PRRC2C OS=Homo sapiens OX=9606 GN=PRRC2C PE=1 SV=4	0	10.295	2	4	4	4	2896	316.7	9.13	4.32	4	0	0	1.32839e+06	High	1
B4DXZ6	cDNA FLJ58644, highly similar to Fragile X mental retardation syndrome-related protein 1 OS=Homo sapiens OX=9606 GN=FXR1 PE=1 SV=1	0	10.23	5	3	3	2	608	68.3	6.05	0	3	0	0	2.30229e+06	High	1
P00492	Hypoxanthine-guanine phosphoribosyltransferase OS=Homo sapiens OX=9606 GN=HPRT1 PE=1 SV=2	0	10.222	11	2	2	2	218	24.6	6.68	2.17	2	0	0	1.52418e+06	High	1
P56192	Methionine--tRNA ligase, cytoplasmic OS=Homo sapiens OX=9606 GN=MARS PE=1 SV=2	0	10.197	6	4	4	4	900	101.1	6.16	0	4	0	0	1.92279e+06	High	1
Q9NTJ3	Structural maintenance of chromosomes protein 4 OS=Homo sapiens OX=9606 GN=SMC4 PE=1 SV=2	0	10.025	3	4	4	4	1288	147.1	6.79	3.46	4	0	0		High	1
P0DN79	Cystathionine beta-synthase-like protein OS=Homo sapiens OX=9606 GN=CBSL PE=1 SV=1	0	9.964	7	4	4	4	551	60.5	6.65	0	4	0	0	2.34063e+06	High	1
O75663	TIP41-like protein OS=Homo sapiens OX=9606 GN=TIPRL PE=1 SV=2	0	9.839	13	3	3	3	272	31.4	5.91	1.8	3	0	0	388182	High	1	Acetyl [N-Term]
P02545	Prelamin-A/C OS=Homo sapiens OX=9606 GN=LMNA PE=1 SV=1	0	9.833	5	4	5	3	664	74.1	7.02	3.61	4	0	0	994873	High	1
Q9H9B4	Sideroflexin-1 OS=Homo sapiens OX=9606 GN=SFXN1 PE=1 SV=4	0	9.829	15	4	5	4	322	35.6	9.07	2.64	4	0	0	4.36695e+06	High	1
P31153	S-adenosylmethionine synthase isoform type-2 OS=Homo sapiens OX=9606 GN=MAT2A PE=1 SV=1	0	9.825	9	3	3	3	395	43.6	6.48	1.96	3	0	0	2.27908e+06	High	1
Q9Y221	60S ribosome subunit biogenesis protein NIP7 homolog OS=Homo sapiens OX=9606 GN=NIP7 PE=1 SV=1	0	9.824	17	2	2	2	180	20.4	8.51	1.61	2	0	0	333347	High	1
P61626	Lysozyme C OS=Homo sapiens OX=9606 GN=LYZ PE=1 SV=1	0	9.758	12	2	5	2	148	16.5	9.16	8.86	2	0	0	1.39343e+07	High	1
A0A2R8Y880	E3 ubiquitin-protein ligase RBBP6 (Fragment) OS=Homo sapiens OX=9606 GN=RBBP6 PE=1 SV=1	0	9.754	2	2	3	2	1759	197.2	9.55	2.51	2	0	0	592376	High	1
Q99714	3-hydroxyacyl-CoA dehydrogenase type-2 OS=Homo sapiens OX=9606 GN=HSD17B10 PE=1 SV=3	0	9.719	13	2	3	2	261	26.9	7.78	5.46	2	0	0	875856	High	1
E7EQ64	Trypsin-1 OS=Homo sapiens OX=9606 GN=PRSS1 PE=1 SV=1	0	9.695	8	1	1	1	261	28.1	7.25	4.01	1	0	0	155065072	High	1
P41091	Eukaryotic translation initiation factor 2 subunit 3 OS=Homo sapiens OX=9606 GN=EIF2S3 PE=1 SV=3	0	9.692	5	2	2	2	472	51.1	8.4	5.69	2	0	0	436903	High	1
Q9BUA3	Spindlin interactor and repressor of chromatin-binding protein OS=Homo sapiens OX=9606 GN=SPINDOC PE=1 SV=3	0	9.652	10	3	3	3	381	41	5.01	5.93	3	0	0	459344	High	1
E9PLL6	60S ribosomal protein L27a OS=Homo sapiens OX=9606 GN=RPL27A PE=1 SV=1	0	9.635	32	3	5	3	108	12.2	11.46	5.67	3	0	0	1.32988e+07	High	1
F8WB72	60S ribosomal protein L35a OS=Homo sapiens OX=9606 GN=RPL35A PE=1 SV=1	0	9.573	40	4	5	4	57	6.8	9.76	7.38	4	0	0	6.24617e+06	High	1
O00268	Transcription initiation factor TFIID subunit 4 OS=Homo sapiens OX=9606 GN=TAF4 PE=1 SV=2	0	9.558	2	2	4	2	1085	110	9.94	2.57	2	0	0	1.36715e+06	High	1
Q5JWF2	Guanine nucleotide-binding protein G(s) subunit alpha isoforms XLas OS=Homo sapiens OX=9606 GN=GNAS PE=1 SV=2	0	9.554	3	3	3	3	1037	111	5.03	3.83	3	0	0	1318556	High	1
O43318	Mitogen-activated protein kinase kinase kinase 7 OS=Homo sapiens OX=9606 GN=MAP3K7 PE=1 SV=1	0	9.544	9	5	5	5	606	67.2	7.11	1.68	5	0	0	6.16781e+06	High	1
P25786	Proteasome subunit alpha type-1 OS=Homo sapiens OX=9606 GN=PSMA1 PE=1 SV=1	0	9.515	11	3	3	3	263	29.5	6.61	0	3	0	0	4.20821e+06	High	1
P23526	Adenosylhomocysteinase OS=Homo sapiens OX=9606 GN=AHCY PE=1 SV=4	0	9.396	7	3	3	3	432	47.7	6.34	3.8	3	0	0	1.00118e+06	High	1
E9PB61	THO complex subunit 4 OS=Homo sapiens OX=9606 GN=ALYREF PE=1 SV=1	0	9.387	4	1	2	1	264	27.5	11.05	5.77	1	0	0	6.8661e+06	High	1
Q02880	DNA topoisomerase 2-beta OS=Homo sapiens OX=9606 GN=TOP2B PE=1 SV=3	0	9.318	2	4	4	3	1626	183.2	8	0	4	0	1	1.66294e+06	High	1
P25205	DNA replication licensing factor MCM3 OS=Homo sapiens OX=9606 GN=MCM3 PE=1 SV=3	0	9.255	5	4	4	4	808	90.9	5.77	5.93	4	0	0	1.74446e+06	High	1
Q92621	Nuclear pore complex protein Nup205 OS=Homo sapiens OX=9606 GN=NUP205 PE=1 SV=3	0	9.244	2	4	4	4	2012	227.8	6.19	5.64	4	0	0	1.36298e+06	High	1
Q5RKV6	Exosome complex component MTR3 OS=Homo sapiens OX=9606 GN=EXOSC6 PE=1 SV=1	0	9.237	11	3	4	3	272	28.2	6.28	3.55	3	0	0	2.6333e+06	High	1
A0A0C4DGX4	Cullin-1 OS=Homo sapiens OX=9606 GN=CUL1 PE=1 SV=1	0	9.19	6	5	5	5	752	87.3	7.47	3.38	5	0	0	1.4978e+06	High	1
Q08945	FACT complex subunit SSRP1 OS=Homo sapiens OX=9606 GN=SSRP1 PE=1 SV=1	0	9.173	6	4	4	4	709	81	6.87	0	4	0	0	1.3315e+06	High	1
P62318	Small nuclear ribonucleoprotein Sm D3 OS=Homo sapiens OX=9606 GN=SNRPD3 PE=1 SV=1	0	9.122	15	2	3	2	126	13.9	10.32	4.42	2	0	0	1.6421e+07	High	1
P55265	Double-stranded RNA-specific adenosine deaminase OS=Homo sapiens OX=9606 GN=ADAR PE=1 SV=4	0	9.115	3	4	5	4	1226	136	8.65	1.76	4	0	0	2.64664e+06	High	1
Q03252	Lamin-B2 OS=Homo sapiens OX=9606 GN=LMNB2 PE=1 SV=4	0	9.106	5	3	5	2	620	69.9	5.59	1.71	3	0	0	65838.9	High	1
Q9P2R3	Rabankyrin-5 OS=Homo sapiens OX=9606 GN=ANKFY1 PE=1 SV=2	0	9.101	2	2	2	2	1169	128.3	6.1	4.3	2	0	0	449304	High	1
Q9NY93	Probable ATP-dependent RNA helicase DDX56 OS=Homo sapiens OX=9606 GN=DDX56 PE=1 SV=1	0	9.091	5	2	2	2	547	61.6	9.26	4.05	2	0	0		High	1
P12273	Prolactin-inducible protein OS=Homo sapiens OX=9606 GN=PIP PE=1 SV=1	0	9.07	14	2	2	2	146	16.6	8.05	5.07	2	0	0	10478306	High	1
Q92945	Far upstream element-binding protein 2 OS=Homo sapiens OX=9606 GN=KHSRP PE=1 SV=4	0	9.024	6	3	3	2	711	73.1	7.3	1.97	3	0	1	1.54463e+06	High	1
Q9NUD5	Zinc finger CCHC domain-containing protein 3 OS=Homo sapiens OX=9606 GN=ZCCHC3 PE=1 SV=2	0	9.023	6	2	2	2	403	43.5	8.53	4.51	2	0	0	1.28989e+06	High	1
Q9HB71	Calcyclin-binding protein OS=Homo sapiens OX=9606 GN=CACYBP PE=1 SV=2	0	8.955	11	3	3	3	228	26.2	8.25	6.09	3	0	0	1.13134e+06	High	1
A0A2U3TZM0	Chromodomain-helicase-DNA-binding protein 4 OS=Homo sapiens OX=9606 GN=CHD4 PE=1 SV=1	0	8.953	3	5	6	4	1902	216.7	6	1.81	5	0	0	1.70752e+06	High	1
P33993	DNA replication licensing factor MCM7 OS=Homo sapiens OX=9606 GN=MCM7 PE=1 SV=4	0	8.937	4	2	2	2	719	81.3	6.46	2.77	2	0	0		High	1
F8W9U9	Rho GTPase-activating protein 21 OS=Homo sapiens OX=9606 GN=ARHGAP21 PE=1 SV=1	0	8.929	3	3	3	3	1165	129.3	8.44	2.07	3	0	0	1.24433e+06	High	1
E7EQS8	Methylcytosine dioxygenase TET2 OS=Homo sapiens OX=9606 GN=TET2 PE=1 SV=1	0	8.918	2	4	4	4	2023	225.9	7.8	4.13	4	0	0	862834	High	1
O15294	UDP-N-acetylglucosamine--peptide N-acetylglucosaminyltransferase 110 kDa subunit OS=Homo sapiens OX=9606 GN=OGT PE=1 SV=3	0	8.881	5	4	4	4	1046	116.9	6.7	2.16	4	0	0	658110	High	1
Q969R5	Lethal(3)malignant brain tumor-like protein 2 OS=Homo sapiens OX=9606 GN=L3MBTL2 PE=1 SV=1	0	8.82	5	3	3	3	705	79.1	6.84	4.55	3	0	0	235347	High	1
Q99661	Kinesin-like protein KIF2C OS=Homo sapiens OX=9606 GN=KIF2C PE=1 SV=2	0	8.792	4	3	3	2	725	81.3	7.83	3.87	3	0	0	237325	High	1
Q04917	14-3-3 protein eta OS=Homo sapiens OX=9606 GN=YWHAH PE=1 SV=4	0	8.765	15	4	4	2	246	28.2	4.84	1.9	4	0	0	579308	High	1
P19474	E3 ubiquitin-protein ligase TRIM21 OS=Homo sapiens OX=9606 GN=TRIM21 PE=1 SV=1	0	8.758	6	3	3	3	475	54.1	6.38	6.43	3	0	0	399817	High	1
A0A0A0MSM0	Heat shock protein 105 kDa OS=Homo sapiens OX=9606 GN=HSPH1 PE=1 SV=1	0	8.699	5	3	3	3	782	88.8	5.6	2.12	3	0	0	574514	High	1
D6RH20	28S ribosomal protein S27, mitochondrial (Fragment) OS=Homo sapiens OX=9606 GN=MRPS27 PE=1 SV=1	0	8.684	9	3	4	3	299	34.4	5.58	8.9	3	0	0	1.71205e+06	High	1
Q86VP6	Cullin-associated NEDD8-dissociated protein 1 OS=Homo sapiens OX=9606 GN=CAND1 PE=1 SV=2	0	8.612	3	4	4	4	1230	136.3	5.78	1.97	4	0	0	2.04522e+07	High	1
Q13867	Bleomycin hydrolase OS=Homo sapiens OX=9606 GN=BLMH PE=1 SV=1	0	8.612	7	2	3	2	455	52.5	6.27	0	2	0	0	870626	High	1
P49915	GMP synthase [glutamine-hydrolyzing] OS=Homo sapiens OX=9606 GN=GMPS PE=1 SV=1	0	8.573	5	2	2	2	693	76.7	6.87	0	2	0	0	1.3998e+06	High	1
Q12874	Splicing factor 3A subunit 3 OS=Homo sapiens OX=9606 GN=SF3A3 PE=1 SV=1	0	8.571	6	2	3	2	501	58.8	5.38	6.2	2	0	0	593470	High	1
P10644	cAMP-dependent protein kinase type I-alpha regulatory subunit OS=Homo sapiens OX=9606 GN=PRKAR1A PE=1 SV=1	0	8.569	8	3	3	3	381	43	5.35	2.09	3	0	0	1.12009e+06	High	1
K7EIN2	Tudor-interacting repair regulator protein (Fragment) OS=Homo sapiens OX=9606 GN=NUDT16L1 PE=1 SV=1	0	8.567	18	2	2	2	198	21.9	8.92	2.56	2	0	0	574989	High	1
Q06124	Tyrosine-protein phosphatase non-receptor type 11 OS=Homo sapiens OX=9606 GN=PTPN11 PE=1 SV=2	0	8.541	7	4	4	4	597	68.4	7.3	2.02	4	0	0	929456	High	1
O95071	E3 ubiquitin-protein ligase UBR5 OS=Homo sapiens OX=9606 GN=UBR5 PE=1 SV=2	0	8.534	1	4	4	4	2799	309.2	5.85	2.38	4	0	0	1.36381e+06	High	1
P54886	Delta-1-pyrroline-5-carboxylate synthase OS=Homo sapiens OX=9606 GN=ALDH18A1 PE=1 SV=2	0	8.458	5	3	3	3	795	87.2	7.12	2.38	3	0	0		High	1
Q96BN2	Transcriptional adapter 1 OS=Homo sapiens OX=9606 GN=TADA1 PE=1 SV=1	0	8.437	10	3	5	3	335	37.4	7.39	3.55	3	0	0	3.20406e+06	High	1
Q96FV9	THO complex subunit 1 OS=Homo sapiens OX=9606 GN=THOC1 PE=1 SV=1	0	8.436	5	3	3	3	657	75.6	4.98	0	3	0	0	1.16375e+06	High	1
Q9Y3U8	60S ribosomal protein L36 OS=Homo sapiens OX=9606 GN=RPL36 PE=1 SV=3	0	8.417	19	2	4	2	105	12.2	11.59	7.64	2	0	0	4.68869e+06	High	1
H7C2L4	Transformer-2 protein homolog beta (Fragment) OS=Homo sapiens OX=9606 GN=TRA2B PE=1 SV=1	0	8.388	27	3	4	3	107	12.7	10.51	2.52	3	0	0	4470663	High	1
Q15717	ELAV-like protein 1 OS=Homo sapiens OX=9606 GN=ELAVL1 PE=1 SV=2	0	8.353	11	3	4	3	326	36.1	9.17	3.45	3	0	0	3.58526e+06	High	1
Q6P1L8	39S ribosomal protein L14, mitochondrial OS=Homo sapiens OX=9606 GN=MRPL14 PE=1 SV=1	0	8.352	17	2	4	2	145	15.9	10.24	3.32	2	0	0	1.31442e+06	High	1
Q9NZB2	Constitutive coactivator of PPAR-gamma-like protein 1 OS=Homo sapiens OX=9606 GN=FAM120A PE=1 SV=2	0	8.284	2	2	2	2	1118	121.8	8.88	5.2	2	0	0	745378	High	1
H7BZ94	Protein disulfide-isomerase OS=Homo sapiens OX=9606 GN=P4HB PE=1 SV=2	0	8.275	6	2	2	2	464	52.5	4.87	4.45	2	0	0	1.00434e+06	High	1
P49862	Kallikrein-7 OS=Homo sapiens OX=9606 GN=KLK7 PE=1 SV=1	0	8.234	9	2	2	2	253	27.5	8.47	2.89	2	0	0	2.11733e+06	High	1
B4DY09	cDNA FLJ51660, highly similar to Interleukin enhancer-binding factor 2 OS=Homo sapiens OX=9606 GN=ILF2 PE=1 SV=1	0	8.162	10	3	5	3	352	38.9	4.94	8.85	3	0	0	3.48417e+06	High	1
Q5JXI8	Four and a half LIM domains protein 1 (Fragment) OS=Homo sapiens OX=9606 GN=FHL1 PE=1 SV=1	0	8.148	9	2	3	2	257	29.1	8.27	2.38	2	0	0	714280	High	1
E9PGM9	RNA-binding protein 6 OS=Homo sapiens OX=9606 GN=RBM6 PE=1 SV=1	0	8.138	4	5	6	4	991	113.9	6.34	4.02	5	0	0	1.48909e+06	High	1
P01857	Immunoglobulin heavy constant gamma 1 OS=Homo sapiens OX=9606 GN=IGHG1 PE=1 SV=1	0	8.138	9	3	3	1	330	36.1	8.19	4.24	3	0	0	2.72185e+06	High	1
P22102	Trifunctional purine biosynthetic protein adenosine-3 OS=Homo sapiens OX=9606 GN=GART PE=1 SV=1	0	8.11	4	5	5	5	1010	107.7	6.7	3.42	5	0	0	3.29121e+06	High	1
P31151	Protein S100-A7 OS=Homo sapiens OX=9606 GN=S100A7 PE=1 SV=4	0	8.098	22	2	3	2	101	11.5	6.77	5.29	2	0	0	6.1879e+06	High	1
O75486	Transcription initiation protein SPT3 homolog OS=Homo sapiens OX=9606 GN=SUPT3H PE=1 SV=3	0	8.08	7	2	2	2	317	35.8	6.87	1.68	2	0	0	540354	High	1
P41250	Glycine--tRNA ligase OS=Homo sapiens OX=9606 GN=GARS PE=1 SV=3	0	8.078	6	4	4	4	739	83.1	7.03	1.74	4	0	0	671068	High	1
A0A2R8Y7B1	Girdin OS=Homo sapiens OX=9606 GN=CCDC88A PE=1 SV=1	0	8.07	2	3	3	3	1604	185.4	5.86	1.92	3	0	0	160746	High	1
P62266	40S ribosomal protein S23 OS=Homo sapiens OX=9606 GN=RPS23 PE=1 SV=3	0	8.056	23	3	4	3	143	15.8	10.49	8.18	3	0	0	1.10145e+07	High	1
P61163	Alpha-centractin OS=Homo sapiens OX=9606 GN=ACTR1A PE=1 SV=1	0	8.049	7	2	2	2	376	42.6	6.64	2.58	2	0	0		High	1
D6RGZ2	THO complex subunit 3 OS=Homo sapiens OX=9606 GN=THOC3 PE=1 SV=1	0	8.049	26	3	3	3	105	11.1	10.15	3.44	3	0	0	2.68531e+06	High	1
P07305	Histone H1.0 OS=Homo sapiens OX=9606 GN=H1F0 PE=1 SV=3	0	8.033	14	3	3	3	194	20.9	10.84	3.6	3	0	0	1.26734e+06	High	1
Q03701	CCAAT/enhancer-binding protein zeta OS=Homo sapiens OX=9606 GN=CEBPZ PE=1 SV=3	0	8.028	3	3	3	3	1054	120.9	5.94	2.16	3	0	0	1.57494e+06	High	1
A0A087X2I1	26S proteasome regulatory subunit 10B OS=Homo sapiens OX=9606 GN=PSMC6 PE=1 SV=1	0	8.021	7	2	3	2	403	45.8	7.78	5.42	2	0	0	1.83956e+06	High	1
Q92665	28S ribosomal protein S31, mitochondrial OS=Homo sapiens OX=9606 GN=MRPS31 PE=1 SV=3	0	8.016	6	2	3	2	395	45.3	9.29	1.87	2	0	0	503635	High	1
P22735	Protein-glutamine gamma-glutamyltransferase K OS=Homo sapiens OX=9606 GN=TGM1 PE=1 SV=4	0	8.011	5	4	5	4	817	89.7	6.04	0	4	0	0	412234	High	1
P05455	Lupus La protein OS=Homo sapiens OX=9606 GN=SSB PE=1 SV=2	0	7.894	6	2	4	2	408	46.8	7.12	3.85	2	0	0	1.58591e+06	High	1
O60884	DnaJ homolog subfamily A member 2 OS=Homo sapiens OX=9606 GN=DNAJA2 PE=1 SV=1	0	7.817	7	3	4	3	412	45.7	6.48	1.72	3	0	0	1.01433e+06	High	1
Q14315	Filamin-C OS=Homo sapiens OX=9606 GN=FLNC PE=1 SV=3	0	7.79	1	4	5	2	2725	290.8	5.97	4.68	4	0	0	797829	High	1
Q14692	Ribosome biogenesis protein BMS1 homolog OS=Homo sapiens OX=9606 GN=BMS1 PE=1 SV=1	0	7.77	3	4	4	4	1282	145.7	6.44	5.96	4	0	0	2.01691e+06	High	1
Q96IZ5	RNA-binding protein 41 OS=Homo sapiens OX=9606 GN=RBM41 PE=1 SV=2	0	7.769	13	4	4	4	413	47.1	8.7	1.81	4	0	0	1.53742e+06	High	1
P01876	Immunoglobulin heavy constant alpha 1 OS=Homo sapiens OX=9606 GN=IGHA1 PE=1 SV=2	0	7.731	7	3	3	3	353	37.6	6.51	2.03	3	0	0	1.16811e+06	High	1
O43242	26S proteasome non-ATPase regulatory subunit 3 OS=Homo sapiens OX=9606 GN=PSMD3 PE=1 SV=2	0	7.731	6	3	3	3	534	60.9	8.44	0	3	0	0	716491	High	1
A0A087X260	TAR DNA-binding protein 43 OS=Homo sapiens OX=9606 GN=TARDBP PE=1 SV=1	0	7.715	11	3	3	3	301	34.2	6.44	1.94	3	0	0	2.44765e+06	High	1
Q8ND56	Protein LSM14 homolog A OS=Homo sapiens OX=9606 GN=LSM14A PE=1 SV=3	0	7.714	7	3	3	3	463	50.5	9.52	4.34	3	0	0	1.87057e+06	High	1
Q13561	Dynactin subunit 2 OS=Homo sapiens OX=9606 GN=DCTN2 PE=1 SV=4	0	7.705	11	4	4	4	401	44.2	5.21	1.87	4	0	0	1.0065e+06	High	1
Q9NZT1	Calmodulin-like protein 5 OS=Homo sapiens OX=9606 GN=CALML5 PE=1 SV=2	0	7.697	21	2	2	2	146	15.9	4.44	3.16	2	0	0	3.67246e+06	High	1
Q86U90	YrdC domain-containing protein, mitochondrial OS=Homo sapiens OX=9606 GN=YRDC PE=1 SV=1	0	7.696	17	3	3	3	279	29.3	8.57	4.12	3	0	0	776849	High	1
P04075	Fructose-bisphosphate aldolase A OS=Homo sapiens OX=9606 GN=ALDOA PE=1 SV=2	0	7.689	9	3	4	3	364	39.4	8.09	2.44	3	0	0	1.06103e+06	High	1
A0A0J9YWZ2	14-3-3 protein beta/alpha (Fragment) OS=Homo sapiens OX=9606 GN=YWHAB PE=1 SV=1	0	7.679	37	3	3	1	81	9.5	8.16	1.9	3	0	0		High	1
Q13595	Transformer-2 protein homolog alpha OS=Homo sapiens OX=9606 GN=TRA2A PE=1 SV=1	0	7.615	11	4	5	4	282	32.7	11.27	0	4	0	0	2.89168e+06	High	1
O00231	26S proteasome non-ATPase regulatory subunit 11 OS=Homo sapiens OX=9606 GN=PSMD11 PE=1 SV=3	0	7.598	8	3	3	3	422	47.4	6.48	3.87	3	0	0	236935	High	1
O14654	Insulin receptor substrate 4 OS=Homo sapiens OX=9606 GN=IRS4 PE=1 SV=1	0	7.596	2	2	2	2	1257	133.7	8.44	3.64	2	0	0	176603	High	1
Q9Y5A9	YTH domain-containing family protein 2 OS=Homo sapiens OX=9606 GN=YTHDF2 PE=1 SV=2	0	7.561	5	3	5	3	579	62.3	8.79	2.06	3	0	0	518006	High	1
F5H157	Ras-related protein Rab-35 (Fragment) OS=Homo sapiens OX=9606 GN=RAB35 PE=1 SV=1	0	7.536	12	2	2	2	185	21.2	8.31	4.14	2	0	0	2217452	High	1
Q7L5Y9	E3 ubiquitin-protein transferase MAEA OS=Homo sapiens OX=9606 GN=MAEA PE=1 SV=1	0	7.51	11	4	6	4	396	45.3	8.69	1.79	4	0	0	2.95173e+07	High	1
Q9NWH9	SAFB-like transcription modulator OS=Homo sapiens OX=9606 GN=SLTM PE=1 SV=2	0	7.494	4	4	5	4	1034	117.1	7.87	0	4	0	0	2.9549e+06	High	1
Q96PK6	RNA-binding protein 14 OS=Homo sapiens OX=9606 GN=RBM14 PE=1 SV=2	0	7.439	5	3	3	3	669	69.4	9.67	2.13	3	0	0	1.99191e+06	High	1
Q9H0D6	5'-3' exoribonuclease 2 OS=Homo sapiens OX=9606 GN=XRN2 PE=1 SV=1	0	7.331	5	3	3	3	950	108.5	7.47	0	3	0	0	679397	High	1
Q8NI27	THO complex subunit 2 OS=Homo sapiens OX=9606 GN=THOC2 PE=1 SV=2	0	7.284	1	2	2	2	1593	182.7	8.44	2.63	2	0	0	3179421	High	1
Q9UK61	Protein TASOR OS=Homo sapiens OX=9606 GN=FAM208A PE=1 SV=3	0	7.249	1	2	3	2	1670	188.9	5.8	2.16	2	0	0	588637	High	1
E9PQB7	Cofilin-1 (Fragment) OS=Homo sapiens OX=9606 GN=CFL1 PE=1 SV=1	0	7.215	18	2	2	2	122	13.9	8.72	2.01	2	0	0	5.39821e+06	High	1
Q9Y3I0	tRNA-splicing ligase RtcB homolog OS=Homo sapiens OX=9606 GN=RTCB PE=1 SV=1	0	7.202	5	3	3	3	505	55.2	7.23	1.66	3	0	0	936363	High	1
P11388	DNA topoisomerase 2-alpha OS=Homo sapiens OX=9606 GN=TOP2A PE=1 SV=3	0	7.191	3	4	4	3	1531	174.3	8.72	0	4	0	0	931237	High	1
P28288	ATP-binding cassette sub-family D member 3 OS=Homo sapiens OX=9606 GN=ABCD3 PE=1 SV=1	0	7.14	6	4	4	4	659	75.4	9.36	1.73	4	0	0	814311	High	1
Q75N03	E3 ubiquitin-protein ligase Hakai OS=Homo sapiens OX=9606 GN=CBLL1 PE=1 SV=1	0	7.135	6	2	2	2	491	54.5	8.29	0	2	0	0	846748	High	1
Q9NP73	Putative bifunctional UDP-N-acetylglucosamine transferase and deubiquitinase ALG13 OS=Homo sapiens OX=9606 GN=ALG13 PE=1 SV=2	0	7.131	2	3	3	3	1137	126	6.74	3.93	3	0	0	2.01256e+06	High	1
O95218	Zinc finger Ran-binding domain-containing protein 2 OS=Homo sapiens OX=9606 GN=ZRANB2 PE=1 SV=2	0	7.118	8	3	4	3	330	37.4	10.01	2.31	3	0	0	1.79154e+06	High	1
Q71UM5	40S ribosomal protein S27-like OS=Homo sapiens OX=9606 GN=RPS27L PE=1 SV=3	0	7.104	15	1	3	1	84	9.5	9.45	2.44	1	0	0	585441	High	1
Q5JTH9	RRP12-like protein OS=Homo sapiens OX=9606 GN=RRP12 PE=1 SV=2	0	7.098	3	4	4	4	1297	143.6	8.75	3.77	4	0	0	2.49268e+06	High	1
E7EX73	Eukaryotic translation initiation factor 4 gamma 1 OS=Homo sapiens OX=9606 GN=EIF4G1 PE=1 SV=1	0	7.096	2	3	3	3	1436	158.5	5.21	0	3	0	0	706215	High	1
P31689	DnaJ homolog subfamily A member 1 OS=Homo sapiens OX=9606 GN=DNAJA1 PE=1 SV=2	0	7.092	6	2	2	2	397	44.8	7.08	2.9	2	0	0		High	1
P43686	26S proteasome regulatory subunit 6B OS=Homo sapiens OX=9606 GN=PSMC4 PE=1 SV=2	0	7.053	8	3	3	3	418	47.3	5.21	0	3	0	0	1.57037e+06	High	1
Q5T3Q7	HEAT repeat-containing protein 1 OS=Homo sapiens OX=9606 GN=HEATR1 PE=1 SV=1	0	7.038	1	3	3	3	2063	233.1	6.6	0	3	0	0	578315	High	1
B4DKY1	Cysteine--tRNA ligase, cytoplasmic OS=Homo sapiens OX=9606 GN=CARS PE=1 SV=1	0	7.027	5	4	4	4	739	84.2	7.05	1.87	4	0	0	1.03258e+06	High	1
Q8TDN6	Ribosome biogenesis protein BRX1 homolog OS=Homo sapiens OX=9606 GN=BRIX1 PE=1 SV=2	0	7.022	11	3	3	3	353	41.4	9.92	0	3	0	0	252308	High	1
H0Y723	DNA-directed RNA polymerases I and III subunit RPAC1 (Fragment) OS=Homo sapiens OX=9606 GN=POLR1C PE=1 SV=1	0	6.988	13	1	1	1	140	16.1	5.15	3.5	1	0	0		High	1
Q9NSD9	Phenylalanine--tRNA ligase beta subunit OS=Homo sapiens OX=9606 GN=FARSB PE=1 SV=3	0	6.987	5	3	3	3	589	66.1	6.84	1.69	3	0	0	766651	High	1
Q8WTT2	Nucleolar complex protein 3 homolog OS=Homo sapiens OX=9606 GN=NOC3L PE=1 SV=1	0	6.953	4	2	4	2	800	92.5	9.17	2.78	2	0	0	160269	High	1
Q15269	Periodic tryptophan protein 2 homolog OS=Homo sapiens OX=9606 GN=PWP2 PE=2 SV=2	0	6.92	3	3	3	3	919	102.4	6.15	0	3	0	0	1.38289e+06	High	1
Q9BQ39	ATP-dependent RNA helicase DDX50 OS=Homo sapiens OX=9606 GN=DDX50 PE=1 SV=1	0	6.912	4	3	3	2	737	82.5	9.17	3.74	3	0	0		High	1
P00747	Plasminogen OS=Homo sapiens OX=9606 GN=PLG PE=1 SV=2	0	6.893	5	3	6	1	810	90.5	7.24	3.97	3	0	0	2.53978e+06	High	1
A1A4S6	Rho GTPase-activating protein 10 OS=Homo sapiens OX=9606 GN=ARHGAP10 PE=1 SV=1	0	6.883	5	3	4	3	786	89.3	7.18	0	3	0	0	831744	High	1
Q8WUA2	Peptidyl-prolyl cis-trans isomerase-like 4 OS=Homo sapiens OX=9606 GN=PPIL4 PE=1 SV=1	0	6.847	8	3	3	3	492	57.2	5.92	2.25	3	0	0	1.33134e+06	High	1
P35030	Trypsin-3 OS=Homo sapiens OX=9606 GN=PRSS3 PE=1 SV=2	0	6.84	4	1	1	1	304	32.5	7.49	3.06	1	0	0		High	1
Q9NW13	RNA-binding protein 28 OS=Homo sapiens OX=9606 GN=RBM28 PE=1 SV=3	0	6.831	4	3	3	3	759	85.7	9.22	3.59	3	0	0	3.85419e+06	High	1
Q7Z6Z7	E3 ubiquitin-protein ligase HUWE1 OS=Homo sapiens OX=9606 GN=HUWE1 PE=1 SV=3	0	6.816	1	4	4	4	4374	481.6	5.22	0	4	0	0	3.29334e+07	High	1
P15531	Nucleoside diphosphate kinase A OS=Homo sapiens OX=9606 GN=NME1 PE=1 SV=1	0	6.768	24	3	5	3	152	17.1	6.19	2.15	3	0	0	2.3869e+06	High	1
Q96QA5	Gasdermin-A OS=Homo sapiens OX=9606 GN=GSDMA PE=1 SV=4	0	6.743	5	2	3	2	445	49.3	5.29	4.81	2	0	0	2.21722e+06	High	1
P61353	60S ribosomal protein L27 OS=Homo sapiens OX=9606 GN=RPL27 PE=1 SV=2	0	6.674	19	3	5	3	136	15.8	10.56	8.65	3	0	0	3.18178e+07	High	1
Q9H853	Putative tubulin-like protein alpha-4B OS=Homo sapiens OX=9606 GN=TUBA4B PE=5 SV=2	0	6.672	5	1	1	1	241	27.5	7.83	3.52	1	0	0	4.61671e+06	High	1
P00338	L-lactate dehydrogenase A chain OS=Homo sapiens OX=9606 GN=LDHA PE=1 SV=2	0	6.661	6	2	3	2	332	36.7	8.27	5.9	2	0	0	2.46927e+06	High	1
O75694	Nuclear pore complex protein Nup155 OS=Homo sapiens OX=9606 GN=NUP155 PE=1 SV=1	0	6.635	4	3	3	3	1391	155.1	6.16	0	3	0	0	2.29107e+07	High	1
P05198	Eukaryotic translation initiation factor 2 subunit 1 OS=Homo sapiens OX=9606 GN=EIF2S1 PE=1 SV=3	0	6.626	6	2	2	2	315	36.1	5.08	1.78	2	0	0	1.01671e+06	High	1
P49321	Nuclear autoantigenic sperm protein OS=Homo sapiens OX=9606 GN=NASP PE=1 SV=2	0	6.608	3	2	2	2	788	85.2	4.3	4.39	2	0	0	1.1072e+06	High	1
A0A0X1KG71	Negative elongation factor B OS=Homo sapiens OX=9606 GN=NELFB PE=1 SV=1	0	6.597	6	3	3	3	628	70	6.04	2.45	3	0	0	183636	High	1
A0A2R8Y849	40S ribosomal protein S24 OS=Homo sapiens OX=9606 GN=RPS24 PE=1 SV=1	0	6.543	21	3	3	3	131	15.2	10.9	2.2	3	0	0	2.0521e+06	High	1
Q8TDY2	RB1-inducible coiled-coil protein 1 OS=Homo sapiens OX=9606 GN=RB1CC1 PE=1 SV=3	0	6.513	1	2	2	2	1594	183	5.41	1.68	2	0	0		High	1
O43175	D-3-phosphoglycerate dehydrogenase OS=Homo sapiens OX=9606 GN=PHGDH PE=1 SV=4	0	6.493	4	2	2	2	533	56.6	6.71	1.83	2	0	0	205906	High	1
Q9UHI6	Probable ATP-dependent RNA helicase DDX20 OS=Homo sapiens OX=9606 GN=DDX20 PE=1 SV=2	0	6.481	5	3	3	3	824	92.2	6.95	3.73	3	0	0	874589	High	1
P47928	DNA-binding protein inhibitor ID-4 OS=Homo sapiens OX=9606 GN=ID4 PE=1 SV=1	0	6.468	10	1	1	1	161	16.6	8.32	1.76	1	0	0		High	1
B7Z6Z4	cDNA FLJ56329, highly similar to Myosin light polypeptide 6 OS=Homo sapiens OX=9606 GN=MYL6 PE=1 SV=1	0	6.468	9	2	2	2	238	26.7	5.08	0	2	0	0	187423	High	1
G3V4T2	Polyadenylate-binding protein 2 OS=Homo sapiens OX=9606 GN=PABPN1 PE=1 SV=1	0	6.44	10	2	2	2	178	20.2	9.48	1.77	2	0	0	428101	High	1
Q9BXP5	Serrate RNA effector molecule homolog OS=Homo sapiens OX=9606 GN=SRRT PE=1 SV=1	0	6.436	4	3	3	3	876	100.6	5.96	0	3	0	0	332903	High	1
P27824	Calnexin OS=Homo sapiens OX=9606 GN=CANX PE=1 SV=2	0	6.436	3	2	3	2	592	67.5	4.6	5.24	2	0	0	900265	High	1
Q7RTV0	PHD finger-like domain-containing protein 5A OS=Homo sapiens OX=9606 GN=PHF5A PE=1 SV=1	0	6.413	12	1	2	1	110	12.4	8.41	2.1	1	0	0		High	1
O15060	Zinc finger and BTB domain-containing protein 39 OS=Homo sapiens OX=9606 GN=ZBTB39 PE=1 SV=1	0	6.402	3	1	1	1	712	79	6.54	3.15	1	0	0		High	1
P35998	26S proteasome regulatory subunit 7 OS=Homo sapiens OX=9606 GN=PSMC2 PE=1 SV=3	0	6.4	7	3	3	3	433	48.6	5.95	2.23	3	0	0	453529	High	1
Q12789	General transcription factor 3C polypeptide 1 OS=Homo sapiens OX=9606 GN=GTF3C1 PE=1 SV=4	0	6.384	2	3	3	3	2109	238.7	7.3	0	3	0	0	297285	High	1
A0A087WVZ9	DNA-directed RNA polymerases I, II, and III subunit RPABC1 OS=Homo sapiens OX=9606 GN=POLR2E PE=1 SV=1	0	6.348	15	3	4	3	184	21.4	7.44	1.98	3	0	0	2.37556e+06	High	1
O75934	Pre-mRNA-splicing factor SPF27 OS=Homo sapiens OX=9606 GN=BCAS2 PE=1 SV=1	0	6.346	11	2	3	2	225	26.1	5.66	0	2	0	0	652841	High	1
Q96AG4	Leucine-rich repeat-containing protein 59 OS=Homo sapiens OX=9606 GN=LRRC59 PE=1 SV=1	0	6.321	5	1	1	1	307	34.9	9.57	2.28	1	0	0		High	1
Q9Y3A2	Probable U3 small nucleolar RNA-associated protein 11 OS=Homo sapiens OX=9606 GN=UTP11 PE=1 SV=2	0	6.293	11	2	2	2	253	30.4	10.15	0	2	0	0	774545	High	1
E9PEJ4	Acetyltransferase component of pyruvate dehydrogenase complex OS=Homo sapiens OX=9606 GN=DLAT PE=1 SV=1	0	6.287	6	3	3	3	542	57.6	8.95	1.84	3	0	0	1.02085e+06	High	1
E9PC15	Acylglycerol kinase, mitochondrial OS=Homo sapiens OX=9606 GN=AGK PE=1 SV=1	0	6.286	6	2	2	2	394	43.8	6.34	2.68	2	0	0	1298358	High	1
P29692	Elongation factor 1-delta OS=Homo sapiens OX=9606 GN=EEF1D PE=1 SV=5	0	6.239	11	3	3	3	281	31.1	5.01	0	3	0	0	514884	High	1
G3V4X8	SNW domain-containing protein 1 OS=Homo sapiens OX=9606 GN=SNW1 PE=1 SV=1	0	6.191	4	1	1	1	374	43.3	9.7	2.05	1	0	0		High	1
P47914	60S ribosomal protein L29 OS=Homo sapiens OX=9606 GN=RPL29 PE=1 SV=2	0	6.163	9	1	1	1	159	17.7	11.66	2.67	1	0	0	4743400	High	1
Q14966	Zinc finger protein 638 OS=Homo sapiens OX=9606 GN=ZNF638 PE=1 SV=2	0	6.139	1	3	4	3	1978	220.5	6.38	3.53	3	0	0	1.58872e+06	High	1
Q9NY12	H/ACA ribonucleoprotein complex subunit 1 OS=Homo sapiens OX=9606 GN=GAR1 PE=1 SV=1	0	6.134	11	3	4	3	217	22.3	10.92	2.21	3	0	0	5.7091e+06	High	1
P35579	Myosin-9 OS=Homo sapiens OX=9606 GN=MYH9 PE=1 SV=4	0	6.086	1	2	2	2	1960	226.4	5.6	2.51	2	0	0		High	1
Q15637	Splicing factor 1 OS=Homo sapiens OX=9606 GN=SF1 PE=1 SV=4	0	6.066	4	2	3	2	639	68.3	8.98	0	2	0	0	600582	High	1
O60783	28S ribosomal protein S14, mitochondrial OS=Homo sapiens OX=9606 GN=MRPS14 PE=1 SV=1	0	6.052	10	1	2	1	128	15.1	11.41	4.62	1	0	0	423110	High	1
E9PHV5	Protein ITPRID2 OS=Homo sapiens OX=9606 GN=ITPRID2 PE=1 SV=1	0	6.037	2	2	2	2	1237	136.1	5.2	2.53	2	0	0	538572	High	1
P08579	U2 small nuclear ribonucleoprotein B'' OS=Homo sapiens OX=9606 GN=SNRPB2 PE=1 SV=1	0	6.03	11	3	3	1	225	25.5	9.72	3.6	3	0	0	533889	High	1
Q9BU76	Multiple myeloma tumor-associated protein 2 OS=Homo sapiens OX=9606 GN=MMTAG2 PE=1 SV=1	0	6.004	10	2	2	2	263	29.4	10.02	1.99	2	0	0	1.14156e+06	High	1
P30153	Serine/threonine-protein phosphatase 2A 65 kDa regulatory subunit A alpha isoform OS=Homo sapiens OX=9606 GN=PPP2R1A PE=1 SV=4	0	6.002	4	2	2	2	589	65.3	5.11	2.57	2	0	0	467062	High	1
P51532	Transcription activator BRG1 OS=Homo sapiens OX=9606 GN=SMARCA4 PE=1 SV=2	0	5.99	1	2	2	2	1647	184.5	7.88	4.01	2	0	0	455009	High	1
Q9Y5J1	U3 small nucleolar RNA-associated protein 18 homolog OS=Homo sapiens OX=9606 GN=UTP18 PE=1 SV=3	0	5.984	4	2	5	2	556	62	8.76	4.12	2	0	0	713359	High	1
O75369	Filamin-B OS=Homo sapiens OX=9606 GN=FLNB PE=1 SV=2	0	5.97	1	3	4	1	2602	278	5.73	4.68	3	0	0		High	1
P07996	Thrombospondin-1 OS=Homo sapiens OX=9606 GN=THBS1 PE=1 SV=2	0	5.959	2	2	3	2	1170	129.3	4.94	4.6	2	0	0	855106	High	1
O60293	Zinc finger C3H1 domain-containing protein OS=Homo sapiens OX=9606 GN=ZFC3H1 PE=1 SV=3	0	5.957	1	2	2	2	1989	226.2	8.13	0	2	0	0	317980	High	1
B1AK88	Capping protein (Actin filament) muscle Z-line, beta, isoform CRA_d OS=Homo sapiens OX=9606 GN=CAPZB PE=1 SV=1	0	5.937	9	3	4	3	301	33.8	6.43	0	3	0	0	521625	High	1
P43246	DNA mismatch repair protein Msh2 OS=Homo sapiens OX=9606 GN=MSH2 PE=1 SV=1	0	5.878	3	3	3	3	934	104.7	5.77	0	3	0	0		High	1
D3YTB1	60S ribosomal protein L32 (Fragment) OS=Homo sapiens OX=9606 GN=RPL32 PE=1 SV=1	0	5.863	20	2	2	2	133	15.6	11.44	2.47	2	0	0	1.42188e+06	High	1
H7C2W9	60S ribosomal protein L31 (Fragment) OS=Homo sapiens OX=9606 GN=RPL31 PE=1 SV=1	0	5.861	17	2	5	2	108	12.8	11	10.53	2	0	0	12753638	High	1
P34932	Heat shock 70 kDa protein 4 OS=Homo sapiens OX=9606 GN=HSPA4 PE=1 SV=4	0	5.828	2	2	3	2	840	94.3	5.19	3.99	2	0	0	1.88027e+06	High	1
Q6P3W7	SCY1-like protein 2 OS=Homo sapiens OX=9606 GN=SCYL2 PE=1 SV=1	0	5.796	2	2	2	2	929	103.6	8.22	3.46	2	0	0	375684	High	1
P22061	Protein-L-isoaspartate(D-aspartate) O-methyltransferase OS=Homo sapiens OX=9606 GN=PCMT1 PE=1 SV=4	0	5.768	10	2	2	2	227	24.6	7.21	2.09	2	0	0	1.75445e+06	High	1
P17980	26S proteasome regulatory subunit 6A OS=Homo sapiens OX=9606 GN=PSMC3 PE=1 SV=3	0	5.763	5	1	1	1	439	49.2	5.24	2.25	1	0	0		High	1
Q9ULW0	Targeting protein for Xklp2 OS=Homo sapiens OX=9606 GN=TPX2 PE=1 SV=2	0	5.747	7	3	3	3	747	85.6	9.23	0	3	0	0	1.44791e+06	High	1
P50402	Emerin OS=Homo sapiens OX=9606 GN=EMD PE=1 SV=1	0	5.739	10	2	2	2	254	29	5.5	3.79	2	0	0	3.65756e+06	High	1
C9JF17	Apolipoprotein D (Fragment) OS=Homo sapiens OX=9606 GN=APOD PE=1 SV=1	0	5.735	8	2	2	2	215	24.1	5.6	1.69	2	0	0	344908	High	1
P49207	60S ribosomal protein L34 OS=Homo sapiens OX=9606 GN=RPL34 PE=1 SV=3	0	5.719	15	2	2	2	117	13.3	11.47	3.81	2	0	0	666597	High	1
A0A0C4DGN4	Zymogen granule protein 16 homolog B OS=Homo sapiens OX=9606 GN=ZG16B PE=1 SV=1	0	5.708	10	2	2	2	178	19.6	5.95	3.21	2	0	0	2.65547e+06	High	1
A0A0J9YXZ5	Ras GTPase-activating-like protein IQGAP1 OS=Homo sapiens OX=9606 GN=IQGAP1 PE=1 SV=1	0	5.703	2	2	2	2	1191	135.9	6.14	3.96	2	0	0	526801	High	1
Q9NXS2	Glutaminyl-peptide cyclotransferase-like protein OS=Homo sapiens OX=9606 GN=QPCTL PE=1 SV=2	0	5.701	5	2	2	2	382	42.9	9.82	1.63	2	0	0	672994	High	1
Q00059	Transcription factor A, mitochondrial OS=Homo sapiens OX=9606 GN=TFAM PE=1 SV=1	0	5.678	5	1	1	1	246	29.1	9.72	0	1	0	0	615115	High	1
B5MCF9	Pescadillo homolog OS=Homo sapiens OX=9606 GN=PES1 PE=1 SV=1	0	5.67	7	3	3	3	571	66	7.5	0	3	0	0	318409	High	1
O43809	Cleavage and polyadenylation specificity factor subunit 5 OS=Homo sapiens OX=9606 GN=NUDT21 PE=1 SV=1	0	5.666	12	2	2	2	227	26.2	8.82	0	2	0	0	840420	High	1
P46783	40S ribosomal protein S10 OS=Homo sapiens OX=9606 GN=RPS10 PE=1 SV=1	0	5.665	19	2	2	2	165	18.9	10.15	0	2	0	0		High	1
O95793	Double-stranded RNA-binding protein Staufen homolog 1 OS=Homo sapiens OX=9606 GN=STAU1 PE=1 SV=2	0	5.662	4	2	3	2	577	63.1	9.44	3.74	2	0	0	617957	High	1
P05109	Protein S100-A8 OS=Homo sapiens OX=9606 GN=S100A8 PE=1 SV=1	0	5.659	19	2	2	2	93	10.8	7.03	1.95	2	0	0		High	1
J3KQN4	60S ribosomal protein L36a OS=Homo sapiens OX=9606 GN=RPL36A PE=1 SV=1	0	5.651	15	2	2	2	142	16.4	10.43	2	2	0	0	1.276e+06	High	1
Q96KR1	Zinc finger RNA-binding protein OS=Homo sapiens OX=9606 GN=ZFR PE=1 SV=2	0	5.615	3	3	4	3	1074	116.9	9.04	0	3	0	0	1.22918e+06	High	1
E9PEY4	Dystrobrevin OS=Homo sapiens OX=9606 GN=DTNB PE=1 SV=1	0	5.601	5	2	2	2	590	67	8.15	0	2	0	0	125980	High	1
A0A1B0GU92	Uncharacterized protein OS=Homo sapiens OX=9606 PE=1 SV=1	0	5.599	3	2	2	2	557	59.8	6.62	2.39	2	0	0	5276573	High	1
O43818	U3 small nucleolar RNA-interacting protein 2 OS=Homo sapiens OX=9606 GN=RRP9 PE=1 SV=1	0	5.596	7	2	2	2	475	51.8	7.85	1.77	2	0	0	219269	High	1
O43663	Protein regulator of cytokinesis 1 OS=Homo sapiens OX=9606 GN=PRC1 PE=1 SV=2	0	5.591	3	2	2	2	620	71.6	6.68	4.31	2	0	0	424830	High	1
Q06210	Glutamine--fructose-6-phosphate aminotransferase [isomerizing] 1 OS=Homo sapiens OX=9606 GN=GFPT1 PE=1 SV=3	0	5.524	6	3	3	3	699	78.8	7.11	0	3	0	0	1.79598e+06	High	1
B0QZK4	Heterochromatin protein 1-binding protein 3 (Fragment) OS=Homo sapiens OX=9606 GN=HP1BP3 PE=1 SV=1	0	5.519	7	2	2	2	253	28.5	9.88	3.64	2	0	0	873066	High	1
P57740	Nuclear pore complex protein Nup107 OS=Homo sapiens OX=9606 GN=NUP107 PE=1 SV=1	0	5.501	2	2	2	2	925	106.3	5.43	2.02	2	0	0	410616	High	1
P04745	Alpha-amylase 1 OS=Homo sapiens OX=9606 GN=AMY1A PE=1 SV=2	0	5.494	2	1	1	1	511	57.7	6.93	0	1	0	0	940944	High	1
F6RGN5	Mitochondrial dicarboxylate carrier OS=Homo sapiens OX=9606 GN=SLC25A10 PE=1 SV=1	0	5.476	4	2	3	2	406	43.6	9.25	4.48	2	0	0	1.10765e+06	High	1
P47755	F-actin-capping protein subunit alpha-2 OS=Homo sapiens OX=9606 GN=CAPZA2 PE=1 SV=3	0	5.463	12	2	3	1	286	32.9	5.85	0	2	0	1	526820	High	1
H3BVG0	Nuclear pore complex protein Nup93 OS=Homo sapiens OX=9606 GN=NUP93 PE=1 SV=1	0	5.431	2	2	2	2	880	99.5	5.73	3.89	2	0	0	522931	High	1
Q8TED0	U3 small nucleolar RNA-associated protein 15 homolog OS=Homo sapiens OX=9606 GN=UTP15 PE=1 SV=3	0	5.428	4	2	2	2	518	58.4	9.11	4.01	2	0	0	148468	High	1
Q8IWA0	WD repeat-containing protein 75 OS=Homo sapiens OX=9606 GN=WDR75 PE=1 SV=1	0	5.421	3	3	3	3	830	94.4	5.96	0	3	0	0	1.19939e+06	High	1
P46019	Phosphorylase b kinase regulatory subunit alpha, liver isoform OS=Homo sapiens OX=9606 GN=PHKA2 PE=1 SV=1	0	5.419	2	3	3	1	1235	138.3	6.44	0	3	0	0		High	1
O14617	AP-3 complex subunit delta-1 OS=Homo sapiens OX=9606 GN=AP3D1 PE=1 SV=1	0	5.418	2	2	4	2	1153	130.1	8.48	4.18	2	0	0	166344	High	1
Q9GZL7	Ribosome biogenesis protein WDR12 OS=Homo sapiens OX=9606 GN=WDR12 PE=1 SV=2	0	5.417	6	3	3	3	423	47.7	5.9	1.62	3	0	0	388506	High	1
Q96GQ7	Probable ATP-dependent RNA helicase DDX27 OS=Homo sapiens OX=9606 GN=DDX27 PE=1 SV=2	0	5.403	4	3	3	3	796	89.8	9.28	0	3	0	0	870823	High	1
Q8WWK9	Cytoskeleton-associated protein 2 OS=Homo sapiens OX=9606 GN=CKAP2 PE=1 SV=1	0	5.394	3	2	2	2	683	76.9	9.41	0	2	0	0	413417	High	1
P08621	U1 small nuclear ribonucleoprotein 70 kDa OS=Homo sapiens OX=9606 GN=SNRNP70 PE=1 SV=2	0	5.373	7	3	6	3	437	51.5	9.94	0	3	0	0	896806	High	1
A0A087WVS8	MOB kinase activator 2 OS=Homo sapiens OX=9606 GN=MOB2 PE=1 SV=2	0	5.369	8	2	3	2	234	26.6	7.12	1.8	2	0	0	7872514	High	1
P40937	Replication factor C subunit 5 OS=Homo sapiens OX=9606 GN=RFC5 PE=1 SV=1	0	5.319	4	1	1	1	340	38.5	7.2	2.1	1	0	0	511179	High	1
P52907	F-actin-capping protein subunit alpha-1 OS=Homo sapiens OX=9606 GN=CAPZA1 PE=1 SV=3	0	5.288	12	2	3	1	286	32.9	5.69	4.58	2	0	0	1.42144e+06	High	1
Q92922	SWI/SNF complex subunit SMARCC1 OS=Homo sapiens OX=9606 GN=SMARCC1 PE=1 SV=3	0	5.268	1	1	1	1	1105	122.8	5.76	2.6	1	0	0		High	1
Q07065	Cytoskeleton-associated protein 4 OS=Homo sapiens OX=9606 GN=CKAP4 PE=1 SV=2	0	5.256	3	1	1	1	602	66	5.92	0	1	0	0		High	1
Q9GZR2	RNA exonuclease 4 OS=Homo sapiens OX=9606 GN=REXO4 PE=1 SV=2	0	5.256	6	2	2	2	422	46.6	9.77	0	2	0	0	753755	High	1
Q6P4A8	Phospholipase B-like 1 OS=Homo sapiens OX=9606 GN=PLBD1 PE=1 SV=2	0	5.254	3	2	2	2	553	63.2	9.06	0	2	0	0	123491	High	1
O95373	Importin-7 OS=Homo sapiens OX=9606 GN=IPO7 PE=1 SV=1	0	5.23	3	2	2	2	1038	119.4	4.82	0	2	0	0	212966	High	1
C9J0E4	Cystatin-A OS=Homo sapiens OX=9606 GN=CSTA PE=1 SV=1	0	5.208	22	1	1	1	63	7.1	7.24	1.99	1	0	0	346202	High	1
P09012	U1 small nuclear ribonucleoprotein A OS=Homo sapiens OX=9606 GN=SNRPA PE=1 SV=3	0	5.191	9	3	3	1	282	31.3	9.83	1.81	3	0	2	1.6105e+06	High	1
P83369	U7 snRNA-associated Sm-like protein LSm11 OS=Homo sapiens OX=9606 GN=LSM11 PE=1 SV=2	0	5.17	5	2	2	2	360	39.5	10.99	2.29	2	0	0	1.45191e+06	High	1
A0A0A0MTB8	WD repeat-containing protein 36 OS=Homo sapiens OX=9606 GN=WDR36 PE=1 SV=1	0	5.169	2	2	2	2	895	99.3	7.36	3.62	2	0	0	1.31737e+06	High	1
E5RIZ4	39S ribosomal protein L15, mitochondrial (Fragment) OS=Homo sapiens OX=9606 GN=MRPL15 PE=1 SV=2	0	5.156	8	2	2	2	237	27.2	9.57	0	2	0	0		High	1
Q8NHQ1	Centrosomal protein of 70 kDa OS=Homo sapiens OX=9606 GN=CEP70 PE=1 SV=2	0	5.146	4	3	3	3	597	69.7	5.71	0	3	0	0	299309	High	1
A0A0C4DGG8	Cell division cycle and apoptosis regulator protein 1 (Fragment) OS=Homo sapiens OX=9606 GN=CCAR1 PE=1 SV=1	0	5.13	2	3	4	3	1043	120.4	5.92	1.95	3	0	0	2.86171e+06	High	1
Q8IW75	Serpin A12 OS=Homo sapiens OX=9606 GN=SERPINA12 PE=1 SV=1	0	5.125	4	2	2	2	414	47.1	9.29	2.27	2	0	0	1.1084e+06	High	1
B1AJY5	26S proteasome non-ATPase regulatory subunit 10 OS=Homo sapiens OX=9606 GN=PSMD10 PE=1 SV=1	0	5.076	9	1	2	1	185	20.2	5.58	2.43	1	0	0	699520	High	1
A3KFL1	Exosome complex component RRP4 (Fragment) OS=Homo sapiens OX=9606 GN=EXOSC2 PE=1 SV=1	0	5.071	10	2	2	2	200	22.1	8.02	2.53	2	0	0	215320	High	1
Q12872	Splicing factor, suppressor of white-apricot homolog OS=Homo sapiens OX=9606 GN=SFSWAP PE=1 SV=3	0	5.063	2	2	2	2	951	104.8	8.05	0	2	0	0	206494	High	1
Q9H871	E3 ubiquitin-protein transferase RMND5A OS=Homo sapiens OX=9606 GN=RMND5A PE=1 SV=1	0	4.981	6	2	2	2	391	44	6.06	0	2	0	0	1.67599e+06	High	1
Q56A73	Spindlin-4 OS=Homo sapiens OX=9606 GN=SPIN4 PE=1 SV=1	0	4.967	10	3	4	3	249	28.6	7.66	1.98	3	0	0	1.65333e+06	High	1
Q9H1E1	Ribonuclease 7 OS=Homo sapiens OX=9606 GN=RNASE7 PE=1 SV=2	0	4.954	9	1	1	1	156	17.4	9.69	3.35	1	0	0	1.24555e+06	High	1
O43592	Exportin-T OS=Homo sapiens OX=9606 GN=XPOT PE=1 SV=2	0	4.942	2	3	3	3	962	109.9	5.39	1.68	3	0	0	1.00586e+06	High	1
O00487	26S proteasome non-ATPase regulatory subunit 14 OS=Homo sapiens OX=9606 GN=PSMD14 PE=1 SV=1	0	4.937	6	2	2	2	310	34.6	6.52	1.89	2	0	0	474039	High	1
C9JHK9	ATP-binding cassette sub-family F member 2 (Fragment) OS=Homo sapiens OX=9606 GN=ABCF2 PE=1 SV=1	0	4.93	8	2	2	2	240	26.9	6.81	2.31	2	0	0	908258	High	1
Q6ZU80	Centrosomal protein of 128 kDa OS=Homo sapiens OX=9606 GN=CEP128 PE=1 SV=2	0	4.903	2	2	3	2	1094	127.9	6.52	2.24	2	0	0	262223	High	1
Q14676	Mediator of DNA damage checkpoint protein 1 OS=Homo sapiens OX=9606 GN=MDC1 PE=1 SV=3	0	4.874	2	2	2	2	2089	226.5	5.47	0	2	0	0	741011	High	1
P13797	Plastin-3 OS=Homo sapiens OX=9606 GN=PLS3 PE=1 SV=4	0	4.873	3	2	2	2	630	70.8	5.6	2	2	0	0	471956	High	1
X6R8S9	PITH domain-containing protein 1 OS=Homo sapiens OX=9606 GN=PITHD1 PE=1 SV=1	0	4.841	11	1	1	1	98	11.4	6.25	1.82	1	0	0	1.35226e+06	High	1
P05387	60S acidic ribosomal protein P2 OS=Homo sapiens OX=9606 GN=RPLP2 PE=1 SV=1	0	4.824	10	1	1	1	115	11.7	4.54	2.03	1	0	0		High	1
P20930	Filaggrin OS=Homo sapiens OX=9606 GN=FLG PE=1 SV=3	0	4.8	1	2	4	2	4061	434.9	9.25	3.74	2	0	0	1.6444e+06	High	1
P16152	Carbonyl reductase [NADPH] 1 OS=Homo sapiens OX=9606 GN=CBR1 PE=1 SV=3	0	4.762	11	2	3	2	277	30.4	8.32	0	2	0	0	381408	High	1
P10619	Lysosomal protective protein OS=Homo sapiens OX=9606 GN=CTSA PE=1 SV=2	0	4.703	3	1	1	1	480	54.4	6.61	0	1	0	0		High	1
C9JVX2	Integrator complex subunit 6 (Fragment) OS=Homo sapiens OX=9606 GN=INTS6 PE=1 SV=8	0	4.698	15	2	2	2	131	14.3	4.63	0	2	0	0	884669	High	1
A0A2R8YCW8	Protein 4.1 OS=Homo sapiens OX=9606 GN=EPB41 PE=1 SV=1	0	4.686	3	2	2	2	748	84.7	6.64	0	2	0	0	924984	High	1
K7EL65	Inositol monophosphatase 2 OS=Homo sapiens OX=9606 GN=IMPA2 PE=1 SV=1	0	4.683	10	1	1	1	116	12.7	5.08	1.96	1	0	0	261459	High	1
D6RBW1	Eukaryotic translation initiation factor 4E OS=Homo sapiens OX=9606 GN=EIF4E PE=1 SV=1	0	4.68	4	1	1	1	245	28.5	8.12	2	1	0	0		High	1
Q9HC52	Chromobox protein homolog 8 OS=Homo sapiens OX=9606 GN=CBX8 PE=1 SV=3	0	4.677	5	2	2	2	389	43.4	9.91	0	2	0	0	647904	High	1
O14556	Glyceraldehyde-3-phosphate dehydrogenase, testis-specific OS=Homo sapiens OX=9606 GN=GAPDHS PE=1 SV=2	0	4.67	3	1	1	1	408	44.5	8.19	3	1	0	0		High	1
Q99961	Endophilin-A2 OS=Homo sapiens OX=9606 GN=SH3GL1 PE=1 SV=1	0	4.647	5	2	2	2	368	41.5	5.43	2.15	2	0	0	2.01548e+06	High	1
F8W7S5	Ribosome-binding protein 1 OS=Homo sapiens OX=9606 GN=RRBP1 PE=1 SV=1	0	4.635	3	2	3	2	751	84.3	5.01	0	2	0	0	278136	High	1
A0A286YFJ8	Immunoglobulin heavy constant gamma 4 (Fragment) OS=Homo sapiens OX=9606 GN=IGHG4 PE=1 SV=1	0	4.623	11	3	3	1	396	43.8	6.24	2	3	0	0	5053010	High	1
F6RFD5	Destrin OS=Homo sapiens OX=9606 GN=DSTN PE=1 SV=1	0	4.601	16	2	2	2	135	15.4	8.59	0	2	0	0	1.58177e+06	High	1
A0A1B0GUE3	Acid ceramidase OS=Homo sapiens OX=9606 GN=ASAH1 PE=1 SV=1	0	4.582	6	2	2	2	330	37.4	6.79	1.95	2	0	0	945206	High	1
H7C1T3	Choline-phosphate cytidylyltransferase A (Fragment) OS=Homo sapiens OX=9606 GN=PCYT1A PE=1 SV=1	0	4.572	7	1	2	1	201	22.8	5.76	2.04	1	0	0	256956	High	1
Q8N5C8	TGF-beta-activated kinase 1 and MAP3K7-binding protein 3 OS=Homo sapiens OX=9606 GN=TAB3 PE=1 SV=3	0	4.55	4	2	3	2	712	78.6	8.54	0	2	0	0	205180	High	1
P0DOY2	Immunoglobulin lambda constant 2 OS=Homo sapiens OX=9606 GN=IGLC2 PE=1 SV=1	0	4.527	24	2	2	1	106	11.3	7.24	0	2	0	0	115473	High	1
Q9Y3B4	Splicing factor 3B subunit 6 OS=Homo sapiens OX=9606 GN=SF3B6 PE=1 SV=1	0	4.524	17	2	2	2	125	14.6	9.38	2.37	2	0	0	756169	High	1
A0A087WY61	Nuclear mitotic apparatus protein 1 OS=Homo sapiens OX=9606 GN=NUMA1 PE=1 SV=1	0	4.523	1	2	2	2	2099	236	5.92	0	2	0	0	78614.9	High	1
C9JJ19	28S ribosomal protein S34, mitochondrial OS=Homo sapiens OX=9606 GN=MRPS34 PE=1 SV=2	0	4.491	12	3	3	3	225	26.3	9.89	1.76	3	0	0	1.73648e+06	High	1
P62191	26S proteasome regulatory subunit 4 OS=Homo sapiens OX=9606 GN=PSMC1 PE=1 SV=1	0	4.467	4	2	2	2	440	49.2	6.21	1.78	2	0	0	1.74668e+06	High	1
H3BND8	Ubiquitin carboxyl-terminal hydrolase 7 (Fragment) OS=Homo sapiens OX=9606 GN=USP7 PE=1 SV=1	0	4.459	1	1	1	1	909	105.5	5.58	2.13	1	0	0	481681	High	1
A0A087WV05	Uncharacterized protein OS=Homo sapiens OX=9606 PE=4 SV=1	0	4.456	26	2	2	2	110	12.7	6.02	0	2	0	0	647544	High	1
E5RGU1	Nibrin (Fragment) OS=Homo sapiens OX=9606 GN=NBN PE=1 SV=1	0	4.436	11	2	2	2	159	17.4	9.47	2.21	2	0	0	1.30842e+06	High	1
O00411	DNA-directed RNA polymerase, mitochondrial OS=Homo sapiens OX=9606 GN=POLRMT PE=1 SV=2	0	4.433	2	2	2	2	1230	138.5	8.98	1.74	2	0	0		High	1
A0A024R6I7	Alpha-1-antitrypsin OS=Homo sapiens OX=9606 GN=SERPINA1 PE=1 SV=1	0	4.425	4	2	2	2	418	46.7	5.59	0	2	0	0	666582	High	1
P59665	Neutrophil defensin 1 OS=Homo sapiens OX=9606 GN=DEFA1 PE=1 SV=1	0	4.423	19	2	2	2	94	10.2	6.99	1.93	2	0	0	2.70965e+06	High	1
A6PVX3	26S proteasome non-ATPase regulatory subunit 4 (Fragment) OS=Homo sapiens OX=9606 GN=PSMD4 PE=1 SV=1	0	4.421	13	2	5	2	203	21.8	7.11	2.22	2	0	0	2.43003e+07	High	1
A0A0B4J231	Immunoglobulin lambda-like polypeptide 5 OS=Homo sapiens OX=9606 GN=IGLL5 PE=1 SV=1	0	4.406	11	2	2	1	215	23.1	8.84	1.86	2	0	1	1.04071e+06	High	1
P52294	Importin subunit alpha-5 OS=Homo sapiens OX=9606 GN=KPNA1 PE=1 SV=3	0	4.406	7	3	3	3	538	60.2	5.01	0	3	0	0	853644	High	1
V9GZ03	28S ribosomal protein S29, mitochondrial (Fragment) OS=Homo sapiens OX=9606 GN=DAP3 PE=1 SV=1	0	4.393	5	1	1	1	242	27.6	9.51	1.85	1	0	0	970923	High	1
Q9BYE7	Polycomb group RING finger protein 6 OS=Homo sapiens OX=9606 GN=PCGF6 PE=1 SV=2	0	4.384	5	2	2	2	350	39	4.97	1.66	2	0	0		High	1
P56270	Myc-associated zinc finger protein OS=Homo sapiens OX=9606 GN=MAZ PE=1 SV=1	0	4.378	6	2	2	2	477	48.6	8.95	0	2	0	0	149149	High	1
M0R2B7	DNA polymerase OS=Homo sapiens OX=9606 GN=POLD1 PE=1 SV=1	0	4.36	2	2	2	2	1133	126.3	7.21	1.7	2	0	0	848000	High	1
X6RDA4	Paraspeckle component 1 (Fragment) OS=Homo sapiens OX=9606 GN=PSPC1 PE=1 SV=1	0	4.317	4	1	1	1	248	27.3	5.45	1.93	1	0	0	1.0585e+06	High	1
P28074	Proteasome subunit beta type-5 OS=Homo sapiens OX=9606 GN=PSMB5 PE=1 SV=3	0	4.316	4	1	1	1	263	28.5	6.92	2.4	1	0	0		High	1
P28072	Proteasome subunit beta type-6 OS=Homo sapiens OX=9606 GN=PSMB6 PE=1 SV=4	0	4.28	9	2	2	2	239	25.3	4.92	2.27	2	0	0	491011	High	1
H0Y8C6	Importin-5 (Fragment) OS=Homo sapiens OX=9606 GN=IPO5 PE=1 SV=1	0	4.28	3	2	2	2	1099	123.8	5.06	0	2	0	0	571767	High	1
Q86UE4	Protein LYRIC OS=Homo sapiens OX=9606 GN=MTDH PE=1 SV=2	0	4.275	5	2	2	2	582	63.8	9.32	0	2	0	0	829196	High	1
P82914	28S ribosomal protein S15, mitochondrial OS=Homo sapiens OX=9606 GN=MRPS15 PE=1 SV=1	0	4.27	7	2	2	2	257	29.8	10.48	1.96	2	0	0	999521	High	1
Q9P035	Very-long-chain (3R)-3-hydroxyacyl-CoA dehydratase 3 OS=Homo sapiens OX=9606 GN=HACD3 PE=1 SV=2	0	4.256	2	2	3	2	362	43.1	8.94	0	2	0	0	809831	High	1
Q9Y490	Talin-1 OS=Homo sapiens OX=9606 GN=TLN1 PE=1 SV=3	0	4.242	1	2	2	2	2541	269.6	6.07	0	2	0	0		High	1
E7EQL5	Cytoplasmic dynein 1 intermediate chain 2 (Fragment) OS=Homo sapiens OX=9606 GN=DYNC1I2 PE=1 SV=1	0	4.233	9	2	2	2	305	34.9	5.03	0	2	0	0		High	1
A0A087WUL9	26S proteasome non-ATPase regulatory subunit 13 OS=Homo sapiens OX=9606 GN=PSMD13 PE=1 SV=1	0	4.206	5	2	2	2	377	42.7	5.91	0	2	0	0	1.08788e+06	High	1
O00178	GTP-binding protein 1 OS=Homo sapiens OX=9606 GN=GTPBP1 PE=1 SV=3	0	4.164	2	1	1	1	669	72.4	8.34	0	1	0	0	122306	High	1
E9PI14	39S ribosomal protein L16, mitochondrial (Fragment) OS=Homo sapiens OX=9606 GN=MRPL16 PE=1 SV=1	0	4.149	12	1	1	1	86	9.6	10.2	0	1	0	0		High	1
P06312	Immunoglobulin kappa variable 4-1 OS=Homo sapiens OX=9606 GN=IGKV4-1 PE=1 SV=1	0	4.134	7	1	3	1	121	13.4	5.25	6.68	1	0	0	26640090	High	1
Q9BQS8	FYVE and coiled-coil domain-containing protein 1 OS=Homo sapiens OX=9606 GN=FYCO1 PE=1 SV=3	0	4.133	2	2	2	2	1478	166.9	4.92	1.63	2	0	0	460477	High	1
Q8IY81	pre-rRNA processing protein FTSJ3 OS=Homo sapiens OX=9606 GN=FTSJ3 PE=1 SV=2	0	4.129	4	2	2	2	847	96.5	8.4	2.3	2	0	0	1.44616e+06	High	1
P02656	Apolipoprotein C-III OS=Homo sapiens OX=9606 GN=APOC3 PE=1 SV=1	0	4.114	16	1	1	1	99	10.8	5.41	3.1	1	0	0		High	1
P52298	Nuclear cap-binding protein subunit 2 OS=Homo sapiens OX=9606 GN=NCBP2 PE=1 SV=1	0	4.096	10	2	2	2	156	18	8.21	2.02	2	0	0	748323	High	1
O96019	Actin-like protein 6A OS=Homo sapiens OX=9606 GN=ACTL6A PE=1 SV=1	0	4.092	2	1	1	1	429	47.4	5.6	1.67	1	0	0	738002	High	1
P28482	Mitogen-activated protein kinase 1 OS=Homo sapiens OX=9606 GN=MAPK1 PE=1 SV=3	0	4.079	5	2	2	2	360	41.4	6.98	0	2	0	0	197644	High	1
P13667	Protein disulfide-isomerase A4 OS=Homo sapiens OX=9606 GN=PDIA4 PE=1 SV=2	0	4.077	2	1	1	1	645	72.9	5.07	2.01	1	0	0		High	1
P54136	Arginine--tRNA ligase, cytoplasmic OS=Homo sapiens OX=9606 GN=RARS PE=1 SV=2	0	4.062	4	2	2	2	660	75.3	6.68	2.09	2	0	0		High	1
A0A0J9YW13	RNA-binding protein 8A (Fragment) OS=Homo sapiens OX=9606 GN=RBM8A PE=1 SV=1	0	4.055	16	2	2	2	106	12.3	8.72	0	2	0	0		High	1
P07195	L-lactate dehydrogenase B chain OS=Homo sapiens OX=9606 GN=LDHB PE=1 SV=2	0	4.044	11	3	3	3	334	36.6	6.05	0	3	0	0	252155	High	1
E9PC52	Histone-binding protein RBBP7 OS=Homo sapiens OX=9606 GN=RBBP7 PE=1 SV=1	0	4.029	6	2	2	1	416	46.9	5.07	0	2	0	0	219649	High	1
Q01081	Splicing factor U2AF 35 kDa subunit OS=Homo sapiens OX=9606 GN=U2AF1 PE=1 SV=3	0	4.028	7	2	2	2	240	27.9	8.81	2.15	2	0	0	1574037	High	1
Q9UIG0	Tyrosine-protein kinase BAZ1B OS=Homo sapiens OX=9606 GN=BAZ1B PE=1 SV=2	0	3.998	2	2	2	2	1483	170.8	8.48	0	2	0	0	693989	High	1
H0Y9L5	Exosome complex component RRP45 (Fragment) OS=Homo sapiens OX=9606 GN=EXOSC9 PE=1 SV=1	0	3.991	6	1	2	1	172	18.8	4.44	2.12	1	0	0	934905	High	1
K7EQJ5	40S ribosomal protein S15 OS=Homo sapiens OX=9606 GN=RPS15 PE=1 SV=2	0	3.971	9	1	1	1	141	16.6	10.46	0	1	0	0	774092	High	1
P60174	Triosephosphate isomerase OS=Homo sapiens OX=9606 GN=TPI1 PE=1 SV=3	0	3.969	3	1	1	1	286	30.8	5.92	2.13	1	0	0	440478	High	1
F8W156	Coatomer subunit zeta-1 OS=Homo sapiens OX=9606 GN=COPZ1 PE=1 SV=1	0	3.96	23	2	2	2	107	12	5.06	0	2	0	0	175720	High	1
A0A0J9YX35	Immunoglobulin heavy variable 3-64D OS=Homo sapiens OX=9606 GN=IGHV3-64D PE=3 SV=1	0	3.957	9	1	1	1	117	12.8	7.85	2.23	1	0	0	4442328	High	1
A0A024QZ33	Coiled-coil domain containing 55, isoform CRA_a OS=Homo sapiens OX=9606 GN=NSRP1 PE=1 SV=1	0	3.944	2	1	1	1	504	60.4	8.94	1.62	1	0	0		High	1
P18065	Insulin-like growth factor-binding protein 2 OS=Homo sapiens OX=9606 GN=IGFBP2 PE=1 SV=2	0	3.929	6	2	5	2	325	34.8	7.5	3.48	2	0	0	1.1802e+06	High	1
Q14807	Kinesin-like protein KIF22 OS=Homo sapiens OX=9606 GN=KIF22 PE=1 SV=5	0	3.919	7	2	2	2	665	73.2	9.45	2	2	0	0	455537	High	1
P18669	Phosphoglycerate mutase 1 OS=Homo sapiens OX=9606 GN=PGAM1 PE=1 SV=2	0	3.919	4	1	2	1	254	28.8	7.18	2.07	1	0	0	361751	High	1
Q53H96	Pyrroline-5-carboxylate reductase 3 OS=Homo sapiens OX=9606 GN=PYCR3 PE=1 SV=3	0	3.918	4	1	2	1	274	28.6	7.72	2.43	1	0	0	490423	High	1
Q9UBM7	7-dehydrocholesterol reductase OS=Homo sapiens OX=9606 GN=DHCR7 PE=1 SV=1	0	3.9	3	2	2	2	475	54.5	8.7	0	2	0	0	1.17032e+06	High	1
Q9Y3T9	Nucleolar complex protein 2 homolog OS=Homo sapiens OX=9606 GN=NOC2L PE=1 SV=4	0	3.878	1	1	1	1	749	84.9	5.62	2.24	1	0	0	304188	High	1
H7C0R3	Glutamine--tRNA ligase (Fragment) OS=Homo sapiens OX=9606 GN=QARS PE=1 SV=1	0	3.873	7	2	2	2	253	28.5	7.47	1.99	2	0	0	996168	High	1
C9JTT7	Replication factor C subunit 4 (Fragment) OS=Homo sapiens OX=9606 GN=RFC4 PE=1 SV=1	0	3.857	6	1	1	1	167	18	9.38	2.26	1	0	0		High	1
P00558	Phosphoglycerate kinase 1 OS=Homo sapiens OX=9606 GN=PGK1 PE=1 SV=3	0	3.855	4	1	1	1	417	44.6	8.1	0	1	0	0	350982	High	1
F5H303	Nucleolar complex protein 4 homolog (Fragment) OS=Homo sapiens OX=9606 GN=NOC4L PE=1 SV=1	0	3.84	4	1	1	1	270	31.1	9.55	0	1	0	0	870166	High	1
Q93008	Probable ubiquitin carboxyl-terminal hydrolase FAF-X OS=Homo sapiens OX=9606 GN=USP9X PE=1 SV=3	0	3.835	1	2	2	2	2570	292.1	5.8	1.6	2	0	0	803616	High	1
A0A0D9SGE8	PHD finger protein 6 OS=Homo sapiens OX=9606 GN=PHF6 PE=1 SV=1	0	3.809	5	2	2	2	366	41.3	8.68	1.73	2	0	0	2.19787e+06	High	1
E9PKV2	39S ribosomal protein L17, mitochondrial (Fragment) OS=Homo sapiens OX=9606 GN=MRPL17 PE=1 SV=1	0	3.795	6	1	3	1	142	16.4	10.48	0	1	0	0	373682	High	1
Q13103	Secreted phosphoprotein 24 OS=Homo sapiens OX=9606 GN=SPP2 PE=1 SV=1	0	3.794	6	1	1	1	211	24.3	8.32	2.09	1	0	0		High	1
P16383	GC-rich sequence DNA-binding factor 2 OS=Homo sapiens OX=9606 GN=GCFC2 PE=1 SV=2	0	3.789	2	2	2	2	781	89.3	5.99	1.77	2	0	0	399833	High	1
P10599	Thioredoxin OS=Homo sapiens OX=9606 GN=TXN PE=1 SV=3	0	3.782	11	1	1	1	105	11.7	4.92	0	1	0	0	549873	High	1
Q96ME7	Zinc finger protein 512 OS=Homo sapiens OX=9606 GN=ZNF512 PE=1 SV=2	0	3.781	3	1	1	1	567	64.6	9.76	0	1	0	0		High	1
Q8WUM0	Nuclear pore complex protein Nup133 OS=Homo sapiens OX=9606 GN=NUP133 PE=1 SV=2	0	3.769	1	1	1	1	1156	128.9	5.1	0	1	0	0		High	1
Q92541	RNA polymerase-associated protein RTF1 homolog OS=Homo sapiens OX=9606 GN=RTF1 PE=1 SV=4	0	3.754	4	2	2	2	710	80.3	8.15	0	2	0	0	304558	High	1
Q16514	Transcription initiation factor TFIID subunit 12 OS=Homo sapiens OX=9606 GN=TAF12 PE=1 SV=1	0	3.747	12	2	2	2	161	17.9	7.99	1.91	2	0	0	218019	High	1
Q8TCJ2	Dolichyl-diphosphooligosaccharide--protein glycosyltransferase subunit STT3B OS=Homo sapiens OX=9606 GN=STT3B PE=1 SV=1	0	3.744	2	2	2	2	826	93.6	8.91	0	2	0	0	3.05867e+06	High	1
C9JPI5	Protein polybromo-1 (Fragment) OS=Homo sapiens OX=9606 GN=PBRM1 PE=1 SV=1	0	3.729	7	2	2	2	230	26.4	5.22	0	2	0	0	636795	High	1
Q9BXS6	Nucleolar and spindle-associated protein 1 OS=Homo sapiens OX=9606 GN=NUSAP1 PE=1 SV=1	0	3.717	5	2	4	2	441	49.4	9.91	0	2	0	0	736049	High	1
P05413	Fatty acid-binding protein, heart OS=Homo sapiens OX=9606 GN=FABP3 PE=1 SV=4	0	3.713	11	1	1	1	133	14.8	6.8	0	1	0	0		High	1
E9PDE8	Heat shock 70 kDa protein 4L OS=Homo sapiens OX=9606 GN=HSPA4L PE=1 SV=1	0	3.686	2	1	1	1	813	91.9	6.09	2.48	1	0	0	17414652	High	1
Q53GS9	U4/U6.U5 tri-snRNP-associated protein 2 OS=Homo sapiens OX=9606 GN=USP39 PE=1 SV=2	0	3.686	3	2	2	2	565	65.3	8.91	0	2	0	0	235711	High	1
P04080	Cystatin-B OS=Homo sapiens OX=9606 GN=CSTB PE=1 SV=2	0	3.672	12	1	1	1	98	11.1	7.56	0	1	0	0	192433	High	1
Q14683	Structural maintenance of chromosomes protein 1A OS=Homo sapiens OX=9606 GN=SMC1A PE=1 SV=2	0	3.659	1	1	1	1	1233	143.1	7.64	1.98	1	0	0	249748	High	1
P38432	Coilin OS=Homo sapiens OX=9606 GN=COIL PE=1 SV=1	0	3.658	2	2	2	2	576	62.6	9.07	1.73	2	0	0		High	1
O94864	STAGA complex 65 subunit gamma OS=Homo sapiens OX=9606 GN=SUPT7L PE=1 SV=1	0	3.656	4	2	2	2	414	46.2	5.12	0	2	0	0	1.20956e+06	High	1
J3QKW2	28S ribosomal protein S7, mitochondrial OS=Homo sapiens OX=9606 GN=MRPS7 PE=1 SV=1	0	3.651	15	2	2	2	183	20.8	9.55	0	2	0	0	943381	High	1
Q9UL25	Ras-related protein Rab-21 OS=Homo sapiens OX=9606 GN=RAB21 PE=1 SV=3	0	3.648	4	1	1	1	225	24.3	7.94	0	1	0	0	246301	High	1
Q96AE4	Far upstream element-binding protein 1 OS=Homo sapiens OX=9606 GN=FUBP1 PE=1 SV=3	0	3.646	2	2	2	1	644	67.5	7.61	0	2	0	0	298197	High	1
Q15428	Splicing factor 3A subunit 2 OS=Homo sapiens OX=9606 GN=SF3A2 PE=1 SV=2	0	3.643	5	2	3	2	464	49.2	9.64	2.4	2	0	0	1.09464e+06	High	1
F5H0S8	Guanine nucleotide-binding protein G(I)/G(S)/G(T) subunit beta-3 (Fragment) OS=Homo sapiens OX=9606 GN=GNB3 PE=1 SV=8	0	3.636	4	1	1	1	264	29.2	6.29	1.79	1	0	0	427392	High	1
Q15024	Exosome complex component RRP42 OS=Homo sapiens OX=9606 GN=EXOSC7 PE=1 SV=3	0	3.634	4	1	1	1	291	31.8	5.19	0	1	0	0	288365	High	1
Q9HCD5	Nuclear receptor coactivator 5 OS=Homo sapiens OX=9606 GN=NCOA5 PE=1 SV=2	0	3.623	2	1	1	1	579	65.5	9.6	2.43	1	0	0		High	1
P53621	Coatomer subunit alpha OS=Homo sapiens OX=9606 GN=COPA PE=1 SV=2	0	3.623	1	2	2	2	1224	138.3	7.66	1.69	2	0	0	881982	High	1
I3L4Q9	Vesicle-fusing ATPase OS=Homo sapiens OX=9606 GN=NSF PE=1 SV=1	0	3.616	21	2	2	2	81	8.9	9.06	0	2	0	0	726961	High	1
A0A087X0S5	Collagen alpha-1(VI) chain OS=Homo sapiens OX=9606 GN=COL6A1 PE=1 SV=1	0	3.608	2	1	1	1	1026	108.3	5.43	0	1	0	0	364471	High	1
Q92820	Gamma-glutamyl hydrolase OS=Homo sapiens OX=9606 GN=GGH PE=1 SV=2	0	3.596	8	2	2	2	318	35.9	7.11	0	2	0	0	407436	High	1
A0A0G2JIC6	28S ribosomal protein S18b, mitochondrial OS=Homo sapiens OX=9606 GN=MRPS18B PE=1 SV=1	0	3.576	5	1	1	1	215	24.3	8.56	1.79	1	0	0	413470	High	1
P25787	Proteasome subunit alpha type-2 OS=Homo sapiens OX=9606 GN=PSMA2 PE=1 SV=2	0	3.571	6	1	1	1	234	25.9	7.43	2.13	1	0	0	411878	High	1
Q9UI42	Carboxypeptidase A4 OS=Homo sapiens OX=9606 GN=CPA4 PE=1 SV=2	0	3.562	2	1	3	1	421	47.3	6.7	6.37	1	0	0	1.80511e+06	High	1
E9PJK4	Rho GTPase-activating protein 42 OS=Homo sapiens OX=9606 GN=ARHGAP42 PE=1 SV=1	0	3.556	1	1	1	1	840	94.4	7.75	2.04	1	0	0	437485	High	1
Q13888	General transcription factor IIH subunit 2 OS=Homo sapiens OX=9606 GN=GTF2H2 PE=1 SV=1	0	3.546	2	1	1	1	395	44.4	6.76	1.94	1	0	0	339159	High	1
O75616	GTPase Era, mitochondrial OS=Homo sapiens OX=9606 GN=ERAL1 PE=1 SV=2	0	3.532	4	1	1	1	437	48.3	8.84	2.33	1	0	0		High	1
P00403	Cytochrome c oxidase subunit 2 OS=Homo sapiens OX=9606 GN=MT-CO2 PE=1 SV=1	0	3.531	4	1	1	1	227	25.5	4.82	0	1	0	0	775772	High	1
Q8IYB5	Stromal membrane-associated protein 1 OS=Homo sapiens OX=9606 GN=SMAP1 PE=1 SV=2	0	3.529	2	1	1	1	467	50.4	8.75	2.26	1	0	0	540872	High	1
Q5VUJ6	Leucine-rich repeat and calponin homology domain-containing protein 2 OS=Homo sapiens OX=9606 GN=LRCH2 PE=2 SV=2	0	3.523	3	2	2	2	765	84.5	6.55	0	2	0	0	989455	High	1
K7EL99	Tubulin-folding cofactor B (Fragment) OS=Homo sapiens OX=9606 GN=TBCB PE=1 SV=2	0	3.521	7	1	2	1	133	14.6	6.52	0	1	0	0	363072	High	1
A0A1B0GTL5	Rab11 family-interacting protein 5 OS=Homo sapiens OX=9606 GN=RAB11FIP5 PE=1 SV=1	0	3.518	2	2	2	2	1324	138.3	5.21	0	2	0	0	250671	High	1
P46060	Ran GTPase-activating protein 1 OS=Homo sapiens OX=9606 GN=RANGAP1 PE=1 SV=1	0	3.512	2	1	1	1	587	63.5	4.68	1.69	1	0	0		High	1
Q96QR8	Transcriptional activator protein Pur-beta OS=Homo sapiens OX=9606 GN=PURB PE=1 SV=3	0	3.512	4	1	1	1	312	33.2	5.43	0	1	0	0		High	1
Q9Y3B7	39S ribosomal protein L11, mitochondrial OS=Homo sapiens OX=9606 GN=MRPL11 PE=1 SV=1	0	3.506	11	2	2	2	192	20.7	9.91	0	2	0	0	9839069	High	1
Q86YP4	Transcriptional repressor p66-alpha OS=Homo sapiens OX=9606 GN=GATAD2A PE=1 SV=1	0	3.494	2	1	1	1	633	68	9.94	1.86	1	0	0	418888	High	1
Q99848	Probable rRNA-processing protein EBP2 OS=Homo sapiens OX=9606 GN=EBNA1BP2 PE=1 SV=2	0	3.482	3	1	1	1	306	34.8	10.1	1.63	1	0	0	659834	High	1
E5RGW7	Centrosomal protein of 170 kDa (Fragment) OS=Homo sapiens OX=9606 GN=CEP170 PE=1 SV=1	0	3.478	10	1	1	1	103	11.5	5.49	1.96	1	0	0	1.10687e+06	High	1
Q5R372	Rab GTPase-activating protein 1-like OS=Homo sapiens OX=9606 GN=RABGAP1L PE=1 SV=1	0	3.456	1	1	1	1	815	92.5	5.31	2.09	1	0	0		High	1
Q99720	Sigma non-opioid intracellular receptor 1 OS=Homo sapiens OX=9606 GN=SIGMAR1 PE=1 SV=1	0	3.456	6	1	1	1	223	25.1	5.96	0	1	0	0		High	1
P48047	ATP synthase subunit O, mitochondrial OS=Homo sapiens OX=9606 GN=ATP5PO PE=1 SV=1	0	3.443	9	2	2	2	213	23.3	9.96	1.89	2	0	0	1.41031e+06	High	1
P40938	Replication factor C subunit 3 OS=Homo sapiens OX=9606 GN=RFC3 PE=1 SV=2	0	3.407	4	1	2	1	356	40.5	8.34	1.71	1	0	0	106528	High	1
B0QYA8	Eukaryotic translation initiation factor 3 subunit D (Fragment) OS=Homo sapiens OX=9606 GN=EIF3D PE=1 SV=1	0	3.406	11	1	1	1	123	14.5	9.61	2.54	1	0	0	1094693	High	1
P48556	26S proteasome non-ATPase regulatory subunit 8 OS=Homo sapiens OX=9606 GN=PSMD8 PE=1 SV=2	0	3.404	5	2	2	2	350	39.6	9.7	0	2	0	0	1.54577e+06	High	1
C9J384	Protein CMSS1 (Fragment) OS=Homo sapiens OX=9606 GN=CMSS1 PE=1 SV=1	0	3.403	7	2	2	2	225	26.2	9.88	0	2	0	0	1.1323e+06	High	1
A0A087WZK9	Eukaryotic translation initiation factor 3 subunit H OS=Homo sapiens OX=9606 GN=EIF3H PE=1 SV=1	0	3.399	8	2	2	2	349	39.6	6.39	0	2	0	0	1.08791e+06	High	1
Q14137	Ribosome biogenesis protein BOP1 OS=Homo sapiens OX=9606 GN=BOP1 PE=1 SV=2	0	3.366	1	1	1	1	746	83.6	6.19	0	1	0	0	289039	High	1
O95816	BAG family molecular chaperone regulator 2 OS=Homo sapiens OX=9606 GN=BAG2 PE=1 SV=1	0	3.362	11	2	2	2	211	23.8	6.7	0	2	0	0		High	1
P02452	Collagen alpha-1(I) chain OS=Homo sapiens OX=9606 GN=COL1A1 PE=1 SV=5	0	3.361	2	1	2	1	1464	138.9	5.8	0	1	0	0		High	1
P18754	Regulator of chromosome condensation OS=Homo sapiens OX=9606 GN=RCC1 PE=1 SV=1	0	3.359	4	2	2	2	421	44.9	7.52	1.69	2	0	0	1.48514e+06	High	1
P08574	Cytochrome c1, heme protein, mitochondrial OS=Homo sapiens OX=9606 GN=CYC1 PE=1 SV=3	0	3.342	4	1	1	1	325	35.4	9	0	1	0	0		High	1
O15234	Protein CASC3 OS=Homo sapiens OX=9606 GN=CASC3 PE=1 SV=2	0	3.33	4	2	2	2	703	76.2	6.48	0	2	0	0	413995	High	1
Q12873	Chromodomain-helicase-DNA-binding protein 3 OS=Homo sapiens OX=9606 GN=CHD3 PE=1 SV=3	0	3.327	1	2	3	1	2000	226.5	7.3	1.81	2	0	0	728256	High	1
P61221	ATP-binding cassette sub-family E member 1 OS=Homo sapiens OX=9606 GN=ABCE1 PE=1 SV=1	0	3.327	5	2	2	2	599	67.3	8.34	0	2	0	0	894403	High	1
Q9Y6A4	Cilia- and flagella-associated protein 20 OS=Homo sapiens OX=9606 GN=CFAP20 PE=1 SV=1	0	3.326	6	1	1	1	193	22.8	9.76	0	1	0	0	820193	High	1
D6R9M0	Kinesin-like protein KIF2A (Fragment) OS=Homo sapiens OX=9606 GN=KIF2A PE=1 SV=1	0	3.319	13	2	2	1	284	32.7	6.81	0	2	0	0		High	1
A0A0A0MRW6	Nucleolar protein 6 OS=Homo sapiens OX=9606 GN=NOL6 PE=1 SV=1	0	3.316	2	2	2	2	1008	112.1	7.62	0	2	0	0	991682	High	1
Q9BRJ6	Uncharacterized protein C7orf50 OS=Homo sapiens OX=9606 GN=C7orf50 PE=1 SV=1	0	3.316	11	1	1	1	194	22.1	9.64	0	1	0	0		High	1
A8K2U0	Alpha-2-macroglobulin-like protein 1 OS=Homo sapiens OX=9606 GN=A2ML1 PE=1 SV=3	0	3.31	2	2	2	2	1454	161	5.73	0	2	0	0	282106	High	1
A0A087WXU8	ATP-dependent RNA helicase DDX24 OS=Homo sapiens OX=9606 GN=DDX24 PE=1 SV=1	0	3.302	2	1	1	1	485	55.8	9.72	0	1	0	0	338921	High	1
O60678	Protein arginine N-methyltransferase 3 OS=Homo sapiens OX=9606 GN=PRMT3 PE=1 SV=4	0	3.296	2	1	1	1	531	59.9	5.35	2.06	1	0	0	466834	High	1
O15265	Ataxin-7 OS=Homo sapiens OX=9606 GN=ATXN7 PE=1 SV=1	0	3.295	3	2	2	2	892	95.4	9.85	0	2	0	0	262735	High	1
P48426	Phosphatidylinositol 5-phosphate 4-kinase type-2 alpha OS=Homo sapiens OX=9606 GN=PIP4K2A PE=1 SV=2	0	3.289	4	1	1	1	406	46.2	6.99	0	1	0	0	405390	High	1
Q09028	Histone-binding protein RBBP4 OS=Homo sapiens OX=9606 GN=RBBP4 PE=1 SV=3	0	3.276	6	2	2	1	425	47.6	4.89	0	2	0	1	4.83441e+06	High	1
Q15050	Ribosome biogenesis regulatory protein homolog OS=Homo sapiens OX=9606 GN=RRS1 PE=1 SV=2	0	3.272	7	3	4	3	365	41.2	10.7	0	3	0	0	2.26653e+06	High	1
Q5BKZ1	DBIRD complex subunit ZNF326 OS=Homo sapiens OX=9606 GN=ZNF326 PE=1 SV=2	0	3.269	4	2	2	2	582	65.6	5.15	0	2	0	0	245270	High	1
Q96A33	Coiled-coil domain-containing protein 47 OS=Homo sapiens OX=9606 GN=CCDC47 PE=1 SV=1	0	3.269	2	1	2	1	483	55.8	4.87	0	1	0	0	684427	High	1
Q13601	KRR1 small subunit processome component homolog OS=Homo sapiens OX=9606 GN=KRR1 PE=1 SV=4	0	3.265	2	1	3	1	381	43.6	9.77	0	1	0	0	638003	High	1
A8MX94	Glutathione S-transferase P OS=Homo sapiens OX=9606 GN=GSTP1 PE=1 SV=1	0	3.263	10	2	2	2	174	19.5	5.97	1.6	2	0	0	400134	High	1
E7EWK3	ATP-dependent DNA/RNA helicase DHX36 (Fragment) OS=Homo sapiens OX=9606 GN=DHX36 PE=1 SV=1	0	3.247	2	1	1	1	797	91.4	7.28	0	1	0	0	274357	High	1
J3KP30	Deoxynucleotidyltransferase terminal-interacting protein 2 OS=Homo sapiens OX=9606 GN=DNTTIP2 PE=1 SV=1	0	3.239	2	1	1	1	601	66.1	5.11	2.12	1	0	0	47012.2	High	1
A0A0A0MSV6	Complement C1q subcomponent subunit B (Fragment) OS=Homo sapiens OX=9606 GN=C1QB PE=1 SV=6	0	3.235	6	1	1	1	228	24	9.16	0	1	0	0	459619	High	1
P0DP01	Immunoglobulin heavy variable 1-8 OS=Homo sapiens OX=9606 GN=IGHV1-8 PE=3 SV=1	0	3.233	13	1	1	1	117	13	9.17	2.59	1	0	0	444674	High	1
A0A087WUD3	Oligosaccharyltransferase complex subunit OSTC OS=Homo sapiens OX=9606 GN=OSTC PE=1 SV=1	0	3.229	14	1	2	1	83	9.4	7.43	2.07	1	0	0		High	1
P62891	60S ribosomal protein L39 OS=Homo sapiens OX=9606 GN=RPL39 PE=1 SV=2	0	3.187	20	1	1	1	51	6.4	12.56	2.07	1	0	0		High	1
O75449	Katanin p60 ATPase-containing subunit A1 OS=Homo sapiens OX=9606 GN=KATNA1 PE=1 SV=1	0	3.181	3	2	2	2	491	55.9	6.9	1.64	2	0	0	331357	High	1
Q9Y399	28S ribosomal protein S2, mitochondrial OS=Homo sapiens OX=9606 GN=MRPS2 PE=1 SV=1	0	3.174	5	2	2	2	296	33.2	9.26	0	2	0	0		High	1
Q9H0U9	Testis-specific Y-encoded-like protein 1 OS=Homo sapiens OX=9606 GN=TSPYL1 PE=1 SV=3	0	3.171	3	1	1	1	437	49.2	5.45	1.93	1	0	0		High	1
Q9NWB6	Arginine and glutamate-rich protein 1 OS=Homo sapiens OX=9606 GN=ARGLU1 PE=1 SV=1	0	3.165	6	2	2	2	273	33.2	10.35	0	2	0	0	439217	High	1
B1ALA9	Ribose-phosphate pyrophosphokinase 1 OS=Homo sapiens OX=9606 GN=PRPS1 PE=1 SV=2	0	3.153	7	2	2	2	285	31.4	6.86	0	2	0	0	1.08617e+06	High	1
P20618	Proteasome subunit beta type-1 OS=Homo sapiens OX=9606 GN=PSMB1 PE=1 SV=2	0	3.141	4	1	1	1	241	26.5	8.13	0	1	0	0	1.10075e+06	High	1
F5GZQ3	Trifunctional enzyme subunit beta, mitochondrial OS=Homo sapiens OX=9606 GN=HADHB PE=1 SV=1	0	3.137	4	2	3	2	459	49.6	9.42	1.79	2	0	0	409823	High	1
Q9HAU5	Regulator of nonsense transcripts 2 OS=Homo sapiens OX=9606 GN=UPF2 PE=1 SV=1	0	3.131	1	2	2	2	1272	147.7	5.69	0	2	0	0	1.20836e+06	High	1
Q5TDF0	Cancer-related nucleoside-triphosphatase OS=Homo sapiens OX=9606 GN=NTPCR PE=1 SV=1	0	3.128	4	1	1	1	228	25.1	9.42	0	1	0	0	488717	High	1
A0A087X295	WD repeat-containing protein 6 OS=Homo sapiens OX=9606 GN=WDR6 PE=1 SV=1	0	3.127	2	1	1	1	1151	124.9	6.92	0	1	0	0		High	1
Q13151	Heterogeneous nuclear ribonucleoprotein A0 OS=Homo sapiens OX=9606 GN=HNRNPA0 PE=1 SV=1	0	3.121	7	1	1	1	305	30.8	9.29	0	1	0	0	354039	High	1
Q96DV4	39S ribosomal protein L38, mitochondrial OS=Homo sapiens OX=9606 GN=MRPL38 PE=1 SV=2	0	3.117	2	1	1	1	380	44.6	7.53	1.94	1	0	0	192406	High	1
P10155	60 kDa SS-A/Ro ribonucleoprotein OS=Homo sapiens OX=9606 GN=TROVE2 PE=1 SV=2	0	3.114	3	1	2	1	538	60.6	8.03	0	1	0	0		High	1
K7ER00	Phenylalanine--tRNA ligase alpha subunit OS=Homo sapiens OX=9606 GN=FARSA PE=1 SV=1	0	3.103	4	2	2	2	548	62.4	7.84	0	2	0	0	756339	High	1
Q13242	Serine/arginine-rich splicing factor 9 OS=Homo sapiens OX=9606 GN=SRSF9 PE=1 SV=1	0	3.073	5	1	1	1	221	25.5	8.65	1.92	1	0	0	504895	High	1
A0A1W2PPT5	DNA-directed RNA polymerase subunit beta OS=Homo sapiens OX=9606 GN=POLR2B PE=1 SV=1	0	3.067	2	2	2	2	1099	125.1	8.29	0	2	0	0	611040	High	1
Q9UKN8	General transcription factor 3C polypeptide 4 OS=Homo sapiens OX=9606 GN=GTF3C4 PE=1 SV=2	0	3.056	2	2	2	2	822	91.9	6.65	0	2	0	0	1106029	High	1
P62306	Small nuclear ribonucleoprotein F OS=Homo sapiens OX=9606 GN=SNRPF PE=1 SV=1	0	3.044	15	1	2	1	86	9.7	4.67	4.02	1	0	0	180365	High	1
Q96H79	Zinc finger CCCH-type antiviral protein 1-like OS=Homo sapiens OX=9606 GN=ZC3HAV1L PE=1 SV=2	0	3.025	4	1	1	1	300	32.9	8.13	2.62	1	0	0	1.29554e+06	High	1
H0Y4Q6	General transcription factor 3C polypeptide 2 (Fragment) OS=Homo sapiens OX=9606 GN=GTF3C2 PE=1 SV=1	0	3.023	4	1	1	1	420	47	8.5	0	1	0	0	753604	High	1
A0A087X1G7	Selenoprotein F OS=Homo sapiens OX=9606 GN=SELENOF PE=1 SV=1	0	3.013	5	1	1	1	164	17.9	5.03	1.78	1	0	0	570909	High	1
E9PQ61	Zinc finger CCCH domain-containing protein 11A OS=Homo sapiens OX=9606 GN=ZC3H11A PE=1 SV=1	0	3.012	2	1	1	1	652	72.5	8.63	0	1	0	0	294447	High	1
P49247	Ribose-5-phosphate isomerase OS=Homo sapiens OX=9606 GN=RPIA PE=1 SV=3	0	3	3	1	1	1	311	33.2	8.54	2.08	1	0	0	361294	High	1
Q7L0Y3	tRNA methyltransferase 10 homolog C OS=Homo sapiens OX=9606 GN=TRMT10C PE=1 SV=2	0	2.986	3	2	2	2	403	47.3	9.36	0	2	0	0	301579	High	1
P25788	Proteasome subunit alpha type-3 OS=Homo sapiens OX=9606 GN=PSMA3 PE=1 SV=2	0	2.985	5	1	1	1	255	28.4	5.33	2.35	1	0	0		High	1
O60841	Eukaryotic translation initiation factor 5B OS=Homo sapiens OX=9606 GN=EIF5B PE=1 SV=4	0	2.983	2	1	1	1	1220	138.7	5.49	0	1	0	0	262025	High	1
M0R2N5	Very-long-chain enoyl-CoA reductase OS=Homo sapiens OX=9606 GN=TECR PE=1 SV=1	0	2.983	3	1	1	1	346	39.9	9.61	0	1	0	0		High	1
Q53GQ0	Very-long-chain 3-oxoacyl-CoA reductase OS=Homo sapiens OX=9606 GN=HSD17B12 PE=1 SV=2	0	2.964	3	1	1	1	312	34.3	9.32	0	1	0	0	520345	High	1
F8WCP5	THO complex subunit 5 homolog OS=Homo sapiens OX=9606 GN=THOC5 PE=1 SV=1	0	2.964	2	1	1	1	343	39.7	5.77	1.84	1	0	0	290758	High	1
H7BZW6	Histone deacetylase complex subunit SAP18 (Fragment) OS=Homo sapiens OX=9606 GN=SAP18 PE=1 SV=2	0	2.956	13	2	2	2	143	16	9.13	0	2	0	0	490343	High	1
Q96FQ6	Protein S100-A16 OS=Homo sapiens OX=9606 GN=S100A16 PE=1 SV=1	0	2.95	12	1	1	1	103	11.8	6.79	0	1	0	0		High	1
J3KS22	L-xylulose reductase (Fragment) OS=Homo sapiens OX=9606 GN=DCXR PE=1 SV=8	0	2.937	10	2	2	2	223	23.8	8.21	0	2	0	0	1.44067e+06	High	1
Q2VIQ3	Chromosome-associated kinesin KIF4B OS=Homo sapiens OX=9606 GN=KIF4B PE=2 SV=2	0	2.935	1	2	2	2	1234	139.9	6.18	0	2	0	0	417265	High	1
A0A087WYD1	AP-2 complex subunit beta (Fragment) OS=Homo sapiens OX=9606 GN=AP2B1 PE=1 SV=1	0	2.93	3	2	3	2	639	70.9	5.06	0	2	0	0	218901	High	1
P11279	Lysosome-associated membrane glycoprotein 1 OS=Homo sapiens OX=9606 GN=LAMP1 PE=1 SV=3	0	2.916	3	1	2	1	417	44.9	8.75	3.64	1	0	0	677316	High	1
E9PS63	Rab GTPase-activating protein 1-like (Fragment) OS=Homo sapiens OX=9606 GN=RABGAP1L PE=1 SV=1	0	2.914	5	1	1	1	190	22.5	5.25	0	1	0	0		High	1
Q9NV70	Exocyst complex component 1 OS=Homo sapiens OX=9606 GN=EXOC1 PE=1 SV=4	0	2.909	1	1	1	1	894	101.9	6.61	0	1	0	0	147824	High	1
C9J3L8	Translocon-associated protein subunit alpha OS=Homo sapiens OX=9606 GN=SSR1 PE=1 SV=1	0	2.909	3	1	1	1	265	29.6	4.3	0	1	0	0		High	1
Q6PI48	Aspartate--tRNA ligase, mitochondrial OS=Homo sapiens OX=9606 GN=DARS2 PE=1 SV=1	0	2.901	1	1	1	1	645	73.5	8.02	1.7	1	0	0	249610	High	1
Q9NPE3	H/ACA ribonucleoprotein complex subunit 3 OS=Homo sapiens OX=9606 GN=NOP10 PE=1 SV=1	0	2.897	14	1	1	1	64	7.7	9.99	0	1	0	0	293938	High	1
A0A1B0GVC3	GTP-binding protein Di-Ras2 (Fragment) OS=Homo sapiens OX=9606 GN=DIRAS2 PE=1 SV=1	0	2.894	10	1	1	1	112	12.5	6.52	2.04	1	0	0	2.23764e+06	High	1
J3QL08	Zinc phosphodiesterase ELAC protein 2 (Fragment) OS=Homo sapiens OX=9606 GN=ELAC2 PE=1 SV=2	0	2.891	6	1	1	1	132	15	7.2	0	1	0	0		High	1
O75746	Calcium-binding mitochondrial carrier protein Aralar1 OS=Homo sapiens OX=9606 GN=SLC25A12 PE=1 SV=2	0	2.886	3	1	2	1	678	74.7	8.38	2.1	1	0	0	233861	High	1
E9PLK3	Aminopeptidase OS=Homo sapiens OX=9606 GN=NPEPPS PE=1 SV=1	0	2.878	1	1	1	1	915	102.9	5.6	2.32	1	0	0	293357	High	1
A2IDA3	DNA-3-methyladenine glycosylase (Fragment) OS=Homo sapiens OX=9606 GN=MPG PE=1 SV=1	0	2.863	4	1	1	1	251	27.3	9.03	0	1	0	0	260508	High	1
H0YJA2	Zinc finger CCCH domain-containing protein 14 (Fragment) OS=Homo sapiens OX=9606 GN=ZC3H14 PE=1 SV=1	0	2.863	4	2	2	2	651	73.3	7.43	0	2	0	0		High	1
Q15828	Cystatin-M OS=Homo sapiens OX=9606 GN=CST6 PE=1 SV=1	0	2.86	7	1	1	1	149	16.5	8.09	0	1	0	0		High	1
O75400	Pre-mRNA-processing factor 40 homolog A OS=Homo sapiens OX=9606 GN=PRPF40A PE=1 SV=2	0	2.859	1	1	1	1	957	108.7	7.56	1.99	1	0	0	901568	High	1
P17900	Ganglioside GM2 activator OS=Homo sapiens OX=9606 GN=GM2A PE=1 SV=4	0	2.858	5	1	1	1	193	20.8	5.31	0	1	0	0		High	1
Q9UKA9	Polypyrimidine tract-binding protein 2 OS=Homo sapiens OX=9606 GN=PTBP2 PE=1 SV=1	0	2.858	2	1	1	1	531	57.5	8.66	2.33	1	0	0	1.41081e+06	High	1
Q8N684	Cleavage and polyadenylation specificity factor subunit 7 OS=Homo sapiens OX=9606 GN=CPSF7 PE=1 SV=1	0	2.853	2	1	1	1	471	52	8	0	1	0	0	386782	High	1
Q9Y6C9	Mitochondrial carrier homolog 2 OS=Homo sapiens OX=9606 GN=MTCH2 PE=1 SV=1	0	2.842	7	1	1	1	303	33.3	7.97	0	1	0	0	499957	High	1
X6RAJ1	A-kinase anchor protein 17A OS=Homo sapiens OX=9606 GN=AKAP17A PE=1 SV=1	0	2.837	2	1	1	1	446	51.5	9.39	1.88	1	0	0		High	1
B0QYK0	RNA-binding protein EWS OS=Homo sapiens OX=9606 GN=EWSR1 PE=1 SV=1	0	2.829	2	1	2	1	618	64.9	9.38	0	1	0	0	432480	High	1
P26368	Splicing factor U2AF 65 kDa subunit OS=Homo sapiens OX=9606 GN=U2AF2 PE=1 SV=4	0	2.826	2	1	1	1	475	53.5	9.09	1.72	1	0	0	332741	High	1
B9A062	Bifunctional methylenetetrahydrofolate dehydrogenase/cyclohydrolase, mitochondrial OS=Homo sapiens OX=9606 GN=MTHFD2 PE=1 SV=1	0	2.825	5	1	1	1	222	23.9	9.76	0	1	0	0	1.19654e+06	High	1
O75534	Cold shock domain-containing protein E1 OS=Homo sapiens OX=9606 GN=CSDE1 PE=1 SV=2	0	2.815	2	1	1	1	798	88.8	6.25	0	1	0	0	76743.9	High	1
Q15061	WD repeat-containing protein 43 OS=Homo sapiens OX=9606 GN=WDR43 PE=1 SV=3	0	2.796	1	1	1	1	677	74.8	5.57	0	1	0	0	498078	High	1
F8WJN3	Cleavage and polyadenylation-specificity factor subunit 6 OS=Homo sapiens OX=9606 GN=CPSF6 PE=1 SV=1	0	2.794	2	1	1	1	478	52.2	6.43	0	1	0	0	259827	High	1
F8VRK2	Periphilin-1 OS=Homo sapiens OX=9606 GN=PPHLN1 PE=1 SV=1	0	2.792	7	1	3	1	107	12.7	8.18	0	1	0	0	323603	High	1
Q6P158	Putative ATP-dependent RNA helicase DHX57 OS=Homo sapiens OX=9606 GN=DHX57 PE=1 SV=2	0	2.789	1	2	2	2	1386	155.5	7.71	0	2	0	0		High	1
O95969	Secretoglobin family 1D member 2 OS=Homo sapiens OX=9606 GN=SCGB1D2 PE=2 SV=1	0	2.788	10	1	1	1	90	9.9	8.25	1.78	1	0	0	2.37e+06	High	1
M0QXX2	Kallikrein-5 (Fragment) OS=Homo sapiens OX=9606 GN=KLK5 PE=1 SV=2	0	2.786	8	1	1	1	205	22.4	8.76	0	1	0	0	218233	High	1
F2Z393	Transaldolase OS=Homo sapiens OX=9606 GN=TALDO1 PE=1 SV=1	0	2.779	3	1	1	1	318	35.3	8.97	0	1	0	0		High	1
D6RCQ0	Eukaryotic translation elongation factor 1 epsilon-1 (Fragment) OS=Homo sapiens OX=9606 GN=EEF1E1 PE=4 SV=1	0	2.744	11	1	1	1	94	10.4	8.75	0	1	0	0		High	1
Q9H081	Protein MIS12 homolog OS=Homo sapiens OX=9606 GN=MIS12 PE=1 SV=1	0	2.739	5	1	1	1	205	24.1	5.69	1.79	1	0	0	512132	High	1
F8WBC0	Ras-related protein Rap-1b (Fragment) OS=Homo sapiens OX=9606 GN=RAP1B PE=4 SV=1	0	2.736	34	1	1	1	32	3.5	9.42	1.97	1	0	0		High	1
E7ERK9	Translation initiation factor eIF-2B subunit delta OS=Homo sapiens OX=9606 GN=EIF2B4 PE=1 SV=1	0	2.733	2	1	1	1	544	59.7	9.42	0	1	0	0		High	1
H0YHB5	Uncharacterized protein (Fragment) OS=Homo sapiens OX=9606 PE=4 SV=1	0	2.73	16	1	1	1	132	14.1	9.66	2.06	1	0	0		High	1
F8WCJ7	Translocation protein SEC62 OS=Homo sapiens OX=9606 GN=SEC62 PE=1 SV=1	0	2.724	8	1	3	1	101	11.6	9.1	0	1	0	0	116753	High	1
Q9BYN8	28S ribosomal protein S26, mitochondrial OS=Homo sapiens OX=9606 GN=MRPS26 PE=1 SV=1	0	2.713	5	1	1	1	205	24.2	10.39	0	1	0	0	398614	High	1
Q13127	RE1-silencing transcription factor OS=Homo sapiens OX=9606 GN=REST PE=1 SV=3	0	2.712	2	2	2	2	1097	121.8	6.74	1.61	2	0	0	308078	High	1
H3BS42	Zinc finger protein 768 OS=Homo sapiens OX=9606 GN=ZNF768 PE=1 SV=2	0	2.709	2	1	1	1	509	56.6	8.27	1.91	1	0	0	887191	High	1
O15355	Protein phosphatase 1G OS=Homo sapiens OX=9606 GN=PPM1G PE=1 SV=1	0.001	2.702	1	1	1	1	546	59.2	4.36	1.61	1	0	0	260192	High	1
Q8NDT2	Putative RNA-binding protein 15B OS=Homo sapiens OX=9606 GN=RBM15B PE=1 SV=3	0.001	2.701	2	2	3	1	890	97.1	9.85	1.77	2	0	0	264222	High	1
Q15084	Protein disulfide-isomerase A6 OS=Homo sapiens OX=9606 GN=PDIA6 PE=1 SV=1	0.001	2.695	2	1	1	1	440	48.1	5.08	1.65	1	0	0	258525	High	1
Q14574	Desmocollin-3 OS=Homo sapiens OX=9606 GN=DSC3 PE=1 SV=3	0.001	2.686	1	1	1	1	896	99.9	6.1	0	1	0	0		High	1
Q13620	Cullin-4B OS=Homo sapiens OX=9606 GN=CUL4B PE=1 SV=4	0.001	2.682	2	2	3	2	913	103.9	7.37	0	2	0	0	93717.7	High	1
Q9ULX6	A-kinase anchor protein 8-like OS=Homo sapiens OX=9606 GN=AKAP8L PE=1 SV=4	0.001	2.661	2	1	1	1	646	71.6	5.05	0	1	0	0		High	1
Q01433	AMP deaminase 2 OS=Homo sapiens OX=9606 GN=AMPD2 PE=1 SV=2	0.001	2.66	1	1	2	1	879	100.6	6.93	0	1	0	0	387546	High	1
P01023	Alpha-2-macroglobulin OS=Homo sapiens OX=9606 GN=A2M PE=1 SV=3	0.001	2.649	1	1	2	1	1474	163.2	6.46	5.14	1	0	0	1.01333e+06	High	1
Q52LJ0	Protein FAM98B OS=Homo sapiens OX=9606 GN=FAM98B PE=1 SV=1	0.001	2.64	8	2	2	2	330	37.2	6.29	0	2	0	0		High	1
P35637	RNA-binding protein FUS OS=Homo sapiens OX=9606 GN=FUS PE=1 SV=1	0.001	2.635	3	1	3	1	526	53.4	9.36	0	1	0	0	609780	High	1
A0A0B4J288	Cadherin-16 OS=Homo sapiens OX=9606 GN=CDH16 PE=1 SV=1	0.001	2.631	9	1	1	1	175	19.2	5.11	0	1	0	0	6.34613e+06	High	1
P07148	Fatty acid-binding protein, liver OS=Homo sapiens OX=9606 GN=FABP1 PE=1 SV=1	0.001	2.629	8	1	1	1	127	14.2	7.18	0	1	0	0	357620	High	1
O60306	RNA helicase aquarius OS=Homo sapiens OX=9606 GN=AQR PE=1 SV=4	0.001	2.625	1	1	1	1	1485	171.2	6.37	0	1	0	0	488361	High	1
E9PHA2	Condensin complex subunit 2 OS=Homo sapiens OX=9606 GN=NCAPH PE=1 SV=1	0.001	2.623	2	1	1	1	730	81.5	5.06	1.78	1	0	0	164480	High	1
O43719	HIV Tat-specific factor 1 OS=Homo sapiens OX=9606 GN=HTATSF1 PE=1 SV=1	0.001	2.621	1	1	1	1	755	85.8	4.4	0	1	0	0	602733	High	1
Q5C9Z4	Nucleolar MIF4G domain-containing protein 1 OS=Homo sapiens OX=9606 GN=NOM1 PE=1 SV=1	0.001	2.616	1	1	1	1	860	96.2	8.1	1.77	1	0	0		High	1
A0A087WZU8	Cellular tumor antigen p53 OS=Homo sapiens OX=9606 GN=TP53 PE=1 SV=1	0.001	2.604	2	1	2	1	382	42.6	6.74	1.97	1	0	0	257323	High	1
Q9UPT9	Ubiquitin carboxyl-terminal hydrolase 22 OS=Homo sapiens OX=9606 GN=USP22 PE=1 SV=2	0.001	2.59	2	1	1	1	525	59.9	8.05	0	1	0	0	210757	High	1
Q9P031	Thyroid transcription factor 1-associated protein 26 OS=Homo sapiens OX=9606 GN=CCDC59 PE=1 SV=2	0.001	2.545	5	1	1	1	241	28.7	9.88	0	1	0	0		High	1
Q5T750	Skin-specific protein 32 OS=Homo sapiens OX=9606 GN=XP32 PE=1 SV=1	0.001	2.537	3	1	1	1	250	26.2	7.97	2	1	0	0	1.39532e+06	High	1
O14777	Kinetochore protein NDC80 homolog OS=Homo sapiens OX=9606 GN=NDC80 PE=1 SV=1	0.001	2.521	1	1	1	1	642	73.9	5.6	0	1	0	0		High	1
Q8N1G4	Leucine-rich repeat-containing protein 47 OS=Homo sapiens OX=9606 GN=LRRC47 PE=1 SV=1	0.001	2.52	3	1	1	1	583	63.4	8.28	0	1	0	0	299931	High	1
B4DHE8	cDNA FLJ56904, highly similar to RNA-binding protein Musashi homolog 2 OS=Homo sapiens OX=9606 GN=MSI2 PE=1 SV=1	0.001	2.515	4	1	1	1	324	34.8	8.88	0	1	0	0	856337	High	1
H3BP71	E3 ubiquitin protein ligase OS=Homo sapiens OX=9606 GN=RNF40 PE=1 SV=2	0.001	2.514	3	2	2	2	961	109	6.55	0	2	0	0	450668	High	1
Q5T440	Putative transferase CAF17, mitochondrial OS=Homo sapiens OX=9606 GN=IBA57 PE=1 SV=1	0.001	2.511	3	1	1	1	356	38.1	9.83	0	1	0	0	141125	High	1
Q16769	Glutaminyl-peptide cyclotransferase OS=Homo sapiens OX=9606 GN=QPCT PE=1 SV=1	0.001	2.507	3	1	1	1	361	40.9	6.61	0	1	0	0	1.09202e+06	High	1
O43865	S-adenosylhomocysteine hydrolase-like protein 1 OS=Homo sapiens OX=9606 GN=AHCYL1 PE=1 SV=2	0.001	2.499	2	1	1	1	530	58.9	6.89	1.64	1	0	0	674073344	High	1
D6RAN8	39S ribosomal protein L27, mitochondrial OS=Homo sapiens OX=9606 GN=MRPL27 PE=1 SV=1	0.001	2.481	11	1	1	1	93	10.5	9.54	0	1	0	0	124989	High	1
H7BXH6	Acidic mammalian chitinase OS=Homo sapiens OX=9606 GN=CHIA PE=3 SV=1	0.001	2.476	9	1	1	1	101	11.6	8.79	2.2	1	0	0	1.24734e+06	High	1
E9PIQ7	HCLS1-associated protein X-1 OS=Homo sapiens OX=9606 GN=HAX1 PE=1 SV=1	0.001	2.465	7	1	1	1	151	17.2	5.41	0	1	0	0	306051	High	1
Q5JPH6	Probable glutamate--tRNA ligase, mitochondrial OS=Homo sapiens OX=9606 GN=EARS2 PE=1 SV=2	0.001	2.464	3	1	1	1	523	58.7	8.76	0	1	0	0	250927	High	1
C9JLU1	DNA-directed RNA polymerases I, II, and III subunit RPABC3 (Fragment) OS=Homo sapiens OX=9606 GN=POLR2H PE=1 SV=8	0.001	2.461	9	1	1	1	148	16.9	4.68	0	1	0	0	182610	High	1
Q4VCS5	Angiomotin OS=Homo sapiens OX=9606 GN=AMOT PE=1 SV=1	0.001	2.454	2	1	1	1	1084	118	7.64	0	1	0	0		High	1
Q01650	Large neutral amino acids transporter small subunit 1 OS=Homo sapiens OX=9606 GN=SLC7A5 PE=1 SV=2	0.001	2.448	3	1	1	1	507	55	7.72	0	1	0	0	212194	High	1
R4GN08	Actin-related protein 2/3 complex subunit 4 (Fragment) OS=Homo sapiens OX=9606 GN=ARPC4 PE=1 SV=1	0.001	2.443	10	1	1	1	77	9.4	7.52	0	1	0	0	564263	High	1
S4R3B5	Protein transport protein Sec61 subunit beta OS=Homo sapiens OX=9606 GN=SEC61B PE=1 SV=1	0.001	2.439	24	1	1	1	42	4.9	9.54	0	1	0	0	2.37641e+06	High	1
Q9UKX7	Nuclear pore complex protein Nup50 OS=Homo sapiens OX=9606 GN=NUP50 PE=1 SV=2	0.001	2.432	3	1	1	1	468	50.1	7.06	0	1	0	0		High	1
P49755	Transmembrane emp24 domain-containing protein 10 OS=Homo sapiens OX=9606 GN=TMED10 PE=1 SV=2	0.001	2.43	5	1	1	1	219	25	7.44	1.75	1	0	0		High	1
C9J2M4	SRSF protein kinase 2 (Fragment) OS=Homo sapiens OX=9606 GN=SRPK2 PE=1 SV=1	0.001	2.413	5	1	1	1	160	17.9	5.01	1.71	1	0	0	585703	High	1
Q5T5C7	Serine--tRNA ligase, cytoplasmic OS=Homo sapiens OX=9606 GN=SARS PE=1 SV=1	0.001	2.409	2	1	1	1	536	61.3	7.06	0	1	0	0	404837	High	1
P17858	ATP-dependent 6-phosphofructokinase, liver type OS=Homo sapiens OX=9606 GN=PFKL PE=1 SV=6	0.001	2.407	2	2	2	2	780	85	7.5	1.62	2	0	0	1.0467e+06	High	1
Q9H7E9	UPF0488 protein C8orf33 OS=Homo sapiens OX=9606 GN=C8orf33 PE=1 SV=1	0.001	2.407	4	1	1	1	229	25	9.95	0	1	0	0	184495	High	1
Q12769	Nuclear pore complex protein Nup160 OS=Homo sapiens OX=9606 GN=NUP160 PE=1 SV=3	0.001	2.407	1	1	1	1	1436	162	5.5	0	1	0	0	446802	High	1
D6RCB9	H/ACA ribonucleoprotein complex subunit 2 (Fragment) OS=Homo sapiens OX=9606 GN=NHP2 PE=1 SV=1	0.001	2.399	21	2	2	2	135	15.2	9.38	0	2	0	0	2.83227e+06	High	1
Q13263	Transcription intermediary factor 1-beta OS=Homo sapiens OX=9606 GN=TRIM28 PE=1 SV=5	0.001	2.398	1	1	1	1	835	88.5	5.77	0	1	0	0	224460	High	1
Q96BH1	E3 ubiquitin-protein ligase RNF25 OS=Homo sapiens OX=9606 GN=RNF25 PE=1 SV=1	0.001	2.39	2	1	1	1	459	51.2	6.54	0	1	0	0	184996	High	1
P13807	Glycogen [starch] synthase, muscle OS=Homo sapiens OX=9606 GN=GYS1 PE=1 SV=2	0.001	2.388	2	1	1	1	737	83.7	6.18	0	1	0	0		High	1
P26572	Alpha-1,3-mannosyl-glycoprotein 2-beta-N-acetylglucosaminyltransferase OS=Homo sapiens OX=9606 GN=MGAT1 PE=1 SV=2	0.001	2.378	2	1	1	1	445	50.8	9.16	1.84	1	0	0	220481	High	1
A0A075B6E5	Protein enabled homolog (Fragment) OS=Homo sapiens OX=9606 GN=ENAH PE=1 SV=2	0.001	2.357	5	1	1	1	213	24.9	7.87	0	1	0	0	257025	High	1
P35625	Metalloproteinase inhibitor 3 OS=Homo sapiens OX=9606 GN=TIMP3 PE=1 SV=2	0.001	2.354	4	1	1	1	211	24.1	8.72	0	1	0	0	236164	High	1
Q14145	Kelch-like ECH-associated protein 1 OS=Homo sapiens OX=9606 GN=KEAP1 PE=1 SV=2	0.001	2.351	1	1	1	1	624	69.6	6.44	0	1	0	0		High	1
E9PC90	G2/mitotic-specific cyclin-B1 (Fragment) OS=Homo sapiens OX=9606 GN=CCNB1 PE=1 SV=1	0.001	2.343	3	1	1	1	401	44.9	6.28	0	1	0	0	326491	High	1
Q9Y266	Nuclear migration protein nudC OS=Homo sapiens OX=9606 GN=NUDC PE=1 SV=1	0.001	2.324	3	1	1	1	331	38.2	5.38	1.67	1	0	0		High	1
Q96B26	Exosome complex component RRP43 OS=Homo sapiens OX=9606 GN=EXOSC8 PE=1 SV=1	0.001	2.319	4	1	1	1	276	30	5.3	0	1	0	0	2.11712e+06	High	1
F5GXG6	General transcription factor IIH subunit 3 (Fragment) OS=Homo sapiens OX=9606 GN=GTF2H3 PE=1 SV=1	0.001	2.318	7	1	1	1	177	19.8	7.44	0	1	0	0	378841	High	1
H3BQZ7	HCG2044799 OS=Homo sapiens OX=9606 GN=HNRNPUL2-BSCL2 PE=4 SV=1	0.001	2.316	1	1	1	1	746	84.6	4.93	1.84	1	0	0	481447	High	1
Q9H4L7	SWI/SNF-related matrix-associated actin-dependent regulator of chromatin subfamily A containing DEAD/H box 1 OS=Homo sapiens OX=9606 GN=SMARCAD1 PE=1 SV=2	0.001	2.314	1	1	1	1	1026	117.3	5.55	0	1	0	0	222355	High	1
Q8TBX8	Phosphatidylinositol 5-phosphate 4-kinase type-2 gamma OS=Homo sapiens OX=9606 GN=PIP4K2C PE=1 SV=3	0.001	2.312	6	2	2	2	421	47.3	6.84	0	2	0	0	171355	High	1
B4DR61	cDNA FLJ59739, highly similar to Protein transport protein Sec61 subunit alpha isoform 1 OS=Homo sapiens OX=9606 GN=SEC61A1 PE=1 SV=1	0.001	2.308	2	1	1	1	482	52.9	8.24	0	1	0	0	663747	High	1
A0A0A0MSH9	Chromodomain-helicase-DNA-binding protein 1-like OS=Homo sapiens OX=9606 GN=CHD1L PE=1 SV=1	0.001	2.308	1	1	1	1	797	89.9	7.02	0	1	0	0	318748	High	1
P13473	Lysosome-associated membrane glycoprotein 2 OS=Homo sapiens OX=9606 GN=LAMP2 PE=1 SV=2	0.001	2.304	2	1	1	1	410	44.9	5.63	0	1	0	0	451268	High	1
Q9BTV4	Transmembrane protein 43 OS=Homo sapiens OX=9606 GN=TMEM43 PE=1 SV=1	0.001	2.301	3	1	1	1	400	44.8	8.13	0	1	0	0		High	1
P08047	Transcription factor Sp1 OS=Homo sapiens OX=9606 GN=SP1 PE=1 SV=3	0	2.299	1	1	1	1	785	80.6	7.34	0	1	0	0	215116	High	1
K7ENA6	Beta-arrestin-2 OS=Homo sapiens OX=9606 GN=ARRB2 PE=1 SV=1	0.001	2.295	3	1	1	1	330	36.6	8.78	0	1	0	0		High	1
A0A2R8YHB3	Parafibromin OS=Homo sapiens OX=9606 GN=CDC73 PE=1 SV=1	0.001	2.285	3	1	1	1	385	43.8	9.42	0	1	0	0		High	1
U3KQA4	Uncharacterized protein (Fragment) OS=Homo sapiens OX=9606 PE=4 SV=1	0.001	2.27	7	1	2	1	132	14.5	6.49	1.93	1	0	0	276495	High	1
K7EIJ8	Katanin p60 ATPase-containing subunit A-like 2 (Fragment) OS=Homo sapiens OX=9606 GN=KATNAL2 PE=1 SV=1	0.001	2.27	4	1	1	1	341	38.1	8.15	1.68	1	0	0	1.73096e+06	High	1
K7EIQ7	Mitochondrial Rho GTPase 1 (Fragment) OS=Homo sapiens OX=9606 GN=RHOT1 PE=1 SV=1	0.001	2.259	5	1	1	1	190	21.9	8.25	1.81	1	0	0		High	1
Q9NQH7	Xaa-Pro aminopeptidase 3 OS=Homo sapiens OX=9606 GN=XPNPEP3 PE=1 SV=1	0.001	2.258	1	1	1	1	507	57	6.83	0	1	0	0		High	1
D6RBZ0	Heterogeneous nuclear ribonucleoprotein A/B OS=Homo sapiens OX=9606 GN=HNRNPAB PE=1 SV=1	0.001	2.257	4	1	1	1	327	35.7	6.95	2.07	1	0	0	2999167	High	1
Q5T4S7	E3 ubiquitin-protein ligase UBR4 OS=Homo sapiens OX=9606 GN=UBR4 PE=1 SV=1	0.001	2.253	0	2	2	2	5183	573.5	6.04	0	2	0	0	217459	High	1
Q9BZI7	Regulator of nonsense transcripts 3B OS=Homo sapiens OX=9606 GN=UPF3B PE=1 SV=1	0.001	2.25	2	1	1	1	483	57.7	9.48	0	1	0	0	834526	High	1
P46109	Crk-like protein OS=Homo sapiens OX=9606 GN=CRKL PE=1 SV=1	0.001	2.239	4	1	1	1	303	33.8	6.74	0	1	0	0	942677	High	1
G3XAB9	Germ cell associated 1, isoform CRA_b OS=Homo sapiens OX=9606 GN=GSG1 PE=1 SV=1	0.001	2.232	5	1	6	1	321	35.4	7.44	0	1	0	0	149542336	High	1
Q13185	Chromobox protein homolog 3 OS=Homo sapiens OX=9606 GN=CBX3 PE=1 SV=4	0.001	2.227	7	1	1	1	183	20.8	5.33	3.17	1	0	0		High	1
Q9BYD2	39S ribosomal protein L9, mitochondrial OS=Homo sapiens OX=9606 GN=MRPL9 PE=1 SV=2	0.001	2.216	3	1	1	1	267	30.2	10.08	1.86	1	0	0	485186	High	1
D6RB17	Ras GTPase-activating protein-binding protein 2 (Fragment) OS=Homo sapiens OX=9606 GN=G3BP2 PE=1 SV=1	0.001	2.216	4	1	1	1	198	22.5	4.68	0	1	0	0	96763.2	High	1
P35251	Replication factor C subunit 1 OS=Homo sapiens OX=9606 GN=RFC1 PE=1 SV=4	0.001	2.211	2	1	1	1	1148	128.2	9.36	0	1	0	0	299326	High	1
Q9UGP8	Translocation protein SEC63 homolog OS=Homo sapiens OX=9606 GN=SEC63 PE=1 SV=2	0.001	2.197	1	1	1	1	760	87.9	5.31	1.61	1	0	0		High	1
P52732	Kinesin-like protein KIF11 OS=Homo sapiens OX=9606 GN=KIF11 PE=1 SV=2	0.001	2.196	1	1	1	1	1056	119.1	5.64	1.63	1	0	0	370639	High	1
Q86YQ8	Copine-8 OS=Homo sapiens OX=9606 GN=CPNE8 PE=1 SV=2	0.001	2.189	2	1	1	1	564	63.1	5.96	1.63	1	0	0	414154	High	1
P20042	Eukaryotic translation initiation factor 2 subunit 2 OS=Homo sapiens OX=9606 GN=EIF2S2 PE=1 SV=2	0.001	2.188	2	1	2	1	333	38.4	5.8	0	1	0	0	287588	High	1
E7EN89	Toll interacting protein, isoform CRA_b OS=Homo sapiens OX=9606 GN=TOLLIP PE=1 SV=2	0.001	2.178	4	1	1	1	246	27	5.64	1.65	1	0	0	230756	High	1
Q9H6F5	Coiled-coil domain-containing protein 86 OS=Homo sapiens OX=9606 GN=CCDC86 PE=1 SV=1	0.001	2.169	3	1	1	1	360	40.2	10.33	0	1	0	0	490983	High	1
A0A0U1RQV3	EGF-containing fibulin-like extracellular matrix protein 1 (Fragment) OS=Homo sapiens OX=9606 GN=EFEMP1 PE=1 SV=1	0.001	2.151	3	1	1	1	280	31.7	6.62	1.7	1	0	0		High	1
O76009	Keratin, type I cuticular Ha3-I OS=Homo sapiens OX=9606 GN=KRT33A PE=2 SV=2	0.001	2.141	2	1	1	1	404	45.9	4.82	0	1	0	0	420915	High	1
Q96PU8	Protein quaking OS=Homo sapiens OX=9606 GN=QKI PE=1 SV=1	0.001	2.126	2	1	1	1	341	37.6	8.56	0	1	0	0	612271	High	1
Q9UNH7	Sorting nexin-6 OS=Homo sapiens OX=9606 GN=SNX6 PE=1 SV=1	0.001	2.124	2	1	1	1	406	46.6	6.16	0	1	0	0	398649	High	1
Q9H8H0	Nucleolar protein 11 OS=Homo sapiens OX=9606 GN=NOL11 PE=1 SV=1	0.001	2.117	1	1	1	1	719	81.1	6.07	2.3	1	0	0	424736	High	1
Q8N766	ER membrane protein complex subunit 1 OS=Homo sapiens OX=9606 GN=EMC1 PE=1 SV=1	0.001	2.111	1	1	1	1	993	111.7	7.66	0	1	0	0	232634	High	1
P53597	Succinate--CoA ligase [ADP/GDP-forming] subunit alpha, mitochondrial OS=Homo sapiens OX=9606 GN=SUCLG1 PE=1 SV=4	0.001	2.087	3	1	1	1	346	36.2	8.79	0	1	0	0	300604	High	1
Q86VM9	Zinc finger CCCH domain-containing protein 18 OS=Homo sapiens OX=9606 GN=ZC3H18 PE=1 SV=2	0.001	2.082	1	1	1	1	953	106.3	8.32	0	1	0	0	2.8051e+06	High	1
H3BRE0	F-box only protein 22 OS=Homo sapiens OX=9606 GN=FBXO22 PE=1 SV=1	0.001	2.076	9	1	1	1	93	10.3	7.66	1.63	1	0	0		High	1
S4R369	39S ribosomal protein L37, mitochondrial OS=Homo sapiens OX=9606 GN=MRPL37 PE=1 SV=1	0.001	2.066	2	1	1	1	483	54.9	9.42	0	1	0	0	470375	High	1
A2A2N5	Zinc finger protein 64 homolog, isoforms 1 and 2 (Fragment) OS=Homo sapiens OX=9606 GN=ZFP64 PE=1 SV=1	0.001	2.066	5	1	1	1	221	25.1	7.93	0	1	0	0		High	1
O43286	Beta-1,4-galactosyltransferase 5 OS=Homo sapiens OX=9606 GN=B4GALT5 PE=2 SV=1	0.001	2.056	2	1	1	1	388	45.1	8.15	1.89	1	0	0	510836	High	1
F8VZQ9	SAP domain-containing ribonucleoprotein OS=Homo sapiens OX=9606 GN=SARNP PE=1 SV=1	0.001	2.024	5	1	1	1	213	24.1	5.3	0	1	0	0	797400	High	1
P23083	Immunoglobulin heavy variable 1-2 OS=Homo sapiens OX=9606 GN=IGHV1-2 PE=1 SV=2	0.001	2.009	9	1	2	1	117	13.1	9.13	0	1	0	0	2.50682e+06	High	1
H7C1K5	Anillin (Fragment) OS=Homo sapiens OX=9606 GN=ANLN PE=1 SV=8	0.001	2.003	3	1	1	1	276	30.8	8.98	0	1	0	0		High	1
Q92973	Transportin-1 OS=Homo sapiens OX=9606 GN=TNPO1 PE=1 SV=2	0.001	2	1	1	1	1	898	102.3	4.98	0	1	0	0	579204	High	1
A0A0B4J2A2	Peptidyl-prolyl cis-trans isomerase A-like 4C OS=Homo sapiens OX=9606 GN=PPIAL4C PE=2 SV=1	0.001	1.995	4	1	1	1	164	18.1	9.22	0	1	0	0	322542	High	1
E9PQU5	RNA-binding protein 25 (Fragment) OS=Homo sapiens OX=9606 GN=RBM25 PE=1 SV=1	0.001	1.994	3	1	1	1	243	26.7	9.04	0	1	0	0	601002	High	1
P36957	Dihydrolipoyllysine-residue succinyltransferase component of 2-oxoglutarate dehydrogenase complex, mitochondrial OS=Homo sapiens OX=9606 GN=DLST PE=1 SV=4	0.001	1.993	2	1	1	1	453	48.7	8.95	0	1	0	0	293797	High	1
C9JRZ6	MICOS complex subunit OS=Homo sapiens OX=9606 GN=CHCHD3 PE=1 SV=2	0.001	1.988	3	1	1	1	232	26.7	7.75	1.84	1	0	0	392928	High	1
Q15046	Lysine--tRNA ligase OS=Homo sapiens OX=9606 GN=KARS PE=1 SV=3	0.001	1.978	2	1	1	1	597	68	6.35	2.09	1	0	0		High	1
Q8N1B9	NADH dehydrogenase (Ubiquinone) 1 alpha subcomplex, 10, 42kDa, isoform CRA_c OS=Homo sapiens OX=9606 GN=NDUFA10 PE=1 SV=1	0.001	1.976	6	1	1	1	201	22.4	8.91	0	1	0	0		High	1
P04196	Histidine-rich glycoprotein OS=Homo sapiens OX=9606 GN=HRG PE=1 SV=1	0.001	1.975	1	1	1	1	525	59.5	7.5	1.88	1	0	0	1.90464e+06	High	1
Q13042	Cell division cycle protein 16 homolog OS=Homo sapiens OX=9606 GN=CDC16 PE=1 SV=2	0.001	1.965	1	1	1	1	620	71.6	5.85	0	1	0	0		High	1
F2Z2I8	Stomatin-like protein 2, mitochondrial OS=Homo sapiens OX=9606 GN=STOML2 PE=1 SV=1	0.001	1.964	10	1	1	1	101	10.6	9.19	1.87	1	0	0		High	1
Q14571	Inositol 1,4,5-trisphosphate receptor type 2 OS=Homo sapiens OX=9606 GN=ITPR2 PE=1 SV=2	0.001	1.96	0	1	1	1	2701	307.9	6.43	0	1	0	0	151634	High	1
A6NLN1	Polypyrimidine tract binding protein 1, isoform CRA_b OS=Homo sapiens OX=9606 GN=PTBP1 PE=1 SV=4	0.001	1.958	2	1	1	1	527	56.5	9.38	0	1	0	0	151108	High	1
E7EVA8	Histone deacetylase 8 (Fragment) OS=Homo sapiens OX=9606 GN=HDAC8 PE=1 SV=1	0.001	1.951	3	1	1	1	299	32.9	5.36	0	1	0	0		High	1
O95235	Kinesin-like protein KIF20A OS=Homo sapiens OX=9606 GN=KIF20A PE=1 SV=1	0.001	1.948	1	1	1	1	890	100.2	6.92	0	1	0	0	191687	High	1
O94903	Pyridoxal phosphate homeostasis protein OS=Homo sapiens OX=9606 GN=PLPBP PE=1 SV=1	0.001	1.927	3	1	1	1	275	30.3	7.5	0	1	0	0	4.71183e+06	High	1
O14647	Chromodomain-helicase-DNA-binding protein 2 OS=Homo sapiens OX=9606 GN=CHD2 PE=1 SV=2	0.001	1.906	0	1	1	1	1828	211.2	8.1	0	1	0	0	207278	High	1
O43186	Cone-rod homeobox protein OS=Homo sapiens OX=9606 GN=CRX PE=1 SV=1	0.001	1.906	2	1	1	1	299	32.2	9.16	0	1	0	0	367299	High	1
B7Z385	Adenylyl cyclase-associated protein OS=Homo sapiens OX=9606 GN=CAP2 PE=1 SV=1	0.001	1.905	2	1	1	1	365	39.9	5.58	0	1	0	0		High	1
E9PCX2	Aldose reductase OS=Homo sapiens OX=9606 GN=AKR1B1 PE=1 SV=1	0.001	1.905	3	1	1	1	263	29.4	6.99	0	1	0	0	383317	High	1
P27816	Microtubule-associated protein 4 OS=Homo sapiens OX=9606 GN=MAP4 PE=1 SV=3	0.001	1.904	1	1	2	1	1152	120.9	5.43	0	1	0	0	174753	High	1
Q9H9Y6	DNA-directed RNA polymerase I subunit RPA2 OS=Homo sapiens OX=9606 GN=POLR1B PE=1 SV=2	0.001	1.903	1	1	1	1	1135	128.1	7.83	1.67	1	0	0		High	1
Q5VYW8	RNA 3'-terminal phosphate cyclase-like protein OS=Homo sapiens OX=9606 GN=RCL1 PE=1 SV=1	0.001	1.886	5	1	1	1	175	19.9	9.17	1.94	1	0	0	825914	High	1
F8VV04	Squamous cell carcinoma antigen recognized by T-cells 3 (Fragment) OS=Homo sapiens OX=9606 GN=SART3 PE=1 SV=1	0.001	1.88	1	1	1	1	771	89	5.07	0	1	0	0	228803	High	1
H7C597	Staphylococcal nuclease domain-containing protein 1 (Fragment) OS=Homo sapiens OX=9606 GN=SND1 PE=1 SV=1	0.001	1.879	3	1	1	1	231	26.2	5.3	1.79	1	0	0	255160	High	1
Q9NYJ8	TGF-beta-activated kinase 1 and MAP3K7-binding protein 2 OS=Homo sapiens OX=9606 GN=TAB2 PE=1 SV=1	0.001	1.869	1	1	1	1	693	76.4	8.54	0	1	0	0	379088	High	1
P53634	Dipeptidyl peptidase 1 OS=Homo sapiens OX=9606 GN=CTSC PE=1 SV=2	0.001	1.868	3	1	1	1	463	51.8	6.99	0	1	0	0		High	1
Q8NI60	Atypical kinase COQ8A, mitochondrial OS=Homo sapiens OX=9606 GN=COQ8A PE=1 SV=1	0.001	1.862	2	1	1	1	647	71.9	6.99	0	1	0	0	329474	High	1
Q96BK5	PIN2/TERF1-interacting telomerase inhibitor 1 OS=Homo sapiens OX=9606 GN=PINX1 PE=1 SV=2	0.001	1.86	6	1	1	1	328	37	9.6	0	1	0	0		High	1
P42696	RNA-binding protein 34 OS=Homo sapiens OX=9606 GN=RBM34 PE=1 SV=2	0.001	1.859	2	1	1	1	430	48.5	10.11	1.83	1	0	0	240277	High	1
B1AVT0	Dual-specificity protein kinase CLK2 OS=Homo sapiens OX=9606 GN=CLK2 PE=1 SV=1	0.001	1.85	2	1	1	1	497	59.8	9.66	0	1	0	0	373663	High	1
A0A0B4J1R6	Transketolase OS=Homo sapiens OX=9606 GN=TKT PE=1 SV=1	0.001	1.849	2	1	1	1	457	49.9	7.91	1.9	1	0	0	5.87294e+06	High	1
X6RJP6	Transgelin-2 (Fragment) OS=Homo sapiens OX=9606 GN=TAGLN2 PE=1 SV=1	0.001	1.847	6	1	1	1	187	21.1	7.81	0	1	0	0		High	1
G3V4S5	Proteasome subunit alpha type-6 OS=Homo sapiens OX=9606 GN=PSMA6 PE=1 SV=1	0.001	1.838	24	1	1	1	41	4.6	6.51	0	1	0	0		High	1
Q9H9A6	Leucine-rich repeat-containing protein 40 OS=Homo sapiens OX=9606 GN=LRRC40 PE=1 SV=1	0.002	1.829	1	1	1	1	602	68.2	6.43	0	1	0	0	395243	High	1
A0A087X0B7	Synaptosomal-associated protein 47 OS=Homo sapiens OX=9606 GN=SNAP47 PE=1 SV=1	0.002	1.824	2	1	1	1	419	47.3	6.96	0	1	0	0		High	1
P29279	Connective tissue growth factor OS=Homo sapiens OX=9606 GN=CTGF PE=1 SV=2	0.002	1.815	3	1	2	1	349	38.1	8	1.62	1	0	0	484833	High	1
J3KSW6	Probable ATP-dependent RNA helicase DHX40 (Fragment) OS=Homo sapiens OX=9606 GN=DHX40 PE=1 SV=1	0.002	1.811	3	1	1	1	268	29.9	8.87	0	1	0	0	124568	High	1
Q9NSV4	Protein diaphanous homolog 3 OS=Homo sapiens OX=9606 GN=DIAPH3 PE=1 SV=4	0.002	1.808	1	1	1	1	1193	136.8	7.03	0	1	0	0	90654.2	High	1
H3BT54	Fanconi anemia group I protein (Fragment) OS=Homo sapiens OX=9606 GN=FANCI PE=1 SV=1	0.002	1.806	6	1	1	1	215	23.8	5.71	0	1	0	0	246327	High	1
Q6E0U4	Dermokine OS=Homo sapiens OX=9606 GN=DMKN PE=1 SV=3	0.002	1.794	4	1	1	1	476	47.1	7.28	0	1	0	0		High	1
Q8TBR7	Protein FAM57A OS=Homo sapiens OX=9606 GN=FAM57A PE=1 SV=2	0.002	1.793	3	1	1	1	257	29.4	9.41	0	1	0	0	4.3039e+06	High	1
F6WRY4	Msx2-interacting protein (Fragment) OS=Homo sapiens OX=9606 GN=SPEN PE=1 SV=1	0.002	1.789	2	1	1	1	373	43	9.7	0	1	0	0	200119	High	1
Q9NVN8	Guanine nucleotide-binding protein-like 3-like protein OS=Homo sapiens OX=9606 GN=GNL3L PE=1 SV=1	0.002	1.783	3	1	1	1	582	65.5	8.44	0	1	0	0		High	1
Q9NWZ5	Uridine-cytidine kinase-like 1 OS=Homo sapiens OX=9606 GN=UCKL1 PE=1 SV=2	0.002	1.78	3	1	1	1	548	61.1	7.36	0	1	0	0	1.89566e+06	High	1
O43854	EGF-like repeat and discoidin I-like domain-containing protein 3 OS=Homo sapiens OX=9606 GN=EDIL3 PE=1 SV=1	0.002	1.771	2	1	1	1	480	53.7	7.28	1.9	1	0	0	949755	High	1
P01834	Immunoglobulin kappa constant OS=Homo sapiens OX=9606 GN=IGKC PE=1 SV=2	0.002	1.768	17	1	1	1	107	11.8	6.52	0	1	0	0	622276	High	1
P62273	40S ribosomal protein S29 OS=Homo sapiens OX=9606 GN=RPS29 PE=1 SV=2	0.002	1.755	14	1	1	1	56	6.7	10.13	1.76	1	0	0	7.31807e+06	High	1
Q9BSC4	Nucleolar protein 10 OS=Homo sapiens OX=9606 GN=NOL10 PE=1 SV=1	0.002	1.75	1	1	1	1	688	80.3	8.46	0	1	0	0		High	1
Q9NU22	Midasin OS=Homo sapiens OX=9606 GN=MDN1 PE=1 SV=2	0.002	1.746	0	1	1	1	5596	632.4	5.68	0	1	0	0		High	1
Q9P2J5	Leucine--tRNA ligase, cytoplasmic OS=Homo sapiens OX=9606 GN=LARS PE=1 SV=2	0.002	1.743	1	1	1	1	1176	134.4	7.3	0	1	0	0	411163	High	1
P43490	Nicotinamide phosphoribosyltransferase OS=Homo sapiens OX=9606 GN=NAMPT PE=1 SV=1	0.002	1.736	2	1	1	1	491	55.5	7.15	0	1	0	0	243997	High	1
Q9P016	Thymocyte nuclear protein 1 OS=Homo sapiens OX=9606 GN=THYN1 PE=1 SV=1	0.002	1.733	3	1	1	1	225	25.7	9.25	0	1	0	0		High	1
Q00796	Sorbitol dehydrogenase OS=Homo sapiens OX=9606 GN=SORD PE=1 SV=4	0.002	1.73	3	1	1	1	357	38.3	7.97	0	1	0	0		High	1
Q5VXN0	Ribosome production factor 2 homolog (Fragment) OS=Homo sapiens OX=9606 GN=RPF2 PE=1 SV=1	0.002	1.73	5	1	1	1	214	24.6	9.55	2.14	1	0	0	332122	High	1
A0A2R8Y6Y7	Succinate--CoA ligase [ADP-forming] subunit beta, mitochondrial OS=Homo sapiens OX=9606 GN=SUCLA2 PE=1 SV=1	0.002	1.723	1	1	1	1	484	52.6	7.49	0	1	0	0	319660	High	1
O60508	Pre-mRNA-processing factor 17 OS=Homo sapiens OX=9606 GN=CDC40 PE=1 SV=1	0.002	1.723	1	1	1	1	579	65.5	7.06	1.61	1	0	0	283242	High	1
G3V2S9	SRA stem-loop-interacting RNA-binding protein, mitochondrial OS=Homo sapiens OX=9606 GN=SLIRP PE=1 SV=1	0.002	1.699	8	1	1	1	124	13.9	11.09	0	1	0	0	186763	High	1
A0A087WWG9	E3 ubiquitin-protein ligase UHRF1 (Fragment) OS=Homo sapiens OX=9606 GN=UHRF1 PE=1 SV=1	0.002	1.697	1	1	1	1	496	55	9.51	0	1	0	0	189045	High	1
Q8WXX5	DnaJ homolog subfamily C member 9 OS=Homo sapiens OX=9606 GN=DNAJC9 PE=1 SV=1	0.002	1.694	2	1	1	1	260	29.9	5.73	0	1	0	0	188734	High	1
Q9NTZ6	RNA-binding protein 12 OS=Homo sapiens OX=9606 GN=RBM12 PE=1 SV=1	0.002	1.691	1	1	1	1	932	97.3	8.63	0	1	0	0	274218	High	1
Q13523	Serine/threonine-protein kinase PRP4 homolog OS=Homo sapiens OX=9606 GN=PRPF4B PE=1 SV=3	0.002	1.684	2	1	1	1	1007	116.9	10.26	0	1	0	0	657556	High	1
D6RC77	Phosphoacetylglucosamine mutase (Fragment) OS=Homo sapiens OX=9606 GN=PGM3 PE=1 SV=1	0.002	1.681	7	1	1	1	114	12.4	6.35	0	1	0	0	322360	High	1
Q16878	Cysteine dioxygenase type 1 OS=Homo sapiens OX=9606 GN=CDO1 PE=1 SV=2	0.002	1.678	4	1	1	1	200	23	6.6	0	1	0	0		High	1
Q8N726	Tumor suppressor ARF OS=Homo sapiens OX=9606 GN=CDKN2A PE=1 SV=2	0.002	1.675	6	1	1	1	132	13.9	12.41	0	1	0	0	303649	High	1
P31930	Cytochrome b-c1 complex subunit 1, mitochondrial OS=Homo sapiens OX=9606 GN=UQCRC1 PE=1 SV=3	0.002	1.67	3	1	1	1	480	52.6	6.37	1.61	1	0	0	181309	High	1
J3KTL2	Serine/arginine-rich-splicing factor 1 OS=Homo sapiens OX=9606 GN=SRSF1 PE=1 SV=1	0.002	1.669	4	1	1	1	253	28.3	10.08	0	1	0	0	92328.6	High	1
P0C7P4	Putative cytochrome b-c1 complex subunit Rieske-like protein 1 OS=Homo sapiens OX=9606 GN=UQCRFS1P1 PE=5 SV=1	0.002	1.669	3	1	1	1	283	30.8	8.87	0	1	0	0		High	1
P62699	Protein yippee-like 5 OS=Homo sapiens OX=9606 GN=YPEL5 PE=1 SV=1	0.002	1.666	12	1	1	1	121	13.8	7.31	0	1	0	0		High	1
Q9H5V9	UPF0428 protein CXorf56 OS=Homo sapiens OX=9606 GN=CXorf56 PE=1 SV=1	0.002	1.657	5	1	1	1	222	25.6	8.73	0	1	0	0		High	1
P11177	Pyruvate dehydrogenase E1 component subunit beta, mitochondrial OS=Homo sapiens OX=9606 GN=PDHB PE=1 SV=3	0.002	1.651	2	1	1	1	359	39.2	6.65	0	1	0	0	261076	High	1
O95714	E3 ubiquitin-protein ligase HERC2 OS=Homo sapiens OX=9606 GN=HERC2 PE=1 SV=2	0.002	1.648	0	1	1	1	4834	526.9	6.28	0	1	0	0	217862	High	1
K7ERP4	Glutathione peroxidase (Fragment) OS=Homo sapiens OX=9606 GN=GPX4 PE=1 SV=1	0.002	1.646	5	1	1	1	155	17.6	7.71	0	1	0	0	140123	High	1
Q9UMY1	Nucleolar protein 7 OS=Homo sapiens OX=9606 GN=NOL7 PE=1 SV=2	0.002	1.644	3	1	1	1	257	29.4	9.67	0	1	0	0	1082021	High	1
Q9UQE7	Structural maintenance of chromosomes protein 3 OS=Homo sapiens OX=9606 GN=SMC3 PE=1 SV=2	0.002	1.634	1	1	1	1	1217	141.5	7.18	0	1	0	0		High	1
Q9UJN7	Zinc finger protein 391 OS=Homo sapiens OX=9606 GN=ZNF391 PE=2 SV=2	0.002	1.631	4	1	1	1	358	40.6	8.6	0	1	0	0	276550	High	1
D2CGD1	Fibroblast growth factor receptor OS=Homo sapiens OX=9606 GN=FGFR2 PE=1 SV=1	0.002	1.618	1	1	2	1	732	82.2	5.96	0	1	0	0	2.82162e+06	High	1
O00159	Unconventional myosin-Ic OS=Homo sapiens OX=9606 GN=MYO1C PE=1 SV=4	0.003	1.617	1	1	1	1	1063	121.6	9.41	0	1	0	0	295414	High	1
B4DFG0	cDNA FLJ53031, highly similar to Protein DEK OS=Homo sapiens OX=9606 GN=DEK PE=1 SV=1	0.003	1.603	4	1	1	1	347	39.5	8.51	0	1	0	0	731787	High	1
H3BTU7	Katanin p80 WD40 repeat-containing subunit B1 (Fragment) OS=Homo sapiens OX=9606 GN=KATNB1 PE=1 SV=1	0.005	1.597	4	1	1	1	276	30.2	6.68	1.7	1	0	0		High	1
F5GX80	Zinc finger CCHC domain-containing protein 8 (Fragment) OS=Homo sapiens OX=9606 GN=ZCCHC8 PE=1 SV=1	0.005	1.595	9	1	1	1	211	23.5	5.5	0	1	0	0		High	1
Q9BVJ6	U3 small nucleolar RNA-associated protein 14 homolog A OS=Homo sapiens OX=9606 GN=UTP14A PE=1 SV=1	0.005	1.591	2	1	1	1	771	87.9	7.87	0	1	0	0		High	1
Q9HCS7	Pre-mRNA-splicing factor SYF1 OS=Homo sapiens OX=9606 GN=XAB2 PE=1 SV=2	0.005	1.59	1	1	1	1	855	99.9	6.23	0	1	0	0	212107	High	1
A0A0B4J1V0	Immunoglobulin heavy variable 3-15 OS=Homo sapiens OX=9606 GN=IGHV3-15 PE=3 SV=1	0.005	1.588	6	1	3	1	119	12.9	8.62	0	1	0	0	130283	High	1
O75419	Cell division control protein 45 homolog OS=Homo sapiens OX=9606 GN=CDC45 PE=1 SV=1	0.005	1.585	1	1	1	1	566	65.5	5.53	0	1	0	0		High	1
O75592	E3 ubiquitin-protein ligase MYCBP2 OS=Homo sapiens OX=9606 GN=MYCBP2 PE=1 SV=4	0.005	1.584	0	1	1	1	4678	513.3	7.02	0	1	0	0		High	1
Q96ST3	Paired amphipathic helix protein Sin3a OS=Homo sapiens OX=9606 GN=SIN3A PE=1 SV=2	0.005	1.576	1	1	1	1	1273	145.1	7.25	0	1	0	0	255095	High	1
Q7Z2T5	TRMT1-like protein OS=Homo sapiens OX=9606 GN=TRMT1L PE=1 SV=2	0.005	1.572	1	1	1	1	733	81.7	7.88	2.09	1	0	0	456861	High	1
P11586	C-1-tetrahydrofolate synthase, cytoplasmic OS=Homo sapiens OX=9606 GN=MTHFD1 PE=1 SV=3	0.005	1.571	1	1	1	1	935	101.5	7.3	1.84	1	0	0	931945	High	1
Q7Z7E8	Ubiquitin-conjugating enzyme E2 Q1 OS=Homo sapiens OX=9606 GN=UBE2Q1 PE=1 SV=1	0.005	1.561	2	1	1	1	422	46.1	5.1	0	1	0	0	426294	High	1
Q9Y3B9	RRP15-like protein OS=Homo sapiens OX=9606 GN=RRP15 PE=1 SV=2	0.005	1.543	2	1	1	1	282	31.5	5.52	0	1	0	0	228062	High	1
F8WCN3	Creatine kinase U-type, mitochondrial OS=Homo sapiens OX=9606 GN=CKMT1A PE=1 SV=1	0.005	1.538	3	1	1	1	298	33.5	8.32	0	1	0	0		High	1
E9PJH7	Mitochondrial glutamate carrier 1 (Fragment) OS=Homo sapiens OX=9606 GN=SLC25A22 PE=1 SV=5	0.005	1.536	3	1	1	1	313	33.3	9.67	0	1	0	0	112948	High	1
V9GZ56	U6 snRNA-associated Sm-like protein LSm4 (Fragment) OS=Homo sapiens OX=9606 GN=LSM4 PE=1 SV=1	0.005	1.536	7	1	1	1	238	25.7	10.15	0	1	0	0	370573	High	1
Q9NYZ3	G2 and S phase-expressed protein 1 OS=Homo sapiens OX=9606 GN=GTSE1 PE=1 SV=3	0.005	1.525	1	1	1	1	720	76.6	9.39	0	1	0	0	162094	High	1
Q7L3T8	Probable proline--tRNA ligase, mitochondrial OS=Homo sapiens OX=9606 GN=PARS2 PE=1 SV=1	0.005	1.52	4	1	1	1	475	53.2	8.1	0	1	0	0	108416	High	1
Q0D2J5	Zinc finger protein 763 OS=Homo sapiens OX=9606 GN=ZNF763 PE=2 SV=2	0.005	1.517	8	1	1	1	394	46.1	9.13	0	1	0	0	3.9617e+06	High	1
Q86XI2	Condensin-2 complex subunit G2 OS=Homo sapiens OX=9606 GN=NCAPG2 PE=1 SV=1	0.005	1.516	1	1	1	1	1143	130.9	6.87	0	1	0	0		High	1
Q60I27	ALS2 C-terminal-like protein OS=Homo sapiens OX=9606 GN=ALS2CL PE=1 SV=1	0.005	1.514	1	1	1	1	953	107.7	6.15	0	1	0	0		High	1
A0A0C4DGB1	rRNA adenine N(6)-methyltransferase OS=Homo sapiens OX=9606 GN=DIMT1 PE=1 SV=1	0.005	1.505	3	1	1	1	275	30.8	10.24	0	1	0	0	331424	High	1
Q9ULH7	Myocardin-related transcription factor B OS=Homo sapiens OX=9606 GN=MRTFB PE=1 SV=3	0.005	1.502	2	1	1	1	1088	118.1	6.28	0	1	0	0		High	1
Q04323	UBX domain-containing protein 1 OS=Homo sapiens OX=9606 GN=UBXN1 PE=1 SV=2	0.005	1.502	3	1	2	1	297	33.3	5.25	0	1	0	0	130272	High	1
Q8N3U4	Cohesin subunit SA-2 OS=Homo sapiens OX=9606 GN=STAG2 PE=1 SV=3	0.005	1.501	1	1	1	1	1231	141.2	5.43	0	1	0	0	173510	High	1
Q9BZJ0	Crooked neck-like protein 1 OS=Homo sapiens OX=9606 GN=CRNKL1 PE=1 SV=4	0.005	1.497	1	1	1	1	848	100.4	8	0	1	0	0		High	1
P20160	Azurocidin OS=Homo sapiens OX=9606 GN=AZU1 PE=1 SV=3	0.005	1.496	3	1	1	1	251	26.9	9.5	0	1	0	0	172792	High	1
A0A087WYG2	C-Jun-amino-terminal kinase-interacting protein 3 OS=Homo sapiens OX=9606 GN=MAPK8IP3 PE=1 SV=1	0.005	1.491	1	1	1	1	1337	147.5	5.4	0	1	0	0		High	1
P23284	Peptidyl-prolyl cis-trans isomerase B OS=Homo sapiens OX=9606 GN=PPIB PE=1 SV=2	0.005	1.49	4	1	1	1	216	23.7	9.41	0	1	0	0		High	1
A0A087X0X2	Growth/differentiation factor 6 OS=Homo sapiens OX=9606 GN=GDF6 PE=1 SV=1	0.005	1.489	4	1	1	1	353	39.3	9.91	0	1	0	0	611019	High	1
O76024	Wolframin OS=Homo sapiens OX=9606 GN=WFS1 PE=1 SV=2	0.005	1.487	3	1	1	1	890	100.2	8.05	2.43	1	0	0	2.84802e+06	High	1
E7EVV8	Fanconi anemia core complex-associated protein 100 OS=Homo sapiens OX=9606 GN=FAAP100 PE=1 SV=1	0.005	1.482	1	1	1	1	530	56.6	6.76	0	1	0	0		High	1
P12004	Proliferating cell nuclear antigen OS=Homo sapiens OX=9606 GN=PCNA PE=1 SV=1	0.005	1.478	2	1	1	1	261	28.8	4.69	0	1	0	0	284825	High	1
P00488	Coagulation factor XIII A chain OS=Homo sapiens OX=9606 GN=F13A1 PE=1 SV=4	0.005	1.473	1	1	1	1	732	83.2	6.09	0	1	0	0	122777	High	1
Q9H0U6	39S ribosomal protein L18, mitochondrial OS=Homo sapiens OX=9606 GN=MRPL18 PE=1 SV=1	0.005	1.47	5	1	1	1	180	20.6	9.54	1.9	1	0	0	365938	High	1
A0A0J9YYL3	Poly(U)-binding-splicing factor PUF60 (Fragment) OS=Homo sapiens OX=9606 GN=PUF60 PE=1 SV=1	0.005	1.469	2	1	1	1	505	54.6	5.34	0	1	0	0	119539	High	1
J3QR07	YTH domain-containing protein 1 OS=Homo sapiens OX=9606 GN=YTHDC1 PE=1 SV=1	0.005	1.468	2	1	1	1	735	85.5	6.23	0	1	0	0	593865	High	1
P62854	40S ribosomal protein S26 OS=Homo sapiens OX=9606 GN=RPS26 PE=1 SV=3	0.005	1.46	13	1	1	1	115	13	11	0	1	0	0	981785	High	1
O43240	Kallikrein-10 OS=Homo sapiens OX=9606 GN=KLK10 PE=1 SV=3	0.005	1.458	4	1	1	1	276	30.2	8.59	0	1	0	0	323762	High	1
O43583	Density-regulated protein OS=Homo sapiens OX=9606 GN=DENR PE=1 SV=2	0.005	1.446	4	1	2	1	198	22.1	5.3	0	1	0	0	1.17125e+06	High	1
A2A2L5	Replication termination factor 2 (Fragment) OS=Homo sapiens OX=9606 GN=RTF2 PE=1 SV=1	0.005	1.439	4	1	1	1	277	31.1	8.46	0	1	0	0	161786	High	1
E7EN77	Condensin complex subunit 1 (Fragment) OS=Homo sapiens OX=9606 GN=NCAPD2 PE=1 SV=2	0.005	1.438	1	1	1	1	919	102.6	5.94	0	1	0	0		High	1
Q9Y3Z3	Deoxynucleoside triphosphate triphosphohydrolase SAMHD1 OS=Homo sapiens OX=9606 GN=SAMHD1 PE=1 SV=2	0.005	1.431	2	1	2	1	626	72.2	7.14	1.65	1	0	0	283039	High	1
O00505	Importin subunit alpha-4 OS=Homo sapiens OX=9606 GN=KPNA3 PE=1 SV=2	0.006	1.429	2	1	1	1	521	57.8	4.94	1.76	1	0	0	566962	High	1
O95347	Structural maintenance of chromosomes protein 2 OS=Homo sapiens OX=9606 GN=SMC2 PE=1 SV=2	0.007	1.403	1	1	1	1	1197	135.6	8.43	0	1	0	0		High	1
A6NFN3	RNA binding protein fox-1 homolog 3 OS=Homo sapiens OX=9606 GN=RBFOX3 PE=2 SV=4	0.007	1.4	3	1	2	1	312	33.9	7.27	0	1	0	0	148067	High	1
Q12904	Aminoacyl tRNA synthase complex-interacting multifunctional protein 1 OS=Homo sapiens OX=9606 GN=AIMP1 PE=1 SV=2	0.007	1.395	5	1	1	1	312	34.3	8.43	0	1	0	0		High	1
Q9Y5X1	Sorting nexin-9 OS=Homo sapiens OX=9606 GN=SNX9 PE=1 SV=1	0.008	1.387	2	1	1	1	595	66.6	5.58	0	1	0	0	200148	High	1
K7ELW0	Protein/nucleic acid deglycase DJ-1 OS=Homo sapiens OX=9606 GN=PARK7 PE=1 SV=1	0.008	1.374	4	1	1	1	169	17.9	7.87	0	1	0	0	258167	High	1
A0A1B0GVH3	F-box-like/WD repeat-containing protein TBL1XR1 (Fragment) OS=Homo sapiens OX=9606 GN=TBL1XR1 PE=1 SV=1	0.008	1.365	3	1	1	1	271	29.9	5.35	1.67	1	0	0	505154	High	1
P31025	Lipocalin-1 OS=Homo sapiens OX=9606 GN=LCN1 PE=1 SV=1	0.008	1.363	5	1	1	1	176	19.2	5.58	0	1	0	0	808219	High	1
P04792	Heat shock protein beta-1 OS=Homo sapiens OX=9606 GN=HSPB1 PE=1 SV=2	0.008	1.356	6	1	1	1	205	22.8	6.4	0	1	0	0		High	1
P33991	DNA replication licensing factor MCM4 OS=Homo sapiens OX=9606 GN=MCM4 PE=1 SV=5	0.008	1.355	1	1	1	1	863	96.5	6.74	0	1	0	0	859958	High	1
Q8WYP5	Protein ELYS OS=Homo sapiens OX=9606 GN=AHCTF1 PE=1 SV=3	0.008	1.353	1	1	1	1	2266	252.3	6.6	0	1	0	0	268881	High	1
Q92786	Prospero homeobox protein 1 OS=Homo sapiens OX=9606 GN=PROX1 PE=1 SV=2	0.008	1.349	1	1	2	1	737	83.2	7.18	0	1	0	0	1.33754e+06	High	1
P61962	DDB1- and CUL4-associated factor 7 OS=Homo sapiens OX=9606 GN=DCAF7 PE=1 SV=1	0.008	1.339	3	1	1	1	342	38.9	5.52	0	1	0	0	252148	High	1
Q9UBB9	Tuftelin-interacting protein 11 OS=Homo sapiens OX=9606 GN=TFIP11 PE=1 SV=1	0.008	1.339	1	1	1	1	837	96.8	5.67	0	1	0	0	284283	High	1
A0A0J9YWK2	U3 small nucleolar RNA-associated protein 4 homolog (Fragment) OS=Homo sapiens OX=9606 GN=UTP4 PE=1 SV=1	0.008	1.334	2	1	1	1	450	50	8.91	0	1	0	0		High	1
O75477	Erlin-1 OS=Homo sapiens OX=9606 GN=ERLIN1 PE=1 SV=1	0.008	1.329	2	1	1	1	346	38.9	7.87	0	1	0	0	337193	High	1
Q8NFW8	N-acylneuraminate cytidylyltransferase OS=Homo sapiens OX=9606 GN=CMAS PE=1 SV=2	0.008	1.328	4	1	1	1	434	48.3	7.93	0	1	0	0	369468	High	1
P01042	Kininogen-1 OS=Homo sapiens OX=9606 GN=KNG1 PE=1 SV=2	0.008	1.321	1	1	2	1	644	71.9	6.81	0	1	0	0		High	1
Q86YM7	Homer protein homolog 1 OS=Homo sapiens OX=9606 GN=HOMER1 PE=1 SV=2	0.009	1.314	3	1	1	1	354	40.3	5.44	0	1	0	0	150100	High	1
Q8TAA5	GrpE protein homolog 2, mitochondrial OS=Homo sapiens OX=9606 GN=GRPEL2 PE=1 SV=1	0.01	1.311	4	1	1	1	225	25.4	7.72	0	1	0	0		High	1
A0A1W2PR83	Dihydrolipoyl dehydrogenase, mitochondrial OS=Homo sapiens OX=9606 GN=DLD PE=1 SV=1	0.01	1.308	6	1	1	1	114	12.2	8.76	0	1	0	0		High	1
P35250	Replication factor C subunit 2 OS=Homo sapiens OX=9606 GN=RFC2 PE=1 SV=3	0.01	1.302	2	1	1	1	354	39.1	6.44	0	1	0	0	179825	High	1
Q96I24	Far upstream element-binding protein 3 OS=Homo sapiens OX=9606 GN=FUBP3 PE=1 SV=2	0.012	1.3	1	1	1	1	572	61.6	8.38	0	1	0	0	358430	High	1
Q9Y5K6	CD2-associated protein OS=Homo sapiens OX=9606 GN=CD2AP PE=1 SV=1	0.012	1.298	1	1	1	1	639	71.4	6.4	1.65	1	0	0	574820	High	1
H7C542	Butyrophilin subfamily 2 member A1 (Fragment) OS=Homo sapiens OX=9606 GN=BTN2A1 PE=1 SV=1	0.012	1.295	14	1	1	1	78	9.5	8.13	0	1	0	0	1.40588e+06	High	1
E9PKU7	Neutral alpha-glucosidase AB OS=Homo sapiens OX=9606 GN=GANAB PE=1 SV=1	0.013	1.292	1	1	1	1	852	96.5	5.94	0	1	0	0	68049.8	High	1
P49790	Nuclear pore complex protein Nup153 OS=Homo sapiens OX=9606 GN=NUP153 PE=1 SV=2	0.013	1.292	0	1	1	1	1475	153.8	8.73	0	1	0	0		High	1
M0R0Q7	DNA ligase OS=Homo sapiens OX=9606 GN=LIG1 PE=1 SV=1	0.013	1.291	2	1	1	1	800	88.3	5.91	0	1	0	0	3.01418e+06	High	1
Q9NRN7	L-aminoadipate-semialdehyde dehydrogenase-phosphopantetheinyl transferase OS=Homo sapiens OX=9606 GN=AASDHPPT PE=1 SV=2	0.013	1.285	3	1	1	1	309	35.8	6.8	0	1	0	0	217407	High	1
Q96EY1	DnaJ homolog subfamily A member 3, mitochondrial OS=Homo sapiens OX=9606 GN=DNAJA3 PE=1 SV=2	0.013	1.284	1	1	1	1	480	52.5	9.26	0	1	0	0	300943	High	1
Q99496	E3 ubiquitin-protein ligase RING2 OS=Homo sapiens OX=9606 GN=RNF2 PE=1 SV=1	0.013	1.282	4	1	1	1	336	37.6	6.84	0	1	0	0	494301	High	1
P46013	Proliferation marker protein Ki-67 OS=Homo sapiens OX=9606 GN=MKI67 PE=1 SV=2	0.013	1.28	1	1	1	1	3256	358.5	9.45	0	1	0	0		High	1
Q3B726	DNA-directed RNA polymerase I subunit RPA43 OS=Homo sapiens OX=9606 GN=TWISTNB PE=1 SV=1	0.013	1.275	3	1	1	1	338	37.4	6.98	0	1	0	0		High	1
K7ELL7	Glucosidase 2 subunit beta OS=Homo sapiens OX=9606 GN=PRKCSH PE=1 SV=1	0.013	1.271	5	1	1	1	535	60.2	4.41	3.7	1	0	0	77092168	High	1
P48444	Coatomer subunit delta OS=Homo sapiens OX=9606 GN=ARCN1 PE=1 SV=1	0.013	1.27	2	1	1	1	511	57.2	6.21	0	1	0	0	124713	High	1
D6RCF4	CDGSH iron-sulfur domain-containing protein 2 OS=Homo sapiens OX=9606 GN=CISD2 PE=1 SV=1	0.013	1.262	5	1	1	1	145	16.1	9.14	0	1	0	0		High	1
Q9UK13	Zinc finger protein 221 OS=Homo sapiens OX=9606 GN=ZNF221 PE=2 SV=4	0.013	1.261	3	1	1	1	617	71.2	8.43	0	1	0	0		High	1
Q9P2P6	StAR-related lipid transfer protein 9 OS=Homo sapiens OX=9606 GN=STARD9 PE=1 SV=3	0.013	1.259	0	1	1	1	4700	516	6.32	0	1	0	0		High	1
Q8N4T4	Rho guanine nucleotide exchange factor 39 OS=Homo sapiens OX=9606 GN=ARHGEF39 PE=1 SV=1	0.013	1.258	4	1	1	1	335	38.3	9.64	0	1	0	0	9371499	High	1
H7C2J6	Transient receptor potential cation channel subfamily V member 5 (Fragment) OS=Homo sapiens OX=9606 GN=TRPV5 PE=1 SV=2	0.013	1.258	2	1	1	1	674	76	6.57	0	1	0	0	3.16947e+06	High	1
Q9H0U3	Magnesium transporter protein 1 OS=Homo sapiens OX=9606 GN=MAGT1 PE=1 SV=1	0.013	1.254	3	1	1	1	335	38	9.63	0	1	0	0		High	1
P12270	Nucleoprotein TPR OS=Homo sapiens OX=9606 GN=TPR PE=1 SV=3	0.013	1.254	1	1	1	1	2363	267.1	5.02	0	1	0	0	161752	High	1
O75635	Serpin B7 OS=Homo sapiens OX=9606 GN=SERPINB7 PE=1 SV=1	0.013	1.245	3	1	1	1	380	42.9	6.8	0	1	0	0		High	1
Q8IZL8	Proline-, glutamic acid- and leucine-rich protein 1 OS=Homo sapiens OX=9606 GN=PELP1 PE=1 SV=2	0.014	1.244	1	1	1	1	1130	119.6	4.34	0	1	0	0		High	1
P61009	Signal peptidase complex subunit 3 OS=Homo sapiens OX=9606 GN=SPCS3 PE=1 SV=1	0.014	1.242	5	1	1	1	180	20.3	8.62	0	1	0	0	1.47071e+06	High	1
B2RBV5	Putative MORF4 family-associated protein 1-like protein UPP OS=Homo sapiens OX=9606 PE=1 SV=1	0.014	1.238	7	1	1	1	119	13.4	8.22	1.61	1	0	0	302566	High	1
A0A0G2JHJ2	General transcription factor IIH subunit 4 (Fragment) OS=Homo sapiens OX=9606 GN=GTF2H4 PE=1 SV=1	0.014	1.228	9	1	1	1	138	15.2	9.52	0	1	0	0		High	1
P01624	Immunoglobulin kappa variable 3-15 OS=Homo sapiens OX=9606 GN=IGKV3-15 PE=1 SV=2	0.014	1.223	8	1	1	1	115	12.5	5.19	2.19	1	0	0	3.20958e+06	High	1
P21912	Succinate dehydrogenase [ubiquinone] iron-sulfur subunit, mitochondrial OS=Homo sapiens OX=9606 GN=SDHB PE=1 SV=3	0.014	1.222	4	1	1	1	280	31.6	8.76	0	1	0	0		High	1
C9JAD3	Immunoglobulin superfamily member 11 (Fragment) OS=Homo sapiens OX=9606 GN=IGSF11 PE=4 SV=8	0.014	1.217	88	1	1	1	32	3.6	7.25	0	1	0	0		High	1
H3BQD0	Cerebellin-1 OS=Homo sapiens OX=9606 GN=CBLN1 PE=1 SV=1	0.014	1.216	5	1	1	1	140	14.7	5.48	0	1	0	0	936143	High	1
Q9H5Z6	Protein FAM124B OS=Homo sapiens OX=9606 GN=FAM124B PE=1 SV=3	0.014	1.215	2	1	1	1	455	50.9	7.25	0	1	0	0	102881	High	1
Q8IYW2	Cilia- and flagella-associated protein 46 OS=Homo sapiens OX=9606 GN=CFAP46 PE=2 SV=3	0.014	1.21	1	1	1	1	2715	303.3	7.36	0	1	0	0	706064	High	1
Q9Y5B8	Nucleoside diphosphate kinase 7 OS=Homo sapiens OX=9606 GN=NME7 PE=1 SV=1	0.014	1.209	3	1	1	1	376	42.5	6.47	0	1	0	0		High	1
Q9Y3C6	Peptidyl-prolyl cis-trans isomerase-like 1 OS=Homo sapiens OX=9606 GN=PPIL1 PE=1 SV=1	0.014	1.209	10	1	1	1	166	18.2	7.99	0	1	0	0		High	1
P55060	Exportin-2 OS=Homo sapiens OX=9606 GN=CSE1L PE=1 SV=3	0.014	1.204	1	1	1	1	971	110.3	5.77	0	1	0	0	357604	High	1
Q9H8M2	Bromodomain-containing protein 9 OS=Homo sapiens OX=9606 GN=BRD9 PE=1 SV=2	0.014	1.203	1	1	1	1	597	67	6.19	0	1	0	0	501421	High	1
Q13367	AP-3 complex subunit beta-2 OS=Homo sapiens OX=9606 GN=AP3B2 PE=1 SV=2	0.014	1.201	1	1	1	1	1082	119	5.59	0	1	0	0		High	1
C9J8R7	GTP-binding protein 10 (Fragment) OS=Homo sapiens OX=9606 GN=GTPBP10 PE=1 SV=1	0.015	1.199	3	1	1	1	210	22.5	9.83	0	1	0	0	1.90464e+06	High	1
F8WDM4	NAD-dependent protein deacetylase sirtuin-2 OS=Homo sapiens OX=9606 GN=SIRT2 PE=1 SV=1	0.015	1.196	15	1	1	1	52	5.9	6.6	0	1	0	0	241528	High	1
I3L352	ATP-dependent RNA helicase DDX19A (Fragment) OS=Homo sapiens OX=9606 GN=DDX19A PE=1 SV=1	0.015	1.192	3	1	1	1	396	44.9	8.07	0	1	0	0	1944449	High	1
P00966	Argininosuccinate synthase OS=Homo sapiens OX=9606 GN=ASS1 PE=1 SV=2	0.015	1.189	2	1	1	1	412	46.5	8.02	0	1	0	0		High	1
H0YEH2	Pumilio homolog 1 (Fragment) OS=Homo sapiens OX=9606 GN=PUM1 PE=1 SV=1	0.015	1.175	1	1	1	1	1125	120.2	6.8	0	1	0	0		High	1
Q5VT25	Serine/threonine-protein kinase MRCK alpha OS=Homo sapiens OX=9606 GN=CDC42BPA PE=1 SV=1	0.015	1.166	1	1	1	1	1732	197.2	6.58	0	1	0	0		High	1
O43395	U4/U6 small nuclear ribonucleoprotein Prp3 OS=Homo sapiens OX=9606 GN=PRPF3 PE=1 SV=2	0.016	1.162	1	1	1	1	683	77.5	9.5	0	1	0	0	109217	High	1
Q96QB1	Rho GTPase-activating protein 7 OS=Homo sapiens OX=9606 GN=DLC1 PE=1 SV=4	0.019	1.158	2	1	1	1	1528	170.5	6.4	0	1	0	0	42115492	High	1
A0A1B0GU45	Lymphoid-restricted membrane protein OS=Homo sapiens OX=9606 GN=LRMP PE=1 SV=1	0.019	1.155	1	1	1	1	1454	164.9	5.52	0	1	0	0		High	1
E7EPW5	Suppressor of tumorigenicity 7 protein OS=Homo sapiens OX=9606 GN=ST7 PE=1 SV=1	0.019	1.154	3	1	1	1	508	58	7.42	0	1	0	0	11326823	High	1
K7EII3	Probable phospholipid-transporting ATPase IIB (Fragment) OS=Homo sapiens OX=9606 GN=ATP9B PE=1 SV=1	0.019	1.153	14	1	1	1	145	16.5	4.45	0	1	0	0		High	1
O14974	Protein phosphatase 1 regulatory subunit 12A OS=Homo sapiens OX=9606 GN=PPP1R12A PE=1 SV=1	0.019	1.153	1	1	1	1	1030	115.2	5.4	0	1	0	0	266527	High	1
O00264	Membrane-associated progesterone receptor component 1 OS=Homo sapiens OX=9606 GN=PGRMC1 PE=1 SV=3	0.02	1.147	4	1	1	1	195	21.7	4.7	0	1	0	0		High	1
Q9Y2R4	Probable ATP-dependent RNA helicase DDX52 OS=Homo sapiens OX=9606 GN=DDX52 PE=1 SV=3	0.02	1.145	2	1	1	1	599	67.5	9.67	0	1	0	0	511202	High	1
B4E3S0	Coronin OS=Homo sapiens OX=9606 GN=CORO1C PE=1 SV=1	0.02	1.138	5	1	1	1	369	41.6	6.73	0	1	0	0	386895	High	1
M0R2K3	BRISC and BRCA1-A complex member 1 (Fragment) OS=Homo sapiens OX=9606 GN=BABAM1 PE=1 SV=1	0.02	1.133	6	1	1	1	200	21.8	4.53	0	1	0	0		High	1
A0A0B4J1V8	HCG2039996 OS=Homo sapiens OX=9606 GN=PPAN-P2RY11 PE=3 SV=1	0.021	1.123	1	1	1	1	794	87.9	9.51	0	1	0	0	610651	High	1
Q9NPD3	Exosome complex component RRP41 OS=Homo sapiens OX=9606 GN=EXOSC4 PE=1 SV=3	0.021	1.123	4	1	2	1	245	26.4	6.52	0	1	0	0	192149	High	1
E5RK46	Transcription elongation factor A protein 1 OS=Homo sapiens OX=9606 GN=TCEA1 PE=1 SV=1	0.022	1.122	22	1	1	1	45	5.2	8.53	0	1	0	0		High	1
Q7Z333	Probable helicase senataxin OS=Homo sapiens OX=9606 GN=SETX PE=1 SV=4	0.022	1.116	0	1	1	1	2677	302.7	7.17	0	1	0	0	693560	High	1
Q9UKA4	A-kinase anchor protein 11 OS=Homo sapiens OX=9606 GN=AKAP11 PE=1 SV=1	0.022	1.107	1	1	1	1	1901	210.4	5.39	0	1	0	0		High	1
J3QLR8	28S ribosomal protein S23, mitochondrial OS=Homo sapiens OX=9606 GN=MRPS23 PE=1 SV=1	0.022	1.099	8	1	1	1	152	17.5	9.63	0	1	0	0		High	1
F8VV59	Nucleosome assembly protein 1-like 1 OS=Homo sapiens OX=9606 GN=NAP1L1 PE=1 SV=1	0.022	1.099	6	1	1	1	327	38	4.68	0	1	0	0		High	1
O75530	Polycomb protein EED OS=Homo sapiens OX=9606 GN=EED PE=1 SV=2	0.022	1.095	2	1	1	1	441	50.2	7.03	0	1	0	0	332437	High	1
Q96T76	MMS19 nucleotide excision repair protein homolog OS=Homo sapiens OX=9606 GN=MMS19 PE=1 SV=2	0.022	1.093	1	1	1	1	1030	113.2	6.35	0	1	0	0	222181	High	1
A0A075B797	Nitric oxide synthase-interacting protein (Fragment) OS=Homo sapiens OX=9606 GN=NOSIP PE=1 SV=1	0.022	1.092	5	1	1	1	232	25.7	8.84	0	1	0	0		High	1
Q3LIE7	Delta(24)-sterol reductase OS=Homo sapiens OX=9606 GN=DHCR24 PE=1 SV=1	0.022	1.073	2	1	1	1	427	49.4	7.55	0	1	0	0	275922	High	1
E5RFP2	Cytoplasmic polyadenylation element-binding protein 4 OS=Homo sapiens OX=9606 GN=CPEB4 PE=1 SV=1	0.022	1.072	4	1	1	1	339	38	5.99	0	1	0	0		High	1	Acetyl [N-Term]
I3L2C7	Gem-associated protein 4 OS=Homo sapiens OX=9606 GN=GEMIN4 PE=1 SV=1	0.022	1.066	1	1	1	1	1047	118.7	6.19	0	1	0	0	174721	High	1
Q15648	Mediator of RNA polymerase II transcription subunit 1 OS=Homo sapiens OX=9606 GN=MED1 PE=1 SV=4	0.022	1.065	2	1	1	1	1581	168.4	8.73	0	1	0	0		High	1
Q8TDU9	Relaxin-3 receptor 2 OS=Homo sapiens OX=9606 GN=RXFP4 PE=1 SV=1	0.022	1.065	2	1	2	1	374	41.1	10.29	0	1	0	0	2.58719e+06	High	1
R4GMU7	60S ribosomal protein L7-like 1 (Fragment) OS=Homo sapiens OX=9606 GN=RPL7L1 PE=1 SV=2	0.022	1.064	11	1	1	1	198	23	10.64	0	1	0	0	347962	High	1
P35658	Nuclear pore complex protein Nup214 OS=Homo sapiens OX=9606 GN=NUP214 PE=1 SV=2	0.022	1.06	0	1	2	1	2090	213.5	7.47	0	1	0	0	4.21602e+06	High	1
Q5TB53	Transmembrane 9 superfamily member (Fragment) OS=Homo sapiens OX=9606 GN=TM9SF3 PE=1 SV=8	0.022	1.052	3	1	1	1	253	29.9	5.82	0	1	0	0		High	1
A6NHR9	Structural maintenance of chromosomes flexible hinge domain-containing protein 1 OS=Homo sapiens OX=9606 GN=SMCHD1 PE=1 SV=2	0.022	1.051	0	1	1	1	2005	226.2	7.3	0	1	0	0	173939	High	1
P22528	Cornifin-B OS=Homo sapiens OX=9606 GN=SPRR1B PE=1 SV=2	0.022	1.042	9	1	1	1	89	9.9	8.48	0	1	0	0		High	1
A2IDC7	39S ribosomal protein L28, mitochondrial (Fragment) OS=Homo sapiens OX=9606 GN=MRPL28 PE=1 SV=1	0.022	1.041	4	1	1	1	194	23.1	9.36	0	1	0	0	215050	High	1
D6RG19	Ribosomal protein L37 OS=Homo sapiens OX=9606 GN=RPL37 PE=1 SV=1	0.022	1.027	7	1	1	1	82	9.7	11.53	0	1	0	0	60523.6	High	1
P06702	Protein S100-A9 OS=Homo sapiens OX=9606 GN=S100A9 PE=1 SV=1	0.022	1.025	6	1	1	1	114	13.2	6.13	0	1	0	0	1.45519e+06	High	1
G5E9U8	Poly (ADP-ribose) polymerase family, member 9, isoform CRA_b OS=Homo sapiens OX=9606 GN=PARP9 PE=1 SV=1	0.023	1.021	2	1	1	1	399	45.6	7.03	0	1	0	0	1.18703e+06	High	1
H0Y5M5	Coiled-coil domain-containing protein 171 (Fragment) OS=Homo sapiens OX=9606 GN=CCDC171 PE=4 SV=1	0.022	1.019	4	1	1	1	257	29.6	8.27	0	1	0	0	111302	High	1
Q96EY7	Pentatricopeptide repeat domain-containing protein 3, mitochondrial OS=Homo sapiens OX=9606 GN=PTCD3 PE=1 SV=3	0.027	1.017	1	1	1	1	689	78.5	6.42	0	1	0	0	76542.5	High	1
O60242	Adhesion G protein-coupled receptor B3 OS=Homo sapiens OX=9606 GN=ADGRB3 PE=1 SV=2	0.027	1.013	1	1	1	1	1522	171.4	7.06	0	1	0	0		High	1
Q13029	PR domain zinc finger protein 2 OS=Homo sapiens OX=9606 GN=PRDM2 PE=1 SV=3	0.027	1.01	0	1	1	1	1718	188.8	7.31	0	1	0	0	171246	High	1
A8MTZ5	ATP-sensitive inward rectifier potassium channel 15 (Fragment) OS=Homo sapiens OX=9606 GN=KCNJ15 PE=1 SV=1	0.027	1.009	25	1	1	1	61	6.7	9.32	0	1	0	0	1135431	High	1
O00566	U3 small nucleolar ribonucleoprotein protein MPP10 OS=Homo sapiens OX=9606 GN=MPHOSPH10 PE=1 SV=2	0.027	1.008	3	1	1	1	681	78.8	4.86	0	1	0	0	343105	High	1
Q9Y5B9	FACT complex subunit SPT16 OS=Homo sapiens OX=9606 GN=SUPT16H PE=1 SV=1	0.027	1.008	1	1	1	1	1047	119.8	5.66	0	1	0	0		High	1
P82675	28S ribosomal protein S5, mitochondrial OS=Homo sapiens OX=9606 GN=MRPS5 PE=1 SV=2	0.028	1.003	2	1	1	1	430	48	9.92	0	1	0	0		High	1
H0Y6A0	ADP-ribosylation factor GTPase-activating protein 3 (Fragment) OS=Homo sapiens OX=9606 GN=ARFGAP3 PE=1 SV=1	0.028	1	4	1	1	1	273	30	7.15	0	1	0	0		High	1
Q9H967	WD repeat-containing protein 76 OS=Homo sapiens OX=9606 GN=WDR76 PE=1 SV=2	0.028	1	2	1	1	1	626	69.7	9.25	0	1	0	0		High	1
B3KNX7	Non-specific serine/threonine protein kinase OS=Homo sapiens OX=9606 GN=PAK1 PE=1 SV=1	0.029	0.997	3	1	1	1	522	58.2	5.49	0	1	0	0	606456	High	1
P41240	Tyrosine-protein kinase CSK OS=Homo sapiens OX=9606 GN=CSK PE=1 SV=1	0.03	0.994	2	1	1	1	450	50.7	7.06	0	1	0	0		High	1
Q8NG50	RAD52 motif-containing protein 1 OS=Homo sapiens OX=9606 GN=RDM1 PE=1 SV=1	0.031	0.985	5	1	1	1	284	31.9	6.05	0	1	0	0	2.15178e+06	High	1
Q9P0W8	Spermatogenesis-associated protein 7 OS=Homo sapiens OX=9606 GN=SPATA7 PE=1 SV=3	0.031	0.979	1	1	1	1	599	67.7	6.29	0	1	0	0	354874	High	1
P02751	Fibronectin OS=Homo sapiens OX=9606 GN=FN1 PE=1 SV=4	0.031	0.976	1	1	1	1	2386	262.5	5.71	0	1	0	0	101052	High	1
G3V1B3	60S ribosomal protein L21 OS=Homo sapiens OX=9606 GN=RPL21 PE=1 SV=1	0.031	0.971	8	1	1	1	87	9.9	10.29	1.63	1	0	0	810052	High	1
B7WP74	Pre-mRNA-splicing factor CWC22 homolog (Fragment) OS=Homo sapiens OX=9606 GN=CWC22 PE=1 SV=1	0.031	0.97	1	1	1	1	745	85.5	5.71	0	1	0	0	350037	High	1

## Sheet: R207P-interacting Proteins
All interacting proteins of EGFP-SGF29-WT identified by co-IP/MS
Accession	Description	Exp. q-value: Combined	Sum PEP Score	Coverage [%]	# Peptides	# PSMs	# Unique Peptides	# AAs	MW [kDa]	calc. pI	Score Sequest HT: Sequest HT	# Peptides (by Search Engine): Sequest HT	# Protein Pathway Groups	# Razor Peptides	Abundance: F2: Sample, EGFP_SGF29_D207	Found in Sample: [S2] F2: Sample, EGFP_SGF29_D207	# Protein Groups	Modifications
P04264	Keratin, type II cytoskeletal 1 OS=Homo sapiens OX=9606 GN=KRT1 PE=1 SV=6	0	380.181	65	53	223	45	644	66	8.12	389.97	53	0	7	2.13423e+09	High	1
P35527	Keratin, type I cytoskeletal 9 OS=Homo sapiens OX=9606 GN=KRT9 PE=1 SV=3	0	359.644	82	42	126	41	623	62	5.24	212.44	42	0	1	9.95792e+08	High	1
P35908	Keratin, type II cytoskeletal 2 epidermal OS=Homo sapiens OX=9606 GN=KRT2 PE=1 SV=2	0	341.134	71	53	158	1	639	65.4	8	250.49	53	0	47	8.10906e+08	High	1
O14744	Protein arginine N-methyltransferase 5 OS=Homo sapiens OX=9606 GN=PRMT5 PE=1 SV=4	0	261.311	47	32	99	32	637	72.6	6.29	172.8	32	0	0	1.39968e+09	High	1
Q96ES7	SAGA-associated factor 29 OS=Homo sapiens OX=9606 GN=SGF29 PE=1 SV=1	0	182.064	66	24	140	24	293	33.2	8.1	251.32	24	0	0	2.36991e+09	High	1
P02533	Keratin, type I cytoskeletal 14 OS=Homo sapiens OX=9606 GN=KRT14 PE=1 SV=4	0	169.346	64	34	91	9	472	51.5	5.16	116.72	34	0	22	2.39682e+08	High	1
Q9Y2W1	Thyroid hormone receptor-associated protein 3 OS=Homo sapiens OX=9606 GN=THRAP3 PE=1 SV=2	0	159.819	30	29	46	28	955	108.6	10.15	73	29	0	0	1.39545e+08	High	1
P48668	Keratin, type II cytoskeletal 6C OS=Homo sapiens OX=9606 GN=KRT6C PE=1 SV=3	0	158.944	50	34	81	1	564	60	8	113.75	34	0	2	3.74115e+06	High	1
P04259	Keratin, type II cytoskeletal 6B OS=Homo sapiens OX=9606 GN=KRT6B PE=1 SV=5	0	150.151	48	31	77	1	564	60	8	102.44	31	0	0	2.43671e+06	High	1
P21333	Filamin-A OS=Homo sapiens OX=9606 GN=FLNA PE=1 SV=4	0	147.152	22	41	50	41	2647	280.6	6.06	53.7	41	0	0	2.5091e+07	High	1
P98175	RNA-binding protein 10 OS=Homo sapiens OX=9606 GN=RBM10 PE=1 SV=3	0	142.588	37	34	50	32	930	103.5	5.97	79.75	34	0	2	1.24449e+08	High	1
P02768	Serum albumin OS=Homo sapiens OX=9606 GN=ALB PE=1 SV=2	0	137.318	52	27	47	24	609	69.3	6.28	65.12	27	0	0	3.15717e+07	High	1
Q13813	Spectrin alpha chain, non-erythrocytic 1 OS=Homo sapiens OX=9606 GN=SPTAN1 PE=1 SV=3	0	128.22	20	41	47	41	2472	284.4	5.35	56.09	41	0	0	3.84978e+07	High	1
Q9NYF8	Bcl-2-associated transcription factor 1 OS=Homo sapiens OX=9606 GN=BCLAF1 PE=1 SV=2	0	114.665	30	28	45	27	920	106.1	9.98	61.21	28	0	0	6.85631e+07	High	1
A0A0G2JIW1	Heat shock 70 kDa protein 1B OS=Homo sapiens OX=9606 GN=HSPA1B PE=1 SV=1	0	112.214	43	25	37	22	642	70.1	5.66	62.16	25	0	3	5.08618e+07	High	1
P19013	Keratin, type II cytoskeletal 4 OS=Homo sapiens OX=9606 GN=KRT4 PE=1 SV=4	0	108.244	40	28	43	23	534	57.3	6.61	60.81	28	0	3	4.71581e+07	High	1
Q9BQA1	Methylosome protein 50 OS=Homo sapiens OX=9606 GN=WDR77 PE=1 SV=1	0	103.237	51	12	61	12	342	36.7	5.17	157.38	12	0	0	3.58942e+08	High	1
Q15393	Splicing factor 3B subunit 3 OS=Homo sapiens OX=9606 GN=SF3B3 PE=1 SV=4	0	101.418	27	27	43	27	1217	135.5	5.26	48.99	27	0	0	2.84726e+07	High	1
Q6P2E9	Enhancer of mRNA-decapping protein 4 OS=Homo sapiens OX=9606 GN=EDC4 PE=1 SV=1	0	100.044	24	25	34	25	1401	151.6	5.86	41.54	25	0	0	2.77591e+07	High	1
P11142	Heat shock cognate 71 kDa protein OS=Homo sapiens OX=9606 GN=HSPA8 PE=1 SV=1	0	97.428	36	20	33	17	646	70.9	5.52	54.78	20	0	0	4.02697e+07	High	1
P15924	Desmoplakin OS=Homo sapiens OX=9606 GN=DSP PE=1 SV=3	0	96.291	11	35	38	35	2871	331.6	6.81	33.45	35	0	0	2.01065e+07	High	1
O75688	Protein phosphatase 1B OS=Homo sapiens OX=9606 GN=PPM1B PE=1 SV=1	0	96.067	44	18	53	14	479	52.6	5.05	63.6	18	0	5	1.56207e+08	High	1
Q86YZ3	Hornerin OS=Homo sapiens OX=9606 GN=HRNR PE=1 SV=2	0	89.767	20	14	22	14	2850	282.2	10.04	36.97	14	0	0	1.52059e+07	High	1
O75533	Splicing factor 3B subunit 1 OS=Homo sapiens OX=9606 GN=SF3B1 PE=1 SV=3	0	80.661	20	21	22	21	1304	145.7	7.09	28.85	21	0	0	2.15952e+07	High	1
Q15208	Serine/threonine-protein kinase 38 OS=Homo sapiens OX=9606 GN=STK38 PE=1 SV=1	0	79.107	41	17	23	14	465	54.2	7.15	37.39	17	0	3	4.5999e+07	High	1
K7ERE3	Keratin, type I cytoskeletal 13 OS=Homo sapiens OX=9606 GN=KRT13 PE=1 SV=1	0	76.847	39	20	62	0	415	45.2	4.81	73.81	20	0	0		Not Found	1
P14923	Junction plakoglobin OS=Homo sapiens OX=9606 GN=JUP PE=1 SV=3	0	67.23	31	21	27	21	745	81.7	6.14	43.19	21	0	0	2.00073e+07	High	1
A0A1W2PR17	6-phosphofructo-2-kinase/fructose-2,6-bisphosphatase 3 OS=Homo sapiens OX=9606 GN=PFKFB3 PE=1 SV=1	0	64.965	30	16	27	12	568	64.3	7.74	48.12	16	0	3	4.07353e+07	High	1
A0A1W2PQ51	Probable ATP-dependent RNA helicase DDX17 OS=Homo sapiens OX=9606 GN=DDX17 PE=1 SV=1	0	64.55	26	17	22	10	731	80.4	8.37	33.14	17	0	6	1.96663e+07	High	1
Q9NYU2	UDP-glucose:glycoprotein glucosyltransferase 1 OS=Homo sapiens OX=9606 GN=UGGT1 PE=1 SV=3	0	63.128	15	24	27	24	1555	177.1	5.63	35.18	24	0	0	2.08505e+07	High	1
P07437	Tubulin beta chain OS=Homo sapiens OX=9606 GN=TUBB PE=1 SV=2	0	61.185	36	15	41	2	444	49.6	4.89	41.99	15	0	11	2.82024e+07	High	1
Q5RI18	Heterogeneous nuclear ribonucleoprotein U OS=Homo sapiens OX=9606 GN=HNRNPU PE=1 SV=9	0	60.339	28	16	22	16	602	67.8	9.09	31.77	16	0	0	2.18431e+07	High	1
A2NJV5	Immunoglobulin kappa variable 2-29 OS=Homo sapiens OX=9606 GN=IGKV2-29 PE=3 SV=2	0	59.745	19	5	160	4	120	13.1	7.28	282.14	5	0	1	5.65418e+09	High	1
A0A087WTT1	Polyadenylate-binding protein OS=Homo sapiens OX=9606 GN=PABPC1 PE=1 SV=1	0	59.318	31	18	22	14	522	58.5	9.26	26.87	18	0	4	4.48005e+07	High	1
Q9ULM3	YEATS domain-containing protein 2 OS=Homo sapiens OX=9606 GN=YEATS2 PE=1 SV=2	0	58.822	16	18	23	18	1422	150.7	8.98	34.81	18	0	0	1.03934e+07	High	1
Q01082	Spectrin beta chain, non-erythrocytic 1 OS=Homo sapiens OX=9606 GN=SPTBN1 PE=1 SV=2	0	58.562	11	23	27	23	2364	274.4	5.57	18.95	23	0	0	9.58388e+06	High	1
O43143	Pre-mRNA-splicing factor ATP-dependent RNA helicase DHX15 OS=Homo sapiens OX=9606 GN=DHX15 PE=1 SV=2	0	57.962	24	17	23	17	795	90.9	7.46	24.33	17	0	0	2.0114e+07	High	1
Q08211	ATP-dependent RNA helicase A OS=Homo sapiens OX=9606 GN=DHX9 PE=1 SV=4	0	57.786	14	17	19	17	1270	140.9	6.84	21.18	17	0	0	1.0905e+07	High	1
Q8WWY3	U4/U6 small nuclear ribonucleoprotein Prp31 OS=Homo sapiens OX=9606 GN=PRPF31 PE=1 SV=2	0	54.973	32	15	24	15	499	55.4	5.78	17.36	15	0	0	1.91073e+07	High	1
Q9Y2H1	Serine/threonine-protein kinase 38-like OS=Homo sapiens OX=9606 GN=STK38L PE=1 SV=3	0	53.768	31	15	18	12	464	54	6.81	27.88	15	0	0	1.26351e+07	High	1
Q71U36	Tubulin alpha-1A chain OS=Homo sapiens OX=9606 GN=TUBA1A PE=1 SV=1	0	52.665	31	12	16	12	451	50.1	5.06	36.57	12	0	0	2.2473e+07	High	1
P23396	40S ribosomal protein S3 OS=Homo sapiens OX=9606 GN=RPS3 PE=1 SV=2	0	52.389	61	12	17	12	243	26.7	9.66	30.49	12	0	0	2.7246e+07	High	1
Q13310	Polyadenylate-binding protein 4 OS=Homo sapiens OX=9606 GN=PABPC4 PE=1 SV=1	0	50.804	22	15	20	11	644	70.7	9.26	14.29	15	0	0	9.45822e+06	High	1
P68371	Tubulin beta-4B chain OS=Homo sapiens OX=9606 GN=TUBB4B PE=1 SV=1	0	50.802	34	13	37	3	445	49.8	4.89	32.15	13	0	0	3.29163e+06	High	1
F2Z2U4	Transformation/transcription domain-associated protein OS=Homo sapiens OX=9606 GN=TRRAP PE=1 SV=3	0	50.331	6	21	23	21	3848	435.9	8.22	10.11	21	0	0	5.78581e+06	High	1
Q96HS1	Serine/threonine-protein phosphatase PGAM5, mitochondrial OS=Homo sapiens OX=9606 GN=PGAM5 PE=1 SV=2	0	50.247	34	11	17	11	289	32	8.68	27.15	11	0	0	3.2641e+07	High	1
Q13435	Splicing factor 3B subunit 2 OS=Homo sapiens OX=9606 GN=SF3B2 PE=1 SV=2	0	49.379	19	15	20	15	895	100.2	5.67	21.08	15	0	0	1.36573e+07	High	1
Q9Y657	Spindlin-1 OS=Homo sapiens OX=9606 GN=SPIN1 PE=1 SV=3	0	48.657	36	7	12	7	262	29.6	6.96	15.62	7	0	0	9.3044e+06	High	1
Q15029	116 kDa U5 small nuclear ribonucleoprotein component OS=Homo sapiens OX=9606 GN=EFTUD2 PE=1 SV=1	0	47.838	21	17	19	16	972	109.4	5	18.22	17	0	1	1.11619e+07	High	1
Q9BVA1	Tubulin beta-2B chain OS=Homo sapiens OX=9606 GN=TUBB2B PE=1 SV=1	0	47.787	28	12	33	1	445	49.9	4.89	34.85	12	0	0		High	1
Q6P2Q9	Pre-mRNA-processing-splicing factor 8 OS=Homo sapiens OX=9606 GN=PRPF8 PE=1 SV=2	0	46.926	11	20	22	20	2335	273.4	8.84	17.12	20	0	0	5.34476e+06	High	1
Q9NZI8	Insulin-like growth factor 2 mRNA-binding protein 1 OS=Homo sapiens OX=9606 GN=IGF2BP1 PE=1 SV=2	0	46.92	25	14	23	12	577	63.4	9.2	27.36	14	0	2	9.54856e+06	High	1
A6NMN0	Phosphorylase b kinase regulatory subunit OS=Homo sapiens OX=9606 GN=PHKA1 PE=1 SV=1	0	46.222	14	15	16	14	1240	139	6.18	11.15	15	0	1	7.59365e+06	High	1
P49411	Elongation factor Tu, mitochondrial OS=Homo sapiens OX=9606 GN=TUFM PE=1 SV=2	0	45.72	33	13	22	13	452	49.5	7.61	32.73	13	0	0	1.7551e+07	High	1
P08670	Vimentin OS=Homo sapiens OX=9606 GN=VIM PE=1 SV=4	0	45.434	28	13	15	12	466	53.6	5.12	15.93	13	0	0	4.57959e+06	High	1
H0Y4R1	Inosine-5'-monophosphate dehydrogenase 2 (Fragment) OS=Homo sapiens OX=9606 GN=IMPDH2 PE=1 SV=1	0	44.308	27	9	12	9	470	51	8.18	26.21	9	0	0	7.55984e+06	High	1
P23458	Tyrosine-protein kinase JAK1 OS=Homo sapiens OX=9606 GN=JAK1 PE=1 SV=2	0	44.3	15	15	18	15	1154	133.2	7.55	18.48	15	0	0	6.76103e+06	High	1
Q01804	OTU domain-containing protein 4 OS=Homo sapiens OX=9606 GN=OTUD4 PE=1 SV=4	0	43.149	18	15	20	15	1114	124	6.71	23.28	15	0	0	1.66324e+07	High	1
Q06830	Peroxiredoxin-1 OS=Homo sapiens OX=9606 GN=PRDX1 PE=1 SV=1	0	43.051	55	12	19	11	199	22.1	8.13	28.88	12	0	1	5.83242e+07	High	1
J3KTA4	Probable ATP-dependent RNA helicase DDX5 OS=Homo sapiens OX=9606 GN=DDX5 PE=1 SV=1	0	42.7	22	13	18	6	614	69	8.85	20.52	13	0	0	1.94429e+06	High	1
E9PCY7	Heterogeneous nuclear ribonucleoprotein H OS=Homo sapiens OX=9606 GN=HNRNPH1 PE=1 SV=1	0	42.125	27	9	13	8	429	47.1	6.34	18.56	9	0	1	1.85951e+07	High	1
P09874	Poly [ADP-ribose] polymerase 1 OS=Homo sapiens OX=9606 GN=PARP1 PE=1 SV=4	0	41.626	15	12	15	12	1014	113	8.88	17.47	12	0	0	4.83027e+06	High	1
P62701	40S ribosomal protein S4, X isoform OS=Homo sapiens OX=9606 GN=RPS4X PE=1 SV=2	0	41.079	39	12	20	12	263	29.6	10.15	21.66	12	0	0	2.18154e+07	High	1
P19012	Keratin, type I cytoskeletal 15 OS=Homo sapiens OX=9606 GN=KRT15 PE=1 SV=3	0	40.469	18	11	38	0	456	49.2	4.77	32.74	11	0	0		Not Found	1
P68104	Elongation factor 1-alpha 1 OS=Homo sapiens OX=9606 GN=EEF1A1 PE=1 SV=1	0	40.021	21	8	21	8	462	50.1	9.01	42.96	8	0	0	5.54149e+07	High	1
Q9UMS4	Pre-mRNA-processing factor 19 OS=Homo sapiens OX=9606 GN=PRPF19 PE=1 SV=1	0	39.855	22	9	12	9	504	55.1	6.61	19.22	9	0	0	1.27881e+07	High	1
P19338	Nucleolin OS=Homo sapiens OX=9606 GN=NCL PE=1 SV=3	0	39.414	16	10	17	10	710	76.6	4.7	32.04	10	0	0	2.04514e+07	High	1
E7ET15	U2 snRNP-associated SURP motif-containing protein OS=Homo sapiens OX=9606 GN=U2SURP PE=1 SV=1	0	39.091	16	13	17	13	1028	118.2	8.54	14.29	13	0	0	9.18808e+06	High	1
P78527	DNA-dependent protein kinase catalytic subunit OS=Homo sapiens OX=9606 GN=PRKDC PE=1 SV=3	0	38.823	4	16	17	16	4128	468.8	7.12	13.1	16	0	0	5.68573e+06	High	1
O75643	U5 small nuclear ribonucleoprotein 200 kDa helicase OS=Homo sapiens OX=9606 GN=SNRNP200 PE=1 SV=2	0	38.684	9	15	15	15	2136	244.4	6.06	12.51	15	0	0	1.22481e+07	High	1
P61978	Heterogeneous nuclear ribonucleoprotein K OS=Homo sapiens OX=9606 GN=HNRNPK PE=1 SV=1	0	38.641	37	14	23	3	463	50.9	5.54	17.9	14	0	10	1.79035e+07	High	1
Q5UIP0	Telomere-associated protein RIF1 OS=Homo sapiens OX=9606 GN=RIF1 PE=1 SV=2	0	38.259	7	16	16	16	2472	274.3	5.52	11.7	16	0	0	6.88081e+06	High	1
O60825	6-phosphofructo-2-kinase/fructose-2,6-bisphosphatase 2 OS=Homo sapiens OX=9606 GN=PFKFB2 PE=1 SV=2	0	37.954	23	11	15	7	505	58.4	8.38	19.39	11	0	0	3.23445e+06	High	1
Q6UWP8	Suprabasin OS=Homo sapiens OX=9606 GN=SBSN PE=1 SV=2	0	37	32	7	10	7	590	60.5	7.01	19.78	7	0	0	3.7609e+06	High	1
Q14247	Src substrate cortactin OS=Homo sapiens OX=9606 GN=CTTN PE=1 SV=2	0	36.588	26	14	19	14	550	61.5	5.4	14.74	14	0	0	7.78555e+06	High	1
P07355	Annexin A2 OS=Homo sapiens OX=9606 GN=ANXA2 PE=1 SV=2	0	36.386	34	11	13	11	339	38.6	7.75	16.77	11	0	0	9.31469e+06	High	1
Q92830	Histone acetyltransferase KAT2A OS=Homo sapiens OX=9606 GN=KAT2A PE=1 SV=3	0	35.966	18	13	15	11	837	93.9	9.04	3.85	13	0	2	9.451e+06	High	1
P04406	Glyceraldehyde-3-phosphate dehydrogenase OS=Homo sapiens OX=9606 GN=GAPDH PE=1 SV=3	0	35.378	21	5	7	2	335	36	8.46	21.13	5	0	0	7.11469e+06	High	1
P62269	40S ribosomal protein S18 OS=Homo sapiens OX=9606 GN=RPS18 PE=1 SV=3	0	34.707	45	9	19	6	152	17.7	10.99	20.67	9	0	3	2.77643e+07	High	1
Q10570	Cleavage and polyadenylation specificity factor subunit 1 OS=Homo sapiens OX=9606 GN=CPSF1 PE=1 SV=2	0	34.252	8	13	14	13	1443	160.8	6.4	12.01	13	0	0	4.38051e+06	High	1
P52272	Heterogeneous nuclear ribonucleoprotein M OS=Homo sapiens OX=9606 GN=HNRNPM PE=1 SV=3	0	34.189	19	13	17	13	730	77.5	8.7	15.72	13	0	0	7.17738e+06	High	1
P68133	Actin, alpha skeletal muscle OS=Homo sapiens OX=9606 GN=ACTA1 PE=1 SV=1	0	34.088	28	10	16	1	377	42	5.39	20.13	10	0	0	736212	High	1
Q08188	Protein-glutamine gamma-glutamyltransferase E OS=Homo sapiens OX=9606 GN=TGM3 PE=1 SV=4	0	33.384	18	10	11	10	693	76.6	5.86	9.39	10	0	0	8.50611e+06	High	1
P13489	Ribonuclease inhibitor OS=Homo sapiens OX=9606 GN=RNH1 PE=1 SV=2	0	33.376	17	6	7	6	461	49.9	4.82	10.88	6	0	0	7.50093e+06	High	1
Q5T6W2	Heterogeneous nuclear ribonucleoprotein K (Fragment) OS=Homo sapiens OX=9606 GN=HNRNPK PE=1 SV=1	0	32.716	37	12	20	1	379	41.8	5.59	14.06	12	0	0		High	1
P35573	Glycogen debranching enzyme OS=Homo sapiens OX=9606 GN=AGL PE=1 SV=3	0	32.683	9	12	12	12	1532	174.7	6.76	10.34	12	0	0	6.6307e+06	High	1
Q7Z794	Keratin, type II cytoskeletal 1b OS=Homo sapiens OX=9606 GN=KRT77 PE=2 SV=3	0	32.034	13	8	18	4	578	61.9	5.99	15.2	8	0	0	3.51737e+07	High	1
P48643	T-complex protein 1 subunit epsilon OS=Homo sapiens OX=9606 GN=CCT5 PE=1 SV=1	0	31.796	23	13	16	13	541	59.6	5.66	16.26	13	0	0	9.09807e+06	High	1
P36578	60S ribosomal protein L4 OS=Homo sapiens OX=9606 GN=RPL4 PE=1 SV=5	0	31.669	24	9	11	9	427	47.7	11.06	13.19	9	0	0	1.02489e+07	High	1
Q08554	Desmocollin-1 OS=Homo sapiens OX=9606 GN=DSC1 PE=1 SV=2	0	31.528	12	9	12	9	894	99.9	5.43	12.34	9	0	0	7.83981e+07	High	1
O75165	DnaJ homolog subfamily C member 13 OS=Homo sapiens OX=9606 GN=DNAJC13 PE=1 SV=5	0	31.463	6	11	12	11	2243	254.3	6.74	11.87	11	0	0	3.65211e+06	High	1
Q9BY77	Polymerase delta-interacting protein 3 OS=Homo sapiens OX=9606 GN=POLDIP3 PE=1 SV=2	0	31.103	30	10	12	10	421	46.1	9.99	11.75	10	0	0	9.35254e+06	High	1
K7EMD9	Keratin, type I cytoskeletal 13 (Fragment) OS=Homo sapiens OX=9606 GN=KRT13 PE=1 SV=1	0	30.796	49	11	46	1	165	19.2	4.74	53.02	11	0	0	510320	High	1
P08727	Keratin, type I cytoskeletal 19 OS=Homo sapiens OX=9606 GN=KRT19 PE=1 SV=4	0	30.605	16	9	33	1	400	44.1	5.14	27.77	9	0	0	7.00229e+06	High	1
Q02413	Desmoglein-1 OS=Homo sapiens OX=9606 GN=DSG1 PE=1 SV=2	0	30.334	14	11	11	11	1049	113.7	5.03	16.61	11	0	0	1.13129e+07	High	1
P69905	Hemoglobin subunit alpha OS=Homo sapiens OX=9606 GN=HBA1 PE=1 SV=2	0	29.923	43	5	15	2	142	15.2	8.68	22.53	5	0	0	5.19644e+07	High	1
O00571	ATP-dependent RNA helicase DDX3X OS=Homo sapiens OX=9606 GN=DDX3X PE=1 SV=3	0	29.76	19	11	16	10	662	73.2	7.18	15.37	11	0	0	8.80421e+06	High	1
P39023	60S ribosomal protein L3 OS=Homo sapiens OX=9606 GN=RPL3 PE=1 SV=2	0	29.653	18	6	9	6	403	46.1	10.18	14.81	6	0	0	3.4611e+06	High	1
P68871	Hemoglobin subunit beta OS=Homo sapiens OX=9606 GN=HBB PE=1 SV=2	0	29.525	56	7	12	5	147	16	7.28	9.3	7	0	0	1.17898e+07	High	1
O75529	TAF5-like RNA polymerase II p300/CBP-associated factor-associated factor 65 kDa subunit 5L OS=Homo sapiens OX=9606 GN=TAF5L PE=1 SV=1	0	29.472	15	8	9	8	589	66.1	5.88	10.8	8	0	0	3.29415e+06	High	1
M0R210	40S ribosomal protein S16 OS=Homo sapiens OX=9606 GN=RPS16 PE=1 SV=1	0	29.156	55	9	13	9	129	14.4	10.23	13.53	9	0	0	5.61418e+07	High	1
P61247	40S ribosomal protein S3a OS=Homo sapiens OX=9606 GN=RPS3A PE=1 SV=2	0	28.932	40	10	16	10	264	29.9	9.73	15.36	10	0	0	2.03281e+07	High	1
O43290	U4/U6.U5 tri-snRNP-associated protein 1 OS=Homo sapiens OX=9606 GN=SART1 PE=1 SV=1	0	28.931	13	9	10	9	800	90.2	6.13	13.36	9	0	0	3.6612e+06	High	1
P15880	40S ribosomal protein S2 OS=Homo sapiens OX=9606 GN=RPS2 PE=1 SV=2	0	28.575	36	10	13	10	293	31.3	10.24	10.95	10	0	0	9365844	High	1
Q93100	Phosphorylase b kinase regulatory subunit beta OS=Homo sapiens OX=9606 GN=PHKB PE=1 SV=3	0	28.436	10	11	15	11	1093	124.8	6.95	11.36	11	0	0	8.997e+06	High	1
A0A075B736	Tubulin beta chain OS=Homo sapiens OX=9606 GN=TUBB8 PE=1 SV=1	0	28.321	19	7	23	1	407	45.7	4.86	20.82	7	0	0		High	1
P60866	40S ribosomal protein S20 OS=Homo sapiens OX=9606 GN=RPS20 PE=1 SV=1	0	28.086	36	6	17	6	119	13.4	9.94	32.91	6	0	0	534719078	High	1
Q12906	Interleukin enhancer-binding factor 3 OS=Homo sapiens OX=9606 GN=ILF3 PE=1 SV=3	0	27.919	9	8	14	8	894	95.3	8.76	20.24	8	0	0	5.57624e+06	High	1
P11021	Endoplasmic reticulum chaperone BiP OS=Homo sapiens OX=9606 GN=HSPA5 PE=1 SV=2	0	27.773	15	9	9	8	654	72.3	5.16	9.27	9	0	0	4.28064e+06	High	1
E7EQB2	Lactotransferrin (Fragment) OS=Homo sapiens OX=9606 GN=LTF PE=1 SV=1	0	27.599	17	10	12	8	696	76.6	8.02	12.64	10	0	1	7.09369e+06	High	1
P05388	60S acidic ribosomal protein P0 OS=Homo sapiens OX=9606 GN=RPLP0 PE=1 SV=1	0	27.352	23	8	11	8	317	34.3	5.97	15.23	8	0	0	9.06408e+06	High	1
Q9BRS2	Serine/threonine-protein kinase RIO1 OS=Homo sapiens OX=9606 GN=RIOK1 PE=1 SV=2	0	26.551	17	8	10	8	568	65.5	6.19	10.18	8	0	0	4.10474e+06	High	1
O94906	Pre-mRNA-processing factor 6 OS=Homo sapiens OX=9606 GN=PRPF6 PE=1 SV=1	0	26.349	10	8	9	8	941	106.9	8.25	12.31	8	0	0	6.9867e+07	High	1
P17987	T-complex protein 1 subunit alpha OS=Homo sapiens OX=9606 GN=TCP1 PE=1 SV=1	0	26.295	15	8	10	8	556	60.3	6.11	11.92	8	0	0	4.87241e+06	High	1
P16402	Histone H1.3 OS=Homo sapiens OX=9606 GN=HIST1H1D PE=1 SV=2	0	26.228	22	8	12	7	221	22.3	11.02	17.3	8	0	1	64610321	High	1
P13639	Elongation factor 2 OS=Homo sapiens OX=9606 GN=EEF2 PE=1 SV=4	0	26.038	11	9	10	8	858	95.3	6.83	10.89	9	0	0	1.76884e+06	High	1
P50990	T-complex protein 1 subunit theta OS=Homo sapiens OX=9606 GN=CCT8 PE=1 SV=4	0	25.902	13	6	7	6	548	59.6	5.6	7.55	6	0	0	6.44058e+06	High	1
P62906	60S ribosomal protein L10a OS=Homo sapiens OX=9606 GN=RPL10A PE=1 SV=2	0	25.742	24	4	4	4	217	24.8	9.94	11.47	4	0	0	1.29808e+07	High	1
P05089	Arginase-1 OS=Homo sapiens OX=9606 GN=ARG1 PE=1 SV=2	0	25.625	26	8	10	8	322	34.7	7.21	8.16	8	0	0	1.29867e+07	High	1
J3KRX5	60S ribosomal protein L17 (Fragment) OS=Homo sapiens OX=9606 GN=RPL17 PE=3 SV=1	0	25.497	34	6	9	6	174	20.2	10.1	13.85	6	0	0	1.91828e+07	High	1
P31944	Caspase-14 OS=Homo sapiens OX=9606 GN=CASP14 PE=1 SV=2	0	25.461	35	8	11	8	242	27.7	5.58	9.68	8	0	0	5.54108e+06	High	1
Q9HBM6	Transcription initiation factor TFIID subunit 9B OS=Homo sapiens OX=9606 GN=TAF9B PE=1 SV=1	0	25.336	47	10	11	10	251	27.6	9.55	4.58	10	0	0	3.64808e+06	High	1
P63173	60S ribosomal protein L38 OS=Homo sapiens OX=9606 GN=RPL38 PE=1 SV=2	0	25.308	53	5	11	5	70	8.2	10.1	12.88	5	0	0	2.5461e+07	High	1
P62241	40S ribosomal protein S8 OS=Homo sapiens OX=9606 GN=RPS8 PE=1 SV=2	0	24.917	39	7	9	7	208	24.2	10.32	12.05	7	0	0	1.14254e+07	High	1
Q8IWX8	Calcium homeostasis endoplasmic reticulum protein OS=Homo sapiens OX=9606 GN=CHERP PE=1 SV=3	0	24.617	8	6	8	6	916	103.6	9.04	4.25	6	0	0	4.05961e+06	High	1
P62316	Small nuclear ribonucleoprotein Sm D2 OS=Homo sapiens OX=9606 GN=SNRPD2 PE=1 SV=1	0	24.407	56	7	12	7	118	13.5	9.91	16.01	7	0	0	2.34837e+07	High	1
E7EX17	Eukaryotic translation initiation factor 4B OS=Homo sapiens OX=9606 GN=EIF4B PE=1 SV=1	0	24.295	14	7	10	7	616	69.7	5.67	9.92	7	0	0	5.10839e+06	High	1
O00425	Insulin-like growth factor 2 mRNA-binding protein 3 OS=Homo sapiens OX=9606 GN=IGF2BP3 PE=1 SV=2	0	23.708	11	6	10	3	579	63.7	8.87	14.78	6	0	1	1.67392e+06	High	1
P35813	Protein phosphatase 1A OS=Homo sapiens OX=9606 GN=PPM1A PE=1 SV=1	0	23.679	15	6	11	2	382	42.4	5.36	15.4	6	0	0	1.62658e+06	High	1
Q9P1Y5	Calmodulin-regulated spectrin-associated protein 3 OS=Homo sapiens OX=9606 GN=CAMSAP3 PE=1 SV=2	0	23.655	10	9	9	9	1249	134.7	8.35	6.55	9	0	0	1.70772e+06	High	1
P08238	Heat shock protein HSP 90-beta OS=Homo sapiens OX=9606 GN=HSP90AB1 PE=1 SV=4	0	23.347	15	11	13	8	724	83.2	5.03	6.13	11	0	3	6.92705e+06	High	1
P62277	40S ribosomal protein S13 OS=Homo sapiens OX=9606 GN=RPS13 PE=1 SV=2	0	23.331	28	5	9	5	151	17.2	10.54	15.47	5	0	0	7.61482e+06	High	1
P62280	40S ribosomal protein S11 OS=Homo sapiens OX=9606 GN=RPS11 PE=1 SV=3	0	23.244	49	8	12	8	158	18.4	10.3	11.24	8	0	0	1.95142e+07	High	1
P38646	Stress-70 protein, mitochondrial OS=Homo sapiens OX=9606 GN=HSPA9 PE=1 SV=2	0	23.012	14	8	9	8	679	73.6	6.16	8.63	8	0	0	5.13043e+06	High	1
P29508	Serpin B3 OS=Homo sapiens OX=9606 GN=SERPINB3 PE=1 SV=2	0	22.652	22	7	10	7	390	44.5	6.81	9.17	7	0	0	6.81795e+06	High	1
A0A2R8Y811	40S ribosomal protein S14 (Fragment) OS=Homo sapiens OX=9606 GN=RPS14 PE=1 SV=1	0	22.434	39	5	5	5	150	16.1	10.05	6.44	5	0	0	7.17993e+06	High	1
Q9NR30	Nucleolar RNA helicase 2 OS=Homo sapiens OX=9606 GN=DDX21 PE=1 SV=5	0	22.329	9	6	7	6	783	87.3	9.28	10.23	6	0	0	6.13748e+06	High	1
J3KNN3	Phosphorylase b kinase gamma catalytic chain, liver/testis isoform OS=Homo sapiens OX=9606 GN=PHKG2 PE=1 SV=1	0	22.071	19	6	7	6	410	46.9	6.38	10.05	6	0	0	6.16864e+06	High	1
P00390	Glutathione reductase, mitochondrial OS=Homo sapiens OX=9606 GN=GSR PE=1 SV=2	0	21.63	13	5	5	5	522	56.2	8.5	6.71	5	0	0	2.28159e+06	High	1
P18124	60S ribosomal protein L7 OS=Homo sapiens OX=9606 GN=RPL7 PE=1 SV=1	0	21.494	31	8	10	8	248	29.2	10.65	8.63	8	0	0	5.74579e+06	High	1
P25311	Zinc-alpha-2-glycoprotein OS=Homo sapiens OX=9606 GN=AZGP1 PE=1 SV=2	0	21.301	17	5	6	5	298	34.2	6.05	4.67	5	0	0	6.25147e+06	High	1
P62917	60S ribosomal protein L8 OS=Homo sapiens OX=9606 GN=RPL8 PE=1 SV=2	0	21.278	21	4	8	4	257	28	11.03	15.15	4	0	0	1.02649e+07	High	1
Q9H3K6	BolA-like protein 2 OS=Homo sapiens OX=9606 GN=BOLA2 PE=1 SV=1	0	21.07	59	4	7	4	86	10.1	6.52	6.2	4	0	0	2.84896e+07	High	1
P22735	Protein-glutamine gamma-glutamyltransferase K OS=Homo sapiens OX=9606 GN=TGM1 PE=1 SV=4	0	20.949	15	11	11	11	817	89.7	6.04	3.58	11	0	0	5.85861e+06	High	1
Q08378	Golgin subfamily A member 3 OS=Homo sapiens OX=9606 GN=GOLGA3 PE=1 SV=2	0	20.931	7	8	8	8	1498	167.3	5.44	7.45	8	0	0	1.24465e+06	High	1
B4DNK4	Pyruvate kinase OS=Homo sapiens OX=9606 GN=PKM PE=1 SV=1	0	20.726	15	5	5	5	457	49.9	7.83	11.29	5	0	0	3.65653e+06	High	1
O43390	Heterogeneous nuclear ribonucleoprotein R OS=Homo sapiens OX=9606 GN=HNRNPR PE=1 SV=1	0	20.652	15	9	10	7	633	70.9	8.13	7.54	9	0	1	4.69513e+06	High	1
P27708	CAD protein OS=Homo sapiens OX=9606 GN=CAD PE=1 SV=3	0	20.526	4	7	10	7	2225	242.8	6.46	6	7	0	0	1.21583e+06	High	1
P62424	60S ribosomal protein L7a OS=Homo sapiens OX=9606 GN=RPL7A PE=1 SV=2	0	20.523	36	8	9	8	266	30	10.61	5.91	8	0	0	9.11348e+06	High	1
Q6PKG0	La-related protein 1 OS=Homo sapiens OX=9606 GN=LARP1 PE=1 SV=2	0	20.379	8	8	8	8	1096	123.4	8.82	7.09	8	0	0	6.49516e+06	High	1
P10809	60 kDa heat shock protein, mitochondrial OS=Homo sapiens OX=9606 GN=HSPD1 PE=1 SV=2	0	20.313	9	5	5	5	573	61	5.87	7.19	5	0	0	2.78679e+06	High	1
P39019	40S ribosomal protein S19 OS=Homo sapiens OX=9606 GN=RPS19 PE=1 SV=2	0	19.666	39	7	7	7	145	16.1	10.32	10.49	7	0	0	5.41866e+06	High	1
P61626	Lysozyme C OS=Homo sapiens OX=9606 GN=LYZ PE=1 SV=1	0	19.597	32	3	6	3	148	16.5	9.16	11.12	3	0	0	1.83678e+07	High	1
P07900	Heat shock protein HSP 90-alpha OS=Homo sapiens OX=9606 GN=HSP90AA1 PE=1 SV=5	0	19.548	10	6	7	3	732	84.6	5.02	5.48	6	0	0	673330	High	1
P04040	Catalase OS=Homo sapiens OX=9606 GN=CAT PE=1 SV=3	0	19.509	12	5	5	5	527	59.7	7.39	4.88	5	0	0	948362	High	1
Q9NS73	MAP3K12-binding inhibitory protein 1 OS=Homo sapiens OX=9606 GN=MBIP PE=1 SV=2	0	19.104	20	7	9	7	344	39.3	7.24	5.62	7	0	0	5.2956e+06	High	1
A0A2R8Y422	Uncharacterized protein OS=Homo sapiens OX=9606 PE=4 SV=1	0	18.955	36	5	5	5	156	18	9.47	8.55	5	0	0	6.79663e+06	High	1
E9PKG1	Protein arginine N-methyltransferase 1 OS=Homo sapiens OX=9606 GN=PRMT1 PE=1 SV=1	0	18.836	22	5	9	5	325	37.7	6.15	17.91	5	0	0	5.09601e+06	High	1
B4DUR8	T-complex protein 1 subunit gamma OS=Homo sapiens OX=9606 GN=CCT3 PE=1 SV=1	0	18.549	16	6	7	6	500	55.6	5.64	10.78	6	0	0	6.82453e+06	High	1
Q02878	60S ribosomal protein L6 OS=Homo sapiens OX=9606 GN=RPL6 PE=1 SV=3	0	18.196	20	5	6	5	288	32.7	10.58	4.27	5	0	0	2.58024e+06	High	1
Q5VVC8	60S ribosomal protein L11 OS=Homo sapiens OX=9606 GN=RPL11 PE=1 SV=2	0	18.178	23	4	6	4	167	19	9.8	11.95	4	0	0	2.22137e+07	High	1
E9PGM9	RNA-binding protein 6 OS=Homo sapiens OX=9606 GN=RBM6 PE=1 SV=1	0	18.145	9	8	9	7	991	113.9	6.34	7.35	8	0	0	1.98432e+06	High	1
H0YL69	Proteasome subunit alpha type (Fragment) OS=Homo sapiens OX=9606 GN=PSMA4 PE=1 SV=1	0	18.121	29	6	6	6	236	26.4	7.71	5.24	6	0	0	4.49171e+06	High	1
P62314	Small nuclear ribonucleoprotein Sm D1 OS=Homo sapiens OX=9606 GN=SNRPD1 PE=1 SV=1	0	17.985	36	3	5	3	119	13.3	11.56	8.11	3	0	0	6.80817e+06	High	1
P62805	Histone H4 OS=Homo sapiens OX=9606 GN=HIST1H4A PE=1 SV=2	0	17.966	51	5	9	5	103	11.4	11.36	9.42	5	0	0	1.83417e+07	High	1
Q86TJ2	Transcriptional adapter 2-beta OS=Homo sapiens OX=9606 GN=TADA2B PE=1 SV=2	0	17.894	13	5	7	5	420	48.4	7.83	7.98	5	0	0	1.3025e+07	High	1
Q9Y6J9	TAF6-like RNA polymerase II p300/CBP-associated factor-associated factor 65 kDa subunit 6L OS=Homo sapiens OX=9606 GN=TAF6L PE=1 SV=1	0	17.835	13	6	6	6	622	67.8	8.97	9.04	6	0	0	2.96452e+06	High	1
P84090	Enhancer of rudimentary homolog OS=Homo sapiens OX=9606 GN=ERH PE=1 SV=1	0	17.788	44	5	5	5	104	12.3	5.92	6.41	5	0	0	1.44895e+06	High	1
P81605	Dermcidin OS=Homo sapiens OX=9606 GN=DCD PE=1 SV=2	0	17.758	23	3	4	3	110	11.3	6.54	8.31	3	0	0	2.21341e+07	High	1
Q6KB66	Keratin, type II cytoskeletal 80 OS=Homo sapiens OX=9606 GN=KRT80 PE=1 SV=2	0	17.707	18	8	9	7	452	50.5	5.67	2.82	8	0	0	1.09907e+06	High	1
P38919	Eukaryotic initiation factor 4A-III OS=Homo sapiens OX=9606 GN=EIF4A3 PE=1 SV=4	0	17.184	12	4	5	3	411	46.8	6.73	7.21	4	0	0	1.06245e+06	High	1
Q15007	Pre-mRNA-splicing regulator WTAP OS=Homo sapiens OX=9606 GN=WTAP PE=1 SV=2	0	17.022	15	4	4	4	396	44.2	5.19	9.33	4	0	0	1.71887e+06	High	1
K7EJV9	60S ribosomal protein L23a (Fragment) OS=Homo sapiens OX=9606 GN=RPL23A PE=1 SV=1	0	16.989	25	5	7	5	170	19.4	10.48	11.89	5	0	0	4.35819e+06	High	1
A0A075B6R9	Immunoglobulin kappa variable 2D-24 (non-functional) (Fragment) OS=Homo sapiens OX=9606 GN=IGKV2D-24 PE=4 SV=1	0	16.977	13	4	25	3	120	13.1	8.87	32.1	4	0	0	1.46693e+08	High	1
P25705	ATP synthase subunit alpha, mitochondrial OS=Homo sapiens OX=9606 GN=ATP5F1A PE=1 SV=1	0	16.886	14	7	7	7	553	59.7	9.13	7.41	7	0	0	3.80002e+06	High	1
Q01469	Fatty acid-binding protein 5 OS=Homo sapiens OX=9606 GN=FABP5 PE=1 SV=3	0	16.818	42	6	6	6	135	15.2	7.01	4.7	6	0	0	2.13093e+06	High	1
P01024	Complement C3 OS=Homo sapiens OX=9606 GN=C3 PE=1 SV=2	0	16.771	3	5	5	1	1663	187	6.4	6.13	5	0	0	1.23952e+06	High	1
P27635	60S ribosomal protein L10 OS=Homo sapiens OX=9606 GN=RPL10 PE=1 SV=4	0	16.735	29	5	9	5	214	24.6	10.08	8.72	5	0	0	5.67526e+06	High	1
A0A0G2JNQ3	Heterogeneous nuclear ribonucleoprotein C-like 2 OS=Homo sapiens OX=9606 GN=HNRNPCL2 PE=4 SV=1	0	16.683	15	5	7	5	293	32	5.43	8.52	5	0	0	4.9753e+06	High	1
Q5T200	Zinc finger CCCH domain-containing protein 13 OS=Homo sapiens OX=9606 GN=ZC3H13 PE=1 SV=1	0	16.639	5	8	8	8	1668	196.5	9.42	1.78	8	0	0	3.22796e+06	High	1
P46109	Crk-like protein OS=Homo sapiens OX=9606 GN=CRKL PE=1 SV=1	0	16.441	20	5	5	5	303	33.8	6.74	9.29	5	0	0	4.9132e+06	High	1
I3L3P7	40S ribosomal protein S15a OS=Homo sapiens OX=9606 GN=RPS15A PE=1 SV=1	0	16.395	56	6	10	6	100	11.5	10.15	9.48	6	0	0	1.12114e+07	High	1
P61513	60S ribosomal protein L37a OS=Homo sapiens OX=9606 GN=RPL37A PE=1 SV=2	0	16.346	28	2	3	2	92	10.3	10.43	5.28	2	0	0	2.21495e+06	High	1
Q9Y6Y0	Influenza virus NS1A-binding protein OS=Homo sapiens OX=9606 GN=IVNS1ABP PE=1 SV=3	0	16.198	10	6	6	6	642	71.7	5.53	4.16	6	0	0	1.82516e+06	High	1
Q92769	Histone deacetylase 2 OS=Homo sapiens OX=9606 GN=HDAC2 PE=1 SV=2	0	16.109	12	5	5	5	488	55.3	5.91	6.06	5	0	0	3.27498e+06	High	1
P05141	ADP/ATP translocase 2 OS=Homo sapiens OX=9606 GN=SLC25A5 PE=1 SV=7	0	15.877	16	6	12	2	298	32.8	9.69	15.52	6	0	4	9.1939e+06	High	1
F8VSE7	Transcription factor E2F7 (Fragment) OS=Homo sapiens OX=9606 GN=E2F7 PE=1 SV=1	0	15.833	10	6	7	6	693	77	7.18	3.51	6	0	0	1.91511e+06	High	1
P23246	Splicing factor, proline- and glutamine-rich OS=Homo sapiens OX=9606 GN=SFPQ PE=1 SV=2	0	15.765	8	5	8	4	707	76.1	9.44	4.18	5	0	1	2.81902e+06	High	1
Q99832	T-complex protein 1 subunit eta OS=Homo sapiens OX=9606 GN=CCT7 PE=1 SV=2	0	15.72	13	7	7	7	543	59.3	7.65	4.14	7	0	0	2.33834e+06	High	1
P30050	60S ribosomal protein L12 OS=Homo sapiens OX=9606 GN=RPL12 PE=1 SV=1	0	15.69	33	4	5	4	165	17.8	9.42	7.52	4	0	0	5.20533e+06	High	1
Q9Y4E8	Ubiquitin carboxyl-terminal hydrolase 15 OS=Homo sapiens OX=9606 GN=USP15 PE=1 SV=3	0	15.684	6	6	6	6	981	112.3	5.22	5.55	6	0	0	2.38701e+06	High	1
Q5T749	Keratinocyte proline-rich protein OS=Homo sapiens OX=9606 GN=KPRP PE=1 SV=1	0	15.663	10	3	4	3	579	64.1	8.27	4.66	3	0	0	1.49009e+06	High	1
P01876	Immunoglobulin heavy constant alpha 1 OS=Homo sapiens OX=9606 GN=IGHA1 PE=1 SV=2	0	15.477	24	7	8	3	353	37.6	6.51	9.39	7	0	3	2.62671e+06	High	1
Q9UQ35	Serine/arginine repetitive matrix protein 2 OS=Homo sapiens OX=9606 GN=SRRM2 PE=1 SV=2	0	15.432	3	6	8	6	2752	299.4	12.06	3.85	6	0	0	1.47209e+06	High	1
P26373	60S ribosomal protein L13 OS=Homo sapiens OX=9606 GN=RPL13 PE=1 SV=4	0	15.402	15	3	5	3	211	24.2	11.65	8.89	3	0	0	3.80402e+06	High	1
A0A286YEY4	Immunoglobulin heavy constant gamma 2 (Fragment) OS=Homo sapiens OX=9606 GN=IGHG2 PE=1 SV=1	0	15.294	21	6	14	3	395	43.8	6.52	12.28	6	0	3	3.62904e+07	High	1
A0A075B6H4	Cysteine-rich protein 2-binding protein OS=Homo sapiens OX=9606 GN=KAT14 PE=1 SV=1	0	15.167	10	7	7	7	781	88.7	6.57	7.85	7	0	0	3.25228e+06	High	1
Q96N67	Dedicator of cytokinesis protein 7 OS=Homo sapiens OX=9606 GN=DOCK7 PE=1 SV=4	0	15.093	4	6	6	6	2140	242.4	6.8	5.02	6	0	0	2.19954e+06	High	1
Q13200	26S proteasome non-ATPase regulatory subunit 2 OS=Homo sapiens OX=9606 GN=PSMD2 PE=1 SV=3	0	15.077	6	5	5	5	908	100.1	5.2	7.03	5	0	0	918816	High	1
Q92831	Histone acetyltransferase KAT2B OS=Homo sapiens OX=9606 GN=KAT2B PE=1 SV=3	0	14.998	7	6	7	4	832	93	9.01	6.98	6	0	0	2.7836e+06	High	1
Q96I25	Splicing factor 45 OS=Homo sapiens OX=9606 GN=RBM17 PE=1 SV=1	0	14.867	15	4	5	4	401	44.9	5.97	4.15	4	0	0	2.18862e+06	High	1
A8MQB8	Synaptic functional regulator FMR1 OS=Homo sapiens OX=9606 GN=FMR1 PE=1 SV=1	0	14.862	12	7	7	6	582	65.8	7.62	1.76	7	0	0	3.43552e+06	High	1
Q13247	Serine/arginine-rich splicing factor 6 OS=Homo sapiens OX=9606 GN=SRSF6 PE=1 SV=2	0	14.667	15	5	6	5	344	39.6	11.43	4.37	5	0	0	4.15305e+06	High	1
F5GY37	Prohibitin-2 OS=Homo sapiens OX=9606 GN=PHB2 PE=1 SV=1	0	14.659	16	4	5	4	267	29.7	9.88	5.47	4	0	0	1.03421e+06	High	1
Q16531	DNA damage-binding protein 1 OS=Homo sapiens OX=9606 GN=DDB1 PE=1 SV=1	0	14.593	5	6	6	6	1140	126.9	5.26	0	6	0	0	1.21483e+06	High	1
A0A0G2JQH2	40S ribosomal protein S18 OS=Homo sapiens OX=9606 GN=RPS18 PE=1 SV=1	0	14.578	82	4	9	1	33	3.8	11	10.58	4	0	0	290862	High	1	Acetyl [N-Term]
H0Y9X1	Translation machinery-associated protein 16 (Fragment) OS=Homo sapiens OX=9606 GN=TMA16 PE=1 SV=1	0	14.57	17	4	4	4	242	27.7	9.57	8.04	4	0	0	4.19619e+06	High	1
P32119	Peroxiredoxin-2 OS=Homo sapiens OX=9606 GN=PRDX2 PE=1 SV=5	0	14.561	23	5	6	4	198	21.9	5.97	11.81	5	0	0	6.28914e+06	High	1
Q96DG6	Carboxymethylenebutenolidase homolog OS=Homo sapiens OX=9606 GN=CMBL PE=1 SV=1	0	14.554	28	6	6	6	245	28	7.18	4.74	6	0	0	5.58683e+06	High	1
P62851	40S ribosomal protein S25 OS=Homo sapiens OX=9606 GN=RPS25 PE=1 SV=1	0	14.439	30	5	6	5	125	13.7	10.11	8.41	5	0	0	1.09661e+07	High	1
Q9BUQ8	Probable ATP-dependent RNA helicase DDX23 OS=Homo sapiens OX=9606 GN=DDX23 PE=1 SV=3	0	14.425	9	7	8	7	820	95.5	9.55	3.54	7	0	0	3.70282e+06	High	1
Q5QNW6	Histone H2B type 2-F OS=Homo sapiens OX=9606 GN=HIST2H2BF PE=1 SV=3	0	14.283	24	4	10	2	126	13.9	10.32	6.53	4	0	2	1.56521e+07	High	1
P52597	Heterogeneous nuclear ribonucleoprotein F OS=Homo sapiens OX=9606 GN=HNRNPF PE=1 SV=3	0	14.073	14	4	5	3	415	45.6	5.58	4.52	4	0	0	349121	High	1
Q5VTL8	Pre-mRNA-splicing factor 38B OS=Homo sapiens OX=9606 GN=PRPF38B PE=1 SV=1	0	13.977	9	5	6	5	546	64.4	10.54	6.48	5	0	0	5.47966e+06	High	1
Q16629	Serine/arginine-rich splicing factor 7 OS=Homo sapiens OX=9606 GN=SRSF7 PE=1 SV=1	0	13.938	11	3	3	3	238	27.4	11.82	7.31	3	0	0	3.58992e+06	High	1
Q69YN4	Protein virilizer homolog OS=Homo sapiens OX=9606 GN=VIRMA PE=1 SV=2	0	13.589	3	5	6	5	1812	201.9	5.01	11.24	5	0	0	1.58741e+06	High	1
M0R3D6	60S ribosomal protein L18a (Fragment) OS=Homo sapiens OX=9606 GN=RPL18A PE=1 SV=1	0	13.586	38	5	5	5	141	16.7	10.77	8.66	5	0	0	6.41994e+06	High	1
O60506	Heterogeneous nuclear ribonucleoprotein Q OS=Homo sapiens OX=9606 GN=SYNCRIP PE=1 SV=2	0	13.463	13	6	6	4	623	69.6	8.59	2.46	6	0	0	770610	High	1
P30041	Peroxiredoxin-6 OS=Homo sapiens OX=9606 GN=PRDX6 PE=1 SV=3	0	13.346	18	4	5	4	224	25	6.38	5.35	4	0	0	5392281	High	1
A0A0A0MS14	Immunoglobulin heavy variable 1-45 OS=Homo sapiens OX=9606 GN=IGHV1-45 PE=3 SV=1	0	13.32	9	1	5	1	117	13.5	9.1	4.5	1	0	0	4.19011e+06	High	1
P26641	Elongation factor 1-gamma OS=Homo sapiens OX=9606 GN=EEF1G PE=1 SV=3	0	13.318	14	6	7	6	437	50.1	6.67	5.8	6	0	0	4.56803e+06	High	1
P12236	ADP/ATP translocase 3 OS=Homo sapiens OX=9606 GN=SLC25A6 PE=1 SV=4	0	13.248	15	5	9	1	298	32.8	9.74	13.75	5	0	0	635331	High	1
P39060	Collagen alpha-1(XVIII) chain OS=Homo sapiens OX=9606 GN=COL18A1 PE=1 SV=5	0	13.177	2	4	6	4	1754	178.1	6.01	6.83	4	0	0	1.54253e+07	High	1
P40227	T-complex protein 1 subunit zeta OS=Homo sapiens OX=9606 GN=CCT6A PE=1 SV=3	0	13.066	9	6	6	6	531	58	6.68	4.14	6	0	0	3342226	High	1
Q96P63	Serpin B12 OS=Homo sapiens OX=9606 GN=SERPINB12 PE=1 SV=1	0	13.005	13	6	7	6	405	46.2	5.53	6.51	6	0	0	1.23126e+07	High	1
P22626	Heterogeneous nuclear ribonucleoproteins A2/B1 OS=Homo sapiens OX=9606 GN=HNRNPA2B1 PE=1 SV=2	0	12.903	20	6	6	6	353	37.4	8.95	3.64	6	0	0	1.13103e+06	High	1
P36542	ATP synthase subunit gamma, mitochondrial OS=Homo sapiens OX=9606 GN=ATP5F1C PE=1 SV=1	0	12.866	20	5	6	5	298	33	9.22	4.08	5	0	0	2.23619e+06	High	1
P78371	T-complex protein 1 subunit beta OS=Homo sapiens OX=9606 GN=CCT2 PE=1 SV=4	0	12.812	8	3	3	3	535	57.5	6.46	1.96	3	0	0	1.4935e+06	High	1
Q8IYH5	ZZ-type zinc finger-containing protein 3 OS=Homo sapiens OX=9606 GN=ZZZ3 PE=1 SV=1	0	12.808	9	6	8	6	903	102	5.69	4.2	6	0	0	2.78085e+06	High	1
B5MDF5	GTP-binding nuclear protein Ran OS=Homo sapiens OX=9606 GN=RAN PE=1 SV=1	0	12.8	21	4	9	4	233	26.2	7.01	4.35	4	0	0	6.39813e+06	High	1
M0R299	rRNA 2'-O-methyltransferase fibrillarin (Fragment) OS=Homo sapiens OX=9606 GN=FBL PE=1 SV=1	0	12.582	24	4	4	3	229	25.3	7.66	7.38	4	0	0	1.48287e+06	High	1
Q9UK61	Protein TASOR OS=Homo sapiens OX=9606 GN=FAM208A PE=1 SV=3	0	12.576	3	5	5	5	1670	188.9	5.8	2.02	5	0	0	1134889	High	1
P35579	Myosin-9 OS=Homo sapiens OX=9606 GN=MYH9 PE=1 SV=4	0	12.567	3	4	4	4	1960	226.4	5.6	5.25	4	0	0	1.25077e+06	High	1
P46019	Phosphorylase b kinase regulatory subunit alpha, liver isoform OS=Homo sapiens OX=9606 GN=PHKA2 PE=1 SV=1	0	12.485	4	4	5	3	1235	138.3	6.44	2.49	4	0	0		High	1
P38159	RNA-binding motif protein, X chromosome OS=Homo sapiens OX=9606 GN=RBMX PE=1 SV=3	0	12.244	10	4	5	4	391	42.3	10.05	4.54	4	0	0	3.66663e+06	High	1
A0A087X1H5	Arf-GAP with coiled-coil, ANK repeat and PH domain-containing protein 2 OS=Homo sapiens OX=9606 GN=ACAP2 PE=1 SV=1	0	12.193	8	6	8	6	777	88	6.9	5.32	6	0	0	1.99357e+06	High	1
A0A0C4DGN4	Zymogen granule protein 16 homolog B OS=Homo sapiens OX=9606 GN=ZG16B PE=1 SV=1	0	12.1	22	4	6	4	178	19.6	5.95	7.49	4	0	0	3.02364e+06	High	1
I3L1L3	Myb-binding protein 1A (Fragment) OS=Homo sapiens OX=9606 GN=MYBBP1A PE=1 SV=1	0	12.074	3	3	3	3	1252	140.2	9.26	0	3	0	0	184960	High	1
J3QQQ9	Uncharacterized protein OS=Homo sapiens OX=9606 PE=4 SV=1	0	12.067	50	6	11	1	107	12.7	10.78	8.88	6	0	0	736365	High	1
P61964	WD repeat-containing protein 5 OS=Homo sapiens OX=9606 GN=WDR5 PE=1 SV=1	0	12.047	15	5	6	5	334	36.6	8.27	2.1	5	0	0	2.29587e+06	High	1
F5GXS0	Complement C4-B OS=Homo sapiens OX=9606 GN=C4B PE=1 SV=1	0	11.952	3	5	5	1	1698	187.6	7.33	4.13	5	0	0	1.89807e+06	High	1
P67809	Nuclease-sensitive element-binding protein 1 OS=Homo sapiens OX=9606 GN=YBX1 PE=1 SV=3	0	11.827	22	4	4	4	324	35.9	9.88	4.74	4	0	0	1.34323e+06	High	1
P52756	RNA-binding protein 5 OS=Homo sapiens OX=9606 GN=RBM5 PE=1 SV=2	0	11.81	5	4	5	3	815	92.1	6.28	5.89	4	0	0	1.97027e+06	High	1
A8K2U0	Alpha-2-macroglobulin-like protein 1 OS=Homo sapiens OX=9606 GN=A2ML1 PE=1 SV=3	0	11.789	3	3	5	3	1454	161	5.73	2.12	3	0	0	317563	High	1
Q9BUA3	Spindlin interactor and repressor of chromatin-binding protein OS=Homo sapiens OX=9606 GN=SPINDOC PE=1 SV=3	0	11.714	15	4	4	4	381	41	5.01	3.92	4	0	0	1.43291e+06	High	1
J3QLN6	Eukaryotic initiation factor 4A-I (Fragment) OS=Homo sapiens OX=9606 GN=EIF4A1 PE=1 SV=1	0	11.713	28	3	3	2	163	18	7.85	3.04	3	0	0	915917	High	1
P12273	Prolactin-inducible protein OS=Homo sapiens OX=9606 GN=PIP PE=1 SV=1	0	11.677	31	4	6	4	146	16.6	8.05	8.78	4	0	0	1.09291e+07	High	1
Q03393	6-pyruvoyl tetrahydrobiopterin synthase OS=Homo sapiens OX=9606 GN=PTS PE=1 SV=1	0	11.631	19	4	6	4	145	16.4	6.68	9.14	4	0	0	1.22678e+07	High	1
Q15233	Non-POU domain-containing octamer-binding protein OS=Homo sapiens OX=9606 GN=NONO PE=1 SV=4	0	11.61	8	4	7	3	471	54.2	8.95	6.35	4	0	0	1.54935e+06	High	1
Q6ZVX7	F-box only protein 50 OS=Homo sapiens OX=9606 GN=NCCRP1 PE=1 SV=1	0	11.581	12	3	3	3	275	30.8	6.62	4.9	3	0	0	954739	High	1
M0QXS5	Heterogeneous nuclear ribonucleoprotein L (Fragment) OS=Homo sapiens OX=9606 GN=HNRNPL PE=1 SV=1	0	11.504	7	4	5	4	530	58.4	6.79	6.14	4	0	0	2.47337e+06	High	1
P11387	DNA topoisomerase 1 OS=Homo sapiens OX=9606 GN=TOP1 PE=1 SV=2	0	11.468	4	4	4	4	765	90.7	9.31	5.62	4	0	0	1.59814e+06	High	1
Q14151	Scaffold attachment factor B2 OS=Homo sapiens OX=9606 GN=SAFB2 PE=1 SV=1	0	11.463	6	4	5	4	953	107.4	6.16	7.79	4	0	0	7.21592e+06	High	1
P05109	Protein S100-A8 OS=Homo sapiens OX=9606 GN=S100A8 PE=1 SV=1	0	11.386	33	4	5	4	93	10.8	7.03	5.97	4	0	0	1.23351e+06	High	1
B1AK88	Capping protein (Actin filament) muscle Z-line, beta, isoform CRA_d OS=Homo sapiens OX=9606 GN=CAPZB PE=1 SV=1	0	11.34	18	5	5	5	301	33.8	6.43	4.84	5	0	0	1.55503e+06	High	1
Q6UN15	Pre-mRNA 3'-end-processing factor FIP1 OS=Homo sapiens OX=9606 GN=FIP1L1 PE=1 SV=1	0	11.299	7	3	5	3	594	66.5	5.59	4.94	3	0	0	1.38951e+06	High	1
A0A286YFJ8	Immunoglobulin heavy constant gamma 4 (Fragment) OS=Homo sapiens OX=9606 GN=IGHG4 PE=1 SV=1	0	11.196	15	4	6	1	396	43.8	6.24	4.59	4	0	0	4.24357e+06	High	1
Q8NCE2	Myotubularin-related protein 14 OS=Homo sapiens OX=9606 GN=MTMR14 PE=1 SV=2	0	11.121	5	3	3	3	650	72.2	6.24	2.16	3	0	0	448731	High	1
F6S7C4	Transcription factor SPT20 homolog OS=Homo sapiens OX=9606 GN=SUPT20H PE=1 SV=1	0	11.111	4	3	3	3	736	80.3	8.1	2.69	3	0	0	676500	High	1
Q9NP73	Putative bifunctional UDP-N-acetylglucosamine transferase and deubiquitinase ALG13 OS=Homo sapiens OX=9606 GN=ALG13 PE=1 SV=2	0	11.101	5	5	5	5	1137	126	6.74	5.32	5	0	0	1.83258e+06	High	1
F8VZX2	Poly(rC)-binding protein 2 OS=Homo sapiens OX=9606 GN=PCBP2 PE=1 SV=1	0	11.007	11	3	4	2	321	33.8	8.24	4.79	3	0	0	2.32084e+06	High	1
Q9Y6M1	Insulin-like growth factor 2 mRNA-binding protein 2 OS=Homo sapiens OX=9606 GN=IGF2BP2 PE=1 SV=2	0	10.971	8	3	5	1	599	66.1	8.46	4.02	3	0	0	137601	High	1
E9PG15	14-3-3 protein theta (Fragment) OS=Homo sapiens OX=9606 GN=YWHAQ PE=1 SV=1	0	10.968	23	3	4	2	149	17	5.78	2.71	3	0	1	6.44948e+07	High	1
P63104	14-3-3 protein zeta/delta OS=Homo sapiens OX=9606 GN=YWHAZ PE=1 SV=1	0	10.948	9	2	4	1	245	27.7	4.79	2.86	2	0	0	656847	High	1
P84098	60S ribosomal protein L19 OS=Homo sapiens OX=9606 GN=RPL19 PE=1 SV=1	0	10.916	18	3	3	3	196	23.5	11.47	4.11	3	0	0	1.88628e+06	High	1
P83731	60S ribosomal protein L24 OS=Homo sapiens OX=9606 GN=RPL24 PE=1 SV=1	0	10.886	19	3	4	3	157	17.8	11.25	6.37	3	0	0	1.20927e+07	High	1
Q5JR04	Mov10, Moloney leukemia virus 10, homolog (Mouse), isoform CRA_a OS=Homo sapiens OX=9606 GN=MOV10 PE=1 SV=1	0	10.846	5	4	4	4	947	107.1	8.79	1.89	4	0	0	572304	High	1
Q9P2I0	Cleavage and polyadenylation specificity factor subunit 2 OS=Homo sapiens OX=9606 GN=CPSF2 PE=1 SV=2	0	10.836	7	5	5	5	782	88.4	5.11	2.39	5	0	0	1.40477e+06	High	1
O00567	Nucleolar protein 56 OS=Homo sapiens OX=9606 GN=NOP56 PE=1 SV=4	0	10.697	8	4	5	4	594	66	9.19	0	4	0	0	364714	High	1
P62829	60S ribosomal protein L23 OS=Homo sapiens OX=9606 GN=RPL23 PE=1 SV=1	0	10.62	44	5	8	5	140	14.9	10.51	7.8	5	0	0	2.11941e+07	High	1
P00338	L-lactate dehydrogenase A chain OS=Homo sapiens OX=9606 GN=LDHA PE=1 SV=2	0	10.608	9	3	5	2	332	36.7	8.27	1.73	3	0	0	1.57191e+06	High	1
P61353	60S ribosomal protein L27 OS=Homo sapiens OX=9606 GN=RPL27 PE=1 SV=2	0	10.606	21	3	5	3	136	15.8	10.56	8.57	3	0	0	9.44236e+06	High	1
P49915	GMP synthase [glutamine-hydrolyzing] OS=Homo sapiens OX=9606 GN=GMPS PE=1 SV=1	0	10.573	9	5	5	5	693	76.7	6.87	4.03	5	0	0	1.21442e+06	High	1
P08865	40S ribosomal protein SA OS=Homo sapiens OX=9606 GN=RPSA PE=1 SV=4	0	10.539	19	4	5	4	295	32.8	4.87	5.95	4	0	0	650345	High	1
B1AHC9	X-ray repair cross-complementing protein 6 OS=Homo sapiens OX=9606 GN=XRCC6 PE=1 SV=1	0	10.45	8	3	3	3	559	64.2	9.28	2.32	3	0	0	1011544	High	1
E5RIT6	60S ribosomal protein L26-like 1 (Fragment) OS=Homo sapiens OX=9606 GN=RPL26L1 PE=1 SV=1	0	10.444	41	6	9	1	128	15.2	11.09	0	6	0	5	4.12537e+06	High	1
Q13464	Rho-associated protein kinase 1 OS=Homo sapiens OX=9606 GN=ROCK1 PE=1 SV=1	0	10.442	3	4	7	4	1354	158.1	5.9	3.48	4	0	0	1.28174e+06	High	1
Q14739	Lamin-B receptor OS=Homo sapiens OX=9606 GN=LBR PE=1 SV=2	0	10.394	7	5	6	5	615	70.7	9.36	5.53	5	0	0	4.86737e+06	High	1
C9JZR2	Catenin delta-1 OS=Homo sapiens OX=9606 GN=CTNND1 PE=1 SV=2	0	10.369	6	4	4	4	938	104.8	6.87	2.26	4	0	0	389532	High	1
P15170	Eukaryotic peptide chain release factor GTP-binding subunit ERF3A OS=Homo sapiens OX=9606 GN=GSPT1 PE=1 SV=1	0	10.305	7	3	4	3	499	55.7	5.62	3.69	3	0	0	1.44322e+06	High	1
H0Y4X3	RNA-binding protein 39 (Fragment) OS=Homo sapiens OX=9606 GN=RBM39 PE=1 SV=8	0	10.294	10	3	3	3	336	36.6	5.6	4	3	0	0	903921	High	1
A0A087WVM4	Monofunctional C1-tetrahydrofolate synthase, mitochondrial OS=Homo sapiens OX=9606 GN=MTHFD1L PE=1 SV=1	0	10.154	5	4	5	4	913	99.2	7.27	3.76	4	0	0	335192	High	1
E9PK25	Cofilin-1 OS=Homo sapiens OX=9606 GN=CFL1 PE=1 SV=1	0	10.142	16	3	3	3	204	22.7	8.34	2.74	3	0	0	1.69139e+06	High	1
Q8NC51	Plasminogen activator inhibitor 1 RNA-binding protein OS=Homo sapiens OX=9606 GN=SERBP1 PE=1 SV=2	0	10.114	13	4	4	4	408	44.9	8.65	2.85	4	0	0	1.17466e+07	High	1
P42167	Lamina-associated polypeptide 2, isoforms beta/gamma OS=Homo sapiens OX=9606 GN=TMPO PE=1 SV=2	0	10.111	15	5	7	5	454	50.6	9.38	2.95	5	0	0	5.40709e+06	High	1
Q13867	Bleomycin hydrolase OS=Homo sapiens OX=9606 GN=BLMH PE=1 SV=1	0	10.053	7	2	2	2	455	52.5	6.27	0	2	0	0	564633	High	1
Q5JWF2	Guanine nucleotide-binding protein G(s) subunit alpha isoforms XLas OS=Homo sapiens OX=9606 GN=GNAS PE=1 SV=2	0	9.962	4	4	4	4	1037	111	5.03	1.96	4	0	0	3.21719e+06	High	1
A6PVX3	26S proteasome non-ATPase regulatory subunit 4 (Fragment) OS=Homo sapiens OX=9606 GN=PSMD4 PE=1 SV=1	0	9.936	9	1	1	1	203	21.8	7.11	3.08	1	0	0	1.247e+06	High	1
P62857	40S ribosomal protein S28 OS=Homo sapiens OX=9606 GN=RPS28 PE=1 SV=1	0	9.925	30	2	9	2	69	7.8	10.7	11.14	2	0	0	1.32242e+07	High	1
E7EW49	CLIP-associating protein 2 OS=Homo sapiens OX=9606 GN=CLASP2 PE=1 SV=1	0	9.882	5	6	6	6	1514	165.6	8.25	0	6	0	0	1.15414e+06	High	1
E9PMI6	Methylosome subunit pICln OS=Homo sapiens OX=9606 GN=CLNS1A PE=1 SV=1	0	9.878	34	3	3	3	167	18.2	4.41	1.77	3	0	0	3.17928e+06	High	1
E5RI99	60S ribosomal protein L30 (Fragment) OS=Homo sapiens OX=9606 GN=RPL30 PE=1 SV=1	0	9.81	21	2	5	2	114	12.6	9.55	6.39	2	0	0	7.32824e+06	High	1
Q16778	Histone H2B type 2-E OS=Homo sapiens OX=9606 GN=HIST2H2BE PE=1 SV=3	0	9.808	24	3	9	1	126	13.9	10.32	4.03	3	0	0	385771	High	1
P62191	26S proteasome regulatory subunit 4 OS=Homo sapiens OX=9606 GN=PSMC1 PE=1 SV=1	0	9.769	8	3	4	3	440	49.2	6.21	0	3	0	0	1641321	High	1
P04843	Dolichyl-diphosphooligosaccharide--protein glycosyltransferase subunit 1 OS=Homo sapiens OX=9606 GN=RPN1 PE=1 SV=1	0	9.735	6	3	3	3	607	68.5	6.38	2.3	3	0	0	770860	High	1
P46821	Microtubule-associated protein 1B OS=Homo sapiens OX=9606 GN=MAP1B PE=1 SV=2	0	9.71	2	5	6	5	2468	270.5	4.81	4.03	5	0	0	1.07279e+06	High	1
O60701	UDP-glucose 6-dehydrogenase OS=Homo sapiens OX=9606 GN=UGDH PE=1 SV=1	0	9.702	8	3	3	3	494	55	7.12	1.76	3	0	0	834553	High	1
D6RH20	28S ribosomal protein S27, mitochondrial (Fragment) OS=Homo sapiens OX=9606 GN=MRPS27 PE=1 SV=1	0	9.647	12	4	5	4	299	34.4	5.58	4.05	4	0	0	495878	High	1
P62753	40S ribosomal protein S6 OS=Homo sapiens OX=9606 GN=RPS6 PE=1 SV=1	0	9.616	14	3	7	3	249	28.7	10.84	7.3	3	0	0	6.39054e+06	High	1
A0A024R4M0	40S ribosomal protein S9 OS=Homo sapiens OX=9606 GN=RPS9 PE=1 SV=1	0	9.546	16	4	4	4	194	22.6	10.65	5.88	4	0	0	3.30138e+06	High	1
Q96QA5	Gasdermin-A OS=Homo sapiens OX=9606 GN=GSDMA PE=1 SV=4	0	9.518	7	3	4	3	445	49.3	5.29	6.31	3	0	0	3.10563e+06	High	1
P14678	Small nuclear ribonucleoprotein-associated proteins B and B' OS=Homo sapiens OX=9606 GN=SNRPB PE=1 SV=2	0	9.465	16	5	7	5	240	24.6	11.19	5.49	5	0	0	3.90989e+06	High	1
Q9H9B4	Sideroflexin-1 OS=Homo sapiens OX=9606 GN=SFXN1 PE=1 SV=4	0	9.456	15	4	4	4	322	35.6	9.07	2.21	4	0	0	588307	High	1
O95831	Apoptosis-inducing factor 1, mitochondrial OS=Homo sapiens OX=9606 GN=AIFM1 PE=1 SV=1	0	9.442	9	5	9	5	613	66.9	8.95	3.54	5	0	0	1.22039e+06	High	1
P63244	Receptor of activated protein C kinase 1 OS=Homo sapiens OX=9606 GN=RACK1 PE=1 SV=3	0	9.393	9	3	4	3	317	35.1	7.69	5.7	3	0	0	1.88765e+06	High	1
A0A2R8Y6J3	60S ribosomal protein L5 (Fragment) OS=Homo sapiens OX=9606 GN=RPL5 PE=1 SV=1	0	9.393	16	3	3	3	238	27	9.13	2.15	3	0	0	1.16867e+06	High	1
Q15365	Poly(rC)-binding protein 1 OS=Homo sapiens OX=9606 GN=PCBP1 PE=1 SV=2	0	9.32	11	3	3	2	356	37.5	7.09	4.01	3	0	1	2.18437e+06	High	1
H7C2L4	Transformer-2 protein homolog beta (Fragment) OS=Homo sapiens OX=9606 GN=TRA2B PE=1 SV=1	0	9.301	46	4	4	4	107	12.7	10.51	0	4	0	0	1.40428e+06	High	1
D6RGZ2	THO complex subunit 3 OS=Homo sapiens OX=9606 GN=THOC3 PE=1 SV=1	0	9.271	29	3	3	3	105	11.1	10.15	1.82	3	0	0	721741	High	1
Q15750	TGF-beta-activated kinase 1 and MAP3K7-binding protein 1 OS=Homo sapiens OX=9606 GN=TAB1 PE=1 SV=1	0	9.265	8	3	3	3	504	54.6	5.52	4.13	3	0	0	692965	High	1
A6NHQ2	rRNA/tRNA 2'-O-methyltransferase fibrillarin-like protein 1 OS=Homo sapiens OX=9606 GN=FBLL1 PE=3 SV=2	0	9.191	7	2	2	1	334	34.8	10.35	4.72	2	0	0	1.56393e+06	High	1
P33176	Kinesin-1 heavy chain OS=Homo sapiens OX=9606 GN=KIF5B PE=1 SV=1	0	9.175	2	2	2	2	963	109.6	6.51	1.67	2	0	0	639780	High	1
Q8NE71	ATP-binding cassette sub-family F member 1 OS=Homo sapiens OX=9606 GN=ABCF1 PE=1 SV=2	0	9.165	5	3	3	3	845	95.9	6.8	1.82	3	0	0		High	1
Q86U90	YrdC domain-containing protein, mitochondrial OS=Homo sapiens OX=9606 GN=YRDC PE=1 SV=1	0	9.12	16	3	3	3	279	29.3	8.57	2.23	3	0	0	328655	High	1
Q09028	Histone-binding protein RBBP4 OS=Homo sapiens OX=9606 GN=RBBP4 PE=1 SV=3	0	9.106	9	3	5	3	425	47.6	4.89	0	3	0	0	3.03377e+06	High	1
A0A0A0MSX9	Isoleucine--tRNA ligase, cytoplasmic OS=Homo sapiens OX=9606 GN=IARS PE=1 SV=1	0	9.05	3	3	4	3	1242	142.2	6.09	8.94	3	0	0	975273	High	1
P0DN79	Cystathionine beta-synthase-like protein OS=Homo sapiens OX=9606 GN=CBSL PE=1 SV=1	0	8.995	5	3	3	3	551	60.5	6.65	1.64	3	0	0	1.05863e+06	High	1
P25398	40S ribosomal protein S12 OS=Homo sapiens OX=9606 GN=RPS12 PE=1 SV=3	0	8.945	19	2	2	2	132	14.5	7.21	3.44	2	0	0	1.72703e+06	High	1
O75635	Serpin B7 OS=Homo sapiens OX=9606 GN=SERPINB7 PE=1 SV=1	0	8.92	6	2	2	2	380	42.9	6.8	4.13	2	0	0	754156	High	1
E9PB61	THO complex subunit 4 OS=Homo sapiens OX=9606 GN=ALYREF PE=1 SV=1	0	8.885	4	1	2	1	264	27.5	11.05	5.35	1	0	0	3.91132e+06	High	1
P06748	Nucleophosmin OS=Homo sapiens OX=9606 GN=NPM1 PE=1 SV=2	0	8.854	12	4	5	4	294	32.6	4.78	1.77	4	0	0	2.94078e+06	High	1
Q9Y3I0	tRNA-splicing ligase RtcB homolog OS=Homo sapiens OX=9606 GN=RTCB PE=1 SV=1	0	8.795	10	4	4	4	505	55.2	7.23	0	4	0	0	1.34009e+06	High	1
P01857	Immunoglobulin heavy constant gamma 1 OS=Homo sapiens OX=9606 GN=IGHG1 PE=1 SV=1	0	8.783	9	3	7	1	330	36.1	8.19	8.37	3	0	0	2.26938e+06	High	1
A0A087WVQ6	Clathrin heavy chain OS=Homo sapiens OX=9606 GN=CLTC PE=1 SV=1	0	8.781	2	4	4	4	1679	191.9	5.69	0	4	0	0	647337	High	1
P02545	Prelamin-A/C OS=Homo sapiens OX=9606 GN=LMNA PE=1 SV=1	0	8.714	7	5	5	5	664	74.1	7.02	0	5	0	0	856676	High	1
P00747	Plasminogen OS=Homo sapiens OX=9606 GN=PLG PE=1 SV=2	0	8.623	6	4	4	2	810	90.5	7.24	5.36	4	0	0	6.4124e+06	High	1
Q9P270	SLAIN motif-containing protein 2 OS=Homo sapiens OX=9606 GN=SLAIN2 PE=1 SV=2	0	8.564	7	3	3	3	581	62.5	9.45	1.66	3	0	0	386114	High	1
B8ZZK2	Gamma-glutamylcyclotransferase OS=Homo sapiens OX=9606 GN=GGCT PE=1 SV=1	0	8.532	12	2	2	2	166	18.4	5.9	4.6	2	0	0	1.78297e+06	High	1
C9JPM4	ADP-ribosylation factor 4 (Fragment) OS=Homo sapiens OX=9606 GN=ARF4 PE=1 SV=1	0	8.515	17	2	2	2	127	14.5	8.12	2.16	2	0	0	871998	High	1
E7EQV9	Ribosomal protein L15 (Fragment) OS=Homo sapiens OX=9606 GN=RPL15 PE=1 SV=1	0	8.406	26	4	4	4	174	20.5	11.28	4.02	4	0	0	1.45011e+06	High	1
A0A1B0GVD5	Cathepsin D OS=Homo sapiens OX=9606 GN=CTSD PE=1 SV=1	0	8.398	17	5	5	5	409	44.2	6.54	4.34	5	0	0	4.87857e+06	High	1
Q96DI7	U5 small nuclear ribonucleoprotein 40 kDa protein OS=Homo sapiens OX=9606 GN=SNRNP40 PE=1 SV=1	0	8.38	17	4	4	4	357	39.3	8.1	0	4	0	0	2.16392e+06	High	1
E9PFF5	Fragile X mental retardation syndrome-related protein 1 OS=Homo sapiens OX=9606 GN=FXR1 PE=1 SV=1	0	8.368	8	4	5	3	490	55.1	7.49	0	4	0	0	924070	High	1
H0YN88	40S ribosomal protein S17 OS=Homo sapiens OX=9606 GN=RPS17 PE=1 SV=1	0	8.349	16	2	2	2	136	15.9	9.91	2.23	2	0	0	4.74146e+06	High	1
F8VZJ2	Nascent polypeptide-associated complex subunit alpha OS=Homo sapiens OX=9606 GN=NACA PE=1 SV=1	0	8.333	21	2	4	2	136	15	4.91	2.35	2	0	0	195469	High	1
Q9H1E1	Ribonuclease 7 OS=Homo sapiens OX=9606 GN=RNASE7 PE=1 SV=2	0	8.323	15	2	2	2	156	17.4	9.69	3.86	2	0	0	1.2545e+06	High	1
Q5JRR6	Ubiquitin-like modifier-activating enzyme 1 OS=Homo sapiens OX=9606 GN=UBA1 PE=1 SV=1	0	8.297	5	2	2	2	506	56.8	6.24	4.57	2	0	0	831409	High	1
B1ALA9	Ribose-phosphate pyrophosphokinase 1 OS=Homo sapiens OX=9606 GN=PRPS1 PE=1 SV=2	0	8.189	15	5	5	5	285	31.4	6.86	0	5	0	0	2.65668e+06	High	1
Q9Y337	Kallikrein-5 OS=Homo sapiens OX=9606 GN=KLK5 PE=1 SV=3	0	8.128	17	3	3	3	293	32	8.27	2.76	3	0	0	411131	High	1
Q00325	Phosphate carrier protein, mitochondrial OS=Homo sapiens OX=9606 GN=SLC25A3 PE=1 SV=2	0	8.061	11	4	4	4	362	40.1	9.38	4.43	4	0	0	2.3508e+06	High	1
P14868	Aspartate--tRNA ligase, cytoplasmic OS=Homo sapiens OX=9606 GN=DARS PE=1 SV=2	0	8.057	5	2	2	2	501	57.1	6.55	2.01	2	0	0	587057	High	1
Q99459	Cell division cycle 5-like protein OS=Homo sapiens OX=9606 GN=CDC5L PE=1 SV=2	0	7.995	3	3	3	3	802	92.2	8.18	3.47	3	0	0	728092	High	1
P63151	Serine/threonine-protein phosphatase 2A 55 kDa regulatory subunit B alpha isoform OS=Homo sapiens OX=9606 GN=PPP2R2A PE=1 SV=1	0	7.94	8	3	3	3	447	51.7	6.2	1.77	3	0	0	1.73652e+06	High	1
P15531	Nucleoside diphosphate kinase A OS=Homo sapiens OX=9606 GN=NME1 PE=1 SV=1	0	7.92	16	2	2	2	152	17.1	6.19	2.15	2	0	0	898901	High	1
Q9H7D7	WD repeat-containing protein 26 OS=Homo sapiens OX=9606 GN=WDR26 PE=1 SV=3	0	7.846	5	3	3	3	661	72.1	6.16	2.06	3	0	0	2.36446e+06	High	1
A0A0G2JMB2	Immunoglobulin heavy constant alpha 2 (Fragment) OS=Homo sapiens OX=9606 GN=IGHA2 PE=1 SV=1	0	7.789	18	5	6	1	340	36.5	6.1	3.25	5	0	0		High	1
P36873	Serine/threonine-protein phosphatase PP1-gamma catalytic subunit OS=Homo sapiens OX=9606 GN=PPP1CC PE=1 SV=1	0	7.755	9	2	2	1	323	37	6.54	2.76	2	0	0	333034	High	1
A0A2R8Y6G6	Alpha-enolase OS=Homo sapiens OX=9606 GN=ENO1 PE=1 SV=1	0	7.705	11	3	4	3	434	47.3	6.99	1.6	3	0	0	1.2073e+06	High	1
A0A087WWP4	RNA-binding protein 15 OS=Homo sapiens OX=9606 GN=RBM15 PE=1 SV=1	0	7.646	4	3	4	2	933	102.1	9.94	0	3	0	1	561818	High	1
P31151	Protein S100-A7 OS=Homo sapiens OX=9606 GN=S100A7 PE=1 SV=4	0	7.585	11	1	6	1	101	11.5	6.77	6.44	1	0	0	6.14827e+06	High	1
Q9P258	Protein RCC2 OS=Homo sapiens OX=9606 GN=RCC2 PE=1 SV=2	0	7.493	7	3	3	3	522	56	8.78	4.24	3	0	0	698021	High	1
Q15417	Calponin-3 OS=Homo sapiens OX=9606 GN=CNN3 PE=1 SV=1	0	7.354	11	3	4	3	329	36.4	6.05	8.88	3	0	0	274608	High	1
Q9UI42	Carboxypeptidase A4 OS=Homo sapiens OX=9606 GN=CPA4 PE=1 SV=2	0	7.328	7	3	4	3	421	47.3	6.7	4.81	3	0	0	3.14269e+06	High	1
E7EQ64	Trypsin-1 OS=Homo sapiens OX=9606 GN=PRSS1 PE=1 SV=1	0	7.256	8	1	1	1	261	28.1	7.25	4.23	1	0	0	159702976	High	1
P06312	Immunoglobulin kappa variable 4-1 OS=Homo sapiens OX=9606 GN=IGKV4-1 PE=1 SV=1	0	7.234	20	2	4	2	121	13.4	5.25	9.58	2	0	0	18494220	High	1
Q15717	ELAV-like protein 1 OS=Homo sapiens OX=9606 GN=ELAVL1 PE=1 SV=2	0	7.205	15	4	4	4	326	36.1	9.17	0	4	0	0	1.09928e+06	High	1
P25786	Proteasome subunit alpha type-1 OS=Homo sapiens OX=9606 GN=PSMA1 PE=1 SV=1	0	7.198	10	3	5	3	263	29.5	6.61	0	3	0	0	3.23994e+06	High	1
Q9C0J8	pre-mRNA 3' end processing protein WDR33 OS=Homo sapiens OX=9606 GN=WDR33 PE=1 SV=2	0	7.098	2	3	3	3	1336	145.8	9.17	4.32	3	0	0	119662	High	1
P59665	Neutrophil defensin 1 OS=Homo sapiens OX=9606 GN=DEFA1 PE=1 SV=1	0	7.072	19	2	2	2	94	10.2	6.99	3.67	2	0	0	2279330	High	1
F8W0Q9	Periphilin-1 OS=Homo sapiens OX=9606 GN=PPHLN1 PE=1 SV=1	0	7.058	10	4	4	4	385	44.7	8.28	0	4	0	0	1.71474e+06	High	1
O00303	Eukaryotic translation initiation factor 3 subunit F OS=Homo sapiens OX=9606 GN=EIF3F PE=1 SV=1	0	7.032	4	2	2	2	357	37.5	5.45	2.24	2	0	0	141192	High	1
P49862	Kallikrein-7 OS=Homo sapiens OX=9606 GN=KLK7 PE=1 SV=1	0	6.94	9	2	3	2	253	27.5	8.47	4.19	2	0	0	1.04092e+06	High	1
E9PLL6	60S ribosomal protein L27a OS=Homo sapiens OX=9606 GN=RPL27A PE=1 SV=1	0	6.891	21	2	2	2	108	12.2	11.46	2.29	2	0	0	6.10717e+06	High	1
P51991	Heterogeneous nuclear ribonucleoprotein A3 OS=Homo sapiens OX=9606 GN=HNRNPA3 PE=1 SV=2	0	6.837	8	2	3	2	378	39.6	9.01	2.88	2	0	0	1.40209e+06	High	1
Q9BRX2	Protein pelota homolog OS=Homo sapiens OX=9606 GN=PELO PE=1 SV=2	0	6.835	10	4	4	4	385	43.3	6.34	3.75	4	0	0	1.09659e+06	High	1
Q5RKV6	Exosome complex component MTR3 OS=Homo sapiens OX=9606 GN=EXOSC6 PE=1 SV=1	0	6.802	11	3	3	3	272	28.2	6.28	1.67	3	0	0	1.68652e+06	High	1
Q00059	Transcription factor A, mitochondrial OS=Homo sapiens OX=9606 GN=TFAM PE=1 SV=1	0	6.795	8	2	2	2	246	29.1	9.72	2.26	2	0	0	643631	High	1
A0A2R8Y5Y7	60S ribosomal protein L9 OS=Homo sapiens OX=9606 GN=RPL9 PE=1 SV=1	0	6.775	16	3	3	3	220	25	9.74	1.69	3	0	0	296754	High	1
G3V203	60S ribosomal protein L18 OS=Homo sapiens OX=9606 GN=RPL18 PE=1 SV=1	0	6.772	19	3	3	3	164	18.7	11.59	3.94	3	0	0	3.3826e+06	High	1
P55265	Double-stranded RNA-specific adenosine deaminase OS=Homo sapiens OX=9606 GN=ADAR PE=1 SV=4	0	6.771	2	3	4	3	1226	136	8.65	1.61	3	0	0	685822	High	1
H0YFD6	Trifunctional enzyme subunit alpha, mitochondrial OS=Homo sapiens OX=9606 GN=HADHA PE=1 SV=2	0	6.77	3	2	2	2	792	86.3	9.1	3.45	2	0	0	663505	High	1
Q75N03	E3 ubiquitin-protein ligase Hakai OS=Homo sapiens OX=9606 GN=CBLL1 PE=1 SV=1	0	6.758	8	3	3	3	491	54.5	8.29	0	3	0	0	904692	High	1
Q7L3T8	Probable proline--tRNA ligase, mitochondrial OS=Homo sapiens OX=9606 GN=PARS2 PE=1 SV=1	0	6.743	7	3	3	3	475	53.2	8.1	1.78	3	0	0	1.03995e+06	High	1
A0A024R0Y4	Transcriptional adapter OS=Homo sapiens OX=9606 GN=TADA2A PE=1 SV=1	0	6.68	7	4	4	4	443	51.5	6.89	3.89	4	0	0	1.31849e+06	High	1
P31025	Lipocalin-1 OS=Homo sapiens OX=9606 GN=LCN1 PE=1 SV=1	0	6.662	13	2	3	2	176	19.2	5.58	1.68	2	0	0	1.25075e+06	High	1
Q07666	KH domain-containing, RNA-binding, signal transduction-associated protein 1 OS=Homo sapiens OX=9606 GN=KHDRBS1 PE=1 SV=1	0	6.555	7	3	3	3	443	48.2	8.66	1.94	3	0	0	721652	High	1
F8W6I7	Heterogeneous nuclear ribonucleoprotein A1 OS=Homo sapiens OX=9606 GN=HNRNPA1 PE=1 SV=2	0	6.554	8	2	2	2	307	33.1	9.13	4.04	2	0	0	627242	High	1
H0Y2W2	ATPase family AAA domain-containing protein 3A (Fragment) OS=Homo sapiens OX=9606 GN=ATAD3A PE=1 SV=1	0	6.523	5	3	3	3	572	64.3	9.44	1.69	3	0	0	1.77733e+06	High	1
K7EIN2	Tudor-interacting repair regulator protein (Fragment) OS=Homo sapiens OX=9606 GN=NUDT16L1 PE=1 SV=1	0	6.507	18	2	2	2	198	21.9	8.92	0	2	0	0	364213	High	1
P0DP01	Immunoglobulin heavy variable 1-8 OS=Homo sapiens OX=9606 GN=IGHV1-8 PE=3 SV=1	0	6.497	13	1	2	1	117	13	9.17	0	1	0	0	2668287	High	1
P43686	26S proteasome regulatory subunit 6B OS=Homo sapiens OX=9606 GN=PSMC4 PE=1 SV=2	0	6.495	7	3	3	3	418	47.3	5.21	0	3	0	0	699584	High	1
P12259	Coagulation factor V OS=Homo sapiens OX=9606 GN=F5 PE=1 SV=4	0	6.485	1	2	2	1	2224	251.5	6.05	2.16	2	0	0	727477	High	1
Q15459	Splicing factor 3A subunit 1 OS=Homo sapiens OX=9606 GN=SF3A1 PE=1 SV=1	0	6.473	3	2	2	2	793	88.8	5.22	2.03	2	0	0	454088	High	1
P42766	60S ribosomal protein L35 OS=Homo sapiens OX=9606 GN=RPL35 PE=1 SV=2	0	6.472	19	3	3	3	123	14.5	11.05	0	3	0	0	1.89083e+06	High	1
O75528	Transcriptional adapter 3 OS=Homo sapiens OX=9606 GN=TADA3 PE=1 SV=1	0	6.414	9	3	3	3	432	48.9	6.27	0	3	0	0	506617	High	1
Q16777	Histone H2A type 2-C OS=Homo sapiens OX=9606 GN=HIST2H2AC PE=1 SV=4	0	6.383	12	2	3	2	129	14	10.9	6.85	2	0	0	2.66829e+07	High	1
P48556	26S proteasome non-ATPase regulatory subunit 8 OS=Homo sapiens OX=9606 GN=PSMD8 PE=1 SV=2	0	6.361	5	2	2	2	350	39.6	9.7	0	2	0	0	1.14937e+06	High	1
Q8IW75	Serpin A12 OS=Homo sapiens OX=9606 GN=SERPINA12 PE=1 SV=1	0	6.357	5	2	3	2	414	47.1	9.29	2.17	2	0	0	924841	High	1
X6RDA4	Paraspeckle component 1 (Fragment) OS=Homo sapiens OX=9606 GN=PSPC1 PE=1 SV=1	0	6.349	8	2	2	2	248	27.3	5.45	1.95	2	0	0	765806	High	1
B4DY09	cDNA FLJ51660, highly similar to Interleukin enhancer-binding factor 2 OS=Homo sapiens OX=9606 GN=ILF2 PE=1 SV=1	0	6.348	6	2	5	2	352	38.9	4.94	4.43	2	0	0	3.12337e+06	High	1
F8W079	ATP synthase subunit beta, mitochondrial (Fragment) OS=Homo sapiens OX=9606 GN=ATP5F1B PE=1 SV=1	0	6.302	11	2	3	2	284	30.2	8.29	0	2	0	0	1.22329e+06	High	1
O95639	Cleavage and polyadenylation specificity factor subunit 4 OS=Homo sapiens OX=9606 GN=CPSF4 PE=1 SV=1	0	6.248	12	3	3	3	269	30.2	8.31	4.03	3	0	0	1.8658e+06	High	1
P09661	U2 small nuclear ribonucleoprotein A' OS=Homo sapiens OX=9606 GN=SNRPA1 PE=1 SV=2	0	6.247	11	3	3	3	255	28.4	8.62	1.67	3	0	0	732157	High	1
Q9UKV3	Apoptotic chromatin condensation inducer in the nucleus OS=Homo sapiens OX=9606 GN=ACIN1 PE=1 SV=2	0	6.211	2	2	2	2	1341	151.8	6.43	0	2	0	0	984916	High	1
Q96BN2	Transcriptional adapter 1 OS=Homo sapiens OX=9606 GN=TADA1 PE=1 SV=1	0	6.141	8	2	4	2	335	37.4	7.39	4.37	2	0	0	1.02112e+06	High	1
Q5JXI8	Four and a half LIM domains protein 1 (Fragment) OS=Homo sapiens OX=9606 GN=FHL1 PE=1 SV=1	0	6.087	12	3	3	3	257	29.1	8.27	0	3	0	0	774364	High	1
A8MXP9	Matrin-3 OS=Homo sapiens OX=9606 GN=MATR3 PE=1 SV=1	0	6.029	3	3	3	3	895	99.9	6.04	1.84	3	0	0	714590	High	1
F6RFD5	Destrin OS=Homo sapiens OX=9606 GN=DSTN PE=1 SV=1	0	6.026	16	2	2	2	135	15.4	8.59	1.82	2	0	0	1.26194e+06	High	1
B5ME19	Eukaryotic translation initiation factor 3 subunit C-like protein OS=Homo sapiens OX=9606 GN=EIF3CL PE=3 SV=1	0	5.928	2	2	2	2	914	105.4	5.64	4.01	2	0	0	230224	High	1
O75449	Katanin p60 ATPase-containing subunit A1 OS=Homo sapiens OX=9606 GN=KATNA1 PE=1 SV=1	0	5.925	7	3	3	3	491	55.9	6.9	2.14	3	0	0	886503	High	1
Q56A73	Spindlin-4 OS=Homo sapiens OX=9606 GN=SPIN4 PE=1 SV=1	0	5.925	11	3	3	3	249	28.6	7.66	1.66	3	0	0	215574	High	1
P20930	Filaggrin OS=Homo sapiens OX=9606 GN=FLG PE=1 SV=3	0	5.903	1	3	4	3	4061	434.9	9.25	0	3	0	0	1.27956e+06	High	1
Q9Y262	Eukaryotic translation initiation factor 3 subunit L OS=Homo sapiens OX=9606 GN=EIF3L PE=1 SV=1	0	5.888	3	2	2	2	564	66.7	6.34	1.71	2	0	0	490309	High	1
M0R0R2	40S ribosomal protein S5 OS=Homo sapiens OX=9606 GN=RPS5 PE=1 SV=1	0	5.883	10	2	3	2	225	25.3	9.76	2.19	2	0	0	1.3565e+06	High	1
P50991	T-complex protein 1 subunit delta OS=Homo sapiens OX=9606 GN=CCT4 PE=1 SV=4	0	5.88	4	2	2	2	539	57.9	7.83	3.99	2	0	0	1.16706e+06	High	1
F8W9U9	Rho GTPase-activating protein 21 OS=Homo sapiens OX=9606 GN=ARHGAP21 PE=1 SV=1	0	5.877	2	2	2	2	1165	129.3	8.44	3.97	2	0	0	601942	High	1
Q92945	Far upstream element-binding protein 2 OS=Homo sapiens OX=9606 GN=KHSRP PE=1 SV=4	0	5.851	3	2	2	2	711	73.1	7.3	3.62	2	0	0	823955	High	1
P62136	Serine/threonine-protein phosphatase PP1-alpha catalytic subunit OS=Homo sapiens OX=9606 GN=PPP1CA PE=1 SV=1	0	5.85	9	2	2	1	330	37.5	6.33	2.76	2	0	0	1.27508e+06	High	1
P07996	Thrombospondin-1 OS=Homo sapiens OX=9606 GN=THBS1 PE=1 SV=2	0	5.832	2	3	4	3	1170	129.3	4.94	0	3	0	0	1.24543e+06	High	1
P25205	DNA replication licensing factor MCM3 OS=Homo sapiens OX=9606 GN=MCM3 PE=1 SV=3	0	5.823	2	2	2	2	808	90.9	5.77	0	2	0	0	700234	High	1
P49321	Nuclear autoantigenic sperm protein OS=Homo sapiens OX=9606 GN=NASP PE=1 SV=2	0	5.753	3	2	2	2	788	85.2	4.3	1.83	2	0	0	422135	High	1
K7EMH1	60S ribosomal protein L22 (Fragment) OS=Homo sapiens OX=9606 GN=RPL22 PE=1 SV=1	0	5.748	13	2	3	2	89	10.4	9.66	1.72	2	0	0	2.16787e+06	High	1
E5RGA2	Eukaryotic translation initiation factor 3 subunit E OS=Homo sapiens OX=9606 GN=EIF3E PE=1 SV=1	0	5.711	8	2	2	2	352	41.3	6.55	2.67	2	0	0	769884	High	1
P07305	Histone H1.0 OS=Homo sapiens OX=9606 GN=H1F0 PE=1 SV=3	0	5.682	9	2	2	2	194	20.9	10.84	1.87	2	0	0	189823	High	1
Q7RTV0	PHD finger-like domain-containing protein 5A OS=Homo sapiens OX=9606 GN=PHF5A PE=1 SV=1	0	5.678	20	2	2	2	110	12.4	8.41	1.72	2	0	0	502378	High	1
Q9UKF6	Cleavage and polyadenylation specificity factor subunit 3 OS=Homo sapiens OX=9606 GN=CPSF3 PE=1 SV=1	0	5.665	2	1	1	1	684	77.4	5.6	2.18	1	0	0	2.86258e+06	High	1
H7C463	MICOS complex subunit MIC60 (Fragment) OS=Homo sapiens OX=9606 GN=IMMT PE=1 SV=1	0	5.588	5	2	2	2	613	68.1	6.06	0	2	0	0	377630	High	1
P50914	60S ribosomal protein L14 OS=Homo sapiens OX=9606 GN=RPL14 PE=1 SV=4	0	5.549	11	2	3	2	215	23.4	10.93	4.37	2	0	0	2.2718e+06	High	1
P60174	Triosephosphate isomerase OS=Homo sapiens OX=9606 GN=TPI1 PE=1 SV=3	0	5.543	11	3	3	3	286	30.8	5.92	0	3	0	0	265789	High	1
A0A2R8YGC7	Cytoplasmic dynein 1 heavy chain 1 (Fragment) OS=Homo sapiens OX=9606 GN=DYNC1H1 PE=1 SV=1	0	5.537	5	2	2	2	421	47.9	5.85	0	2	0	0	344910	High	1
Q92900	Regulator of nonsense transcripts 1 OS=Homo sapiens OX=9606 GN=UPF1 PE=1 SV=2	0	5.518	3	3	3	3	1129	124.3	6.61	0	3	0	0		High	1
F5GZQ3	Trifunctional enzyme subunit beta, mitochondrial OS=Homo sapiens OX=9606 GN=HADHB PE=1 SV=1	0	5.488	4	2	2	2	459	49.6	9.42	1.78	2	0	0	169564	High	1
P78347	General transcription factor II-I OS=Homo sapiens OX=9606 GN=GTF2I PE=1 SV=2	0	5.483	3	3	3	3	998	112.3	6.39	0	3	0	0	372108	High	1
Q99460	26S proteasome non-ATPase regulatory subunit 1 OS=Homo sapiens OX=9606 GN=PSMD1 PE=1 SV=2	0	5.443	2	2	2	2	953	105.8	5.39	2.42	2	0	0		High	1
Q9BVP2	Guanine nucleotide-binding protein-like 3 OS=Homo sapiens OX=9606 GN=GNL3 PE=1 SV=2	0	5.424	6	3	3	3	549	62	9.16	0	3	0	0	1.62376e+06	High	1
Q9BRP1	Programmed cell death protein 2-like OS=Homo sapiens OX=9606 GN=PDCD2L PE=1 SV=1	0	5.368	5	2	3	2	358	39.4	4.86	1.79	2	0	0	489094	High	1
Q9Y230	RuvB-like 2 OS=Homo sapiens OX=9606 GN=RUVBL2 PE=1 SV=3	0	5.352	8	3	3	3	463	51.1	5.64	2.04	3	0	0	652612	High	1
X6R8S9	PITH domain-containing protein 1 OS=Homo sapiens OX=9606 GN=PITHD1 PE=1 SV=1	0	5.348	11	1	1	1	98	11.4	6.25	2.04	1	0	0		High	1
H0YE28	Selenoprotein H (Fragment) OS=Homo sapiens OX=9606 GN=SELENOH PE=1 SV=1	0	5.335	20	2	3	2	94	10.4	8.88	1.78	2	0	0	780132	High	1
P23526	Adenosylhomocysteinase OS=Homo sapiens OX=9606 GN=AHCY PE=1 SV=4	0	5.33	5	2	2	2	432	47.7	6.34	0	2	0	0	410933	High	1
P33992	DNA replication licensing factor MCM5 OS=Homo sapiens OX=9606 GN=MCM5 PE=1 SV=5	0	5.31	4	3	3	3	734	82.2	8.37	1.61	3	0	0	668170	High	1
E7ESE2	Prohibitin (Fragment) OS=Homo sapiens OX=9606 GN=PHB PE=1 SV=2	0	5.287	9	2	2	2	202	22.4	6.35	3.9	2	0	0	1.17199e+06	High	1
Q13595	Transformer-2 protein homolog alpha OS=Homo sapiens OX=9606 GN=TRA2A PE=1 SV=1	0	5.241	11	3	3	3	282	32.7	11.27	0	3	0	0	509483	High	1
P62937	Peptidyl-prolyl cis-trans isomerase A OS=Homo sapiens OX=9606 GN=PPIA PE=1 SV=2	0	5.225	16	2	2	2	165	18	7.81	0	2	0	0	942587	High	1
Q01780	Exosome component 10 OS=Homo sapiens OX=9606 GN=EXOSC10 PE=1 SV=2	0	5.207	2	2	2	2	885	100.8	8.46	2.01	2	0	0	209617	High	1
Q9Y3U8	60S ribosomal protein L36 OS=Homo sapiens OX=9606 GN=RPL36 PE=1 SV=3	0	5.201	21	3	3	3	105	12.2	11.59	1.92	3	0	0	802044	High	1
P17812	CTP synthase 1 OS=Homo sapiens OX=9606 GN=CTPS1 PE=1 SV=2	0	5.172	4	2	2	2	591	66.6	6.46	1.98	2	0	0		High	1
O75694	Nuclear pore complex protein Nup155 OS=Homo sapiens OX=9606 GN=NUP155 PE=1 SV=1	0	5.112	3	2	2	2	1391	155.1	6.16	0	2	0	0	15093632	High	1
P52907	F-actin-capping protein subunit alpha-1 OS=Homo sapiens OX=9606 GN=CAPZA1 PE=1 SV=3	0	5.096	6	1	1	1	286	32.9	5.69	2.34	1	0	0	742409	High	1
P62318	Small nuclear ribonucleoprotein Sm D3 OS=Homo sapiens OX=9606 GN=SNRPD3 PE=1 SV=1	0	5.082	8	1	1	1	126	13.9	10.32	2.2	1	0	0	5211332	High	1
P31040	Succinate dehydrogenase [ubiquinone] flavoprotein subunit, mitochondrial OS=Homo sapiens OX=9606 GN=SDHA PE=1 SV=2	0	5.018	4	2	2	2	664	72.6	7.39	0	2	0	0	612366	High	1
P49327	Fatty acid synthase OS=Homo sapiens OX=9606 GN=FASN PE=1 SV=3	0	5.004	1	2	2	2	2511	273.3	6.44	1.92	2	0	0		High	1
B4DKY1	Cysteine--tRNA ligase, cytoplasmic OS=Homo sapiens OX=9606 GN=CARS PE=1 SV=1	0	4.983	5	4	5	4	739	84.2	7.05	0	4	0	0	1.28456e+06	High	1
P18077	60S ribosomal protein L35a OS=Homo sapiens OX=9606 GN=RPL35A PE=1 SV=2	0	4.913	15	3	3	3	110	12.5	11.06	1.73	3	0	0	1.7022e+06	High	1
P31947	14-3-3 protein sigma OS=Homo sapiens OX=9606 GN=SFN PE=1 SV=1	0	4.903	6	2	2	1	248	27.8	4.74	0	2	0	0	385275	High	1
Q9BUJ2	Heterogeneous nuclear ribonucleoprotein U-like protein 1 OS=Homo sapiens OX=9606 GN=HNRNPUL1 PE=1 SV=2	0	4.89	4	2	2	2	856	95.7	6.92	2.11	2	0	0	429527	High	1
Q15008	26S proteasome non-ATPase regulatory subunit 6 OS=Homo sapiens OX=9606 GN=PSMD6 PE=1 SV=1	0	4.882	6	2	2	2	389	45.5	5.62	0	2	0	0	602723	High	1
Q92499	ATP-dependent RNA helicase DDX1 OS=Homo sapiens OX=9606 GN=DDX1 PE=1 SV=2	0	4.882	3	3	3	3	740	82.4	7.23	1.82	3	0	0	720439	High	1
A0A140TA76	Protein LSM14 homolog A (Fragment) OS=Homo sapiens OX=9606 GN=LSM14A PE=1 SV=1	0	4.867	6	2	2	2	344	38	6.43	0	2	0	0	1.16693e+06	High	1
P05455	Lupus La protein OS=Homo sapiens OX=9606 GN=SSB PE=1 SV=2	0	4.866	3	1	1	1	408	46.8	7.12	0	1	0	0	291778	High	1
A0A0J9YX35	Immunoglobulin heavy variable 3-64D OS=Homo sapiens OX=9606 GN=IGHV3-64D PE=3 SV=1	0	4.862	9	1	1	1	117	12.8	7.85	2.08	1	0	0	4.33431e+06	High	1
D6RBW1	Eukaryotic translation initiation factor 4E OS=Homo sapiens OX=9606 GN=EIF4E PE=1 SV=1	0	4.842	7	2	2	2	245	28.5	8.12	1.91	2	0	0		High	1
E9PBS1	Multifunctional protein ADE2 (Fragment) OS=Homo sapiens OX=9606 GN=PAICS PE=1 SV=1	0	4.836	4	2	2	2	413	45.6	6.68	3.93	2	0	0	935658	High	1
A0A140T973	Spliceosome RNA helicase DDX39B (Fragment) OS=Homo sapiens OX=9606 GN=DDX39B PE=1 SV=2	0	4.826	12	2	2	2	135	15.6	8.87	0	2	0	0	905104	High	1
Q92522	Histone H1x OS=Homo sapiens OX=9606 GN=H1FX PE=1 SV=1	0	4.803	12	2	2	2	213	22.5	10.76	0	2	0	0	158105	High	1
A8MW50	L-lactate dehydrogenase (Fragment) OS=Homo sapiens OX=9606 GN=LDHB PE=1 SV=1	0	4.791	9	2	2	1	232	25.2	5.81	0	2	0	0		High	1
P11388	DNA topoisomerase 2-alpha OS=Homo sapiens OX=9606 GN=TOP2A PE=1 SV=3	0	4.79	1	2	3	2	1531	174.3	8.72	5.89	2	0	0	1.17441e+06	High	1
J3QQM1	26S proteasome regulatory subunit 8 (Fragment) OS=Homo sapiens OX=9606 GN=PSMC5 PE=1 SV=1	0	4.78	13	2	3	2	263	29.3	6.18	0	2	0	0	2.20368e+06	High	1
P61163	Alpha-centractin OS=Homo sapiens OX=9606 GN=ACTR1A PE=1 SV=1	0	4.772	7	2	2	2	376	42.6	6.64	0	2	0	0	312128	High	1
H0YLE8	Ras GTPase-activating-like protein IQGAP1 OS=Homo sapiens OX=9606 GN=IQGAP1 PE=1 SV=1	0	4.708	2	2	2	2	1085	124.7	8.76	1.6	2	0	0	509780	High	1
Q13103	Secreted phosphoprotein 24 OS=Homo sapiens OX=9606 GN=SPP2 PE=1 SV=1	0	4.7	6	1	1	1	211	24.3	8.32	2.24	1	0	0		High	1
P01833	Polymeric immunoglobulin receptor OS=Homo sapiens OX=9606 GN=PIGR PE=1 SV=4	0	4.686	4	2	2	2	764	83.2	5.74	1.79	2	0	0	481566	High	1
Q7Z353	Highly divergent homeobox OS=Homo sapiens OX=9606 GN=HDX PE=1 SV=1	0	4.66	6	3	3	3	690	77.2	5.87	0	3	0	0	262773	High	1
P00558	Phosphoglycerate kinase 1 OS=Homo sapiens OX=9606 GN=PGK1 PE=1 SV=3	0	4.658	8	2	2	2	417	44.6	8.1	0	2	0	0	200493	High	1
O60264	SWI/SNF-related matrix-associated actin-dependent regulator of chromatin subfamily A member 5 OS=Homo sapiens OX=9606 GN=SMARCA5 PE=1 SV=1	0	4.599	3	3	3	3	1052	121.8	8.09	0	3	0	0	398040	High	1
H3BUI9	Cytochrome b-c1 complex subunit 2, mitochondrial OS=Homo sapiens OX=9606 GN=UQCRC2 PE=1 SV=1	0	4.585	11	1	1	1	132	14.2	9.99	0	1	0	0		High	1
O43809	Cleavage and polyadenylation specificity factor subunit 5 OS=Homo sapiens OX=9606 GN=NUDT21 PE=1 SV=1	0	4.548	9	2	2	2	227	26.2	8.82	0	2	0	0	3336267	High	1
Q9BVA0	Katanin p80 WD40 repeat-containing subunit B1 OS=Homo sapiens OX=9606 GN=KATNB1 PE=1 SV=1	0	4.547	4	3	3	3	655	72.3	7.56	1.74	3	0	0	377566	High	1
P62266	40S ribosomal protein S23 OS=Homo sapiens OX=9606 GN=RPS23 PE=1 SV=3	0	4.546	15	2	2	2	143	15.8	10.49	2.42	2	0	0	5.55692e+06	High	1
F5GX62	Ras-related protein Rap-1b (Fragment) OS=Homo sapiens OX=9606 GN=RAP1B PE=1 SV=1	0	4.545	19	2	2	2	139	15.7	4.74	2.23	2	0	0		High	1
O15371	Eukaryotic translation initiation factor 3 subunit D OS=Homo sapiens OX=9606 GN=EIF3D PE=1 SV=1	0	4.481	4	2	2	2	548	63.9	6.05	0	2	0	0	349689	High	1
P62081	40S ribosomal protein S7 OS=Homo sapiens OX=9606 GN=RPS7 PE=1 SV=1	0	4.407	9	2	2	2	194	22.1	10.1	1.96	2	0	0	1.12304e+06	High	1
Q06210	Glutamine--fructose-6-phosphate aminotransferase [isomerizing] 1 OS=Homo sapiens OX=9606 GN=GFPT1 PE=1 SV=3	0	4.4	3	2	2	2	699	78.8	7.11	0	2	0	0	827781	High	1
P62854	40S ribosomal protein S26 OS=Homo sapiens OX=9606 GN=RPS26 PE=1 SV=3	0	4.4	23	2	2	2	115	13	11	0	2	0	0	1.25689e+06	High	1
Q9Y399	28S ribosomal protein S2, mitochondrial OS=Homo sapiens OX=9606 GN=MRPS2 PE=1 SV=1	0	4.378	5	2	3	2	296	33.2	9.26	0	2	0	0	287520	High	1
A0A0B4J231	Immunoglobulin lambda-like polypeptide 5 OS=Homo sapiens OX=9606 GN=IGLL5 PE=1 SV=1	0	4.338	11	2	4	1	215	23.1	8.84	3.62	2	0	1	802944	High	1
Q9Y2X3	Nucleolar protein 58 OS=Homo sapiens OX=9606 GN=NOP58 PE=1 SV=1	0	4.332	4	2	3	2	529	59.5	8.92	1.67	2	0	0	341219	High	1
P00492	Hypoxanthine-guanine phosphoribosyltransferase OS=Homo sapiens OX=9606 GN=HPRT1 PE=1 SV=2	0	4.292	11	2	2	2	218	24.6	6.68	0	2	0	0	74642.9	High	1
P00918	Carbonic anhydrase 2 OS=Homo sapiens OX=9606 GN=CA2 PE=1 SV=2	0	4.289	5	1	1	1	260	29.2	7.4	0	1	0	0		High	1
P27816	Microtubule-associated protein 4 OS=Homo sapiens OX=9606 GN=MAP4 PE=1 SV=3	0	4.228	1	1	1	1	1152	120.9	5.43	1.71	1	0	0		High	1
P07384	Calpain-1 catalytic subunit OS=Homo sapiens OX=9606 GN=CAPN1 PE=1 SV=1	0	4.184	2	2	2	2	714	81.8	5.67	0	2	0	0	622453	High	1
O76009	Keratin, type I cuticular Ha3-I OS=Homo sapiens OX=9606 GN=KRT33A PE=2 SV=2	0	4.162	3	2	3	1	404	45.9	4.82	0	2	0	0	478219	High	1
P25788	Proteasome subunit alpha type-3 OS=Homo sapiens OX=9606 GN=PSMA3 PE=1 SV=2	0	4.157	5	1	1	1	255	28.4	5.33	2.5	1	0	0	394295	High	1
O00231	26S proteasome non-ATPase regulatory subunit 11 OS=Homo sapiens OX=9606 GN=PSMD11 PE=1 SV=3	0	4.15	6	2	2	2	422	47.4	6.48	0	2	0	0	175034	High	1
Q9NY12	H/ACA ribonucleoprotein complex subunit 1 OS=Homo sapiens OX=9606 GN=GAR1 PE=1 SV=1	0	4.133	7	2	2	2	217	22.3	10.92	2.01	2	0	0	276800	High	1
P53007	Tricarboxylate transport protein, mitochondrial OS=Homo sapiens OX=9606 GN=SLC25A1 PE=1 SV=2	0	4.105	4	1	1	1	311	34	9.89	0	1	0	0	518805	High	1
P28072	Proteasome subunit beta type-6 OS=Homo sapiens OX=9606 GN=PSMB6 PE=1 SV=4	0	4.089	9	2	2	2	239	25.3	4.92	2.49	2	0	0	92040.5	High	1
P35998	26S proteasome regulatory subunit 7 OS=Homo sapiens OX=9606 GN=PSMC2 PE=1 SV=3	0	4.072	4	2	3	2	433	48.6	5.95	1.69	2	0	0	268472	High	1
Q14684	Ribosomal RNA processing protein 1 homolog B OS=Homo sapiens OX=9606 GN=RRP1B PE=1 SV=3	0	4.063	3	2	2	2	758	84.4	9.76	0	2	0	0	219849	High	1
H7C1T3	Choline-phosphate cytidylyltransferase A (Fragment) OS=Homo sapiens OX=9606 GN=PCYT1A PE=1 SV=1	0	4.061	7	1	2	1	201	22.8	5.76	2.28	1	0	0	167616	High	1
P0DOY2	Immunoglobulin lambda constant 2 OS=Homo sapiens OX=9606 GN=IGLC2 PE=1 SV=1	0	4.059	24	2	2	1	106	11.3	7.24	0	2	0	0		High	1
P06702	Protein S100-A9 OS=Homo sapiens OX=9606 GN=S100A9 PE=1 SV=1	0	4.048	19	2	2	2	114	13.2	6.13	1.73	2	0	0	1.47297e+06	High	1
C9JYQ9	60S ribosomal protein L22-like 1 OS=Homo sapiens OX=9606 GN=RPL22L1 PE=1 SV=1	0	4.017	10	1	2	1	121	14.5	9.38	0	1	0	0	1.116e+06	High	1
P10599	Thioredoxin OS=Homo sapiens OX=9606 GN=TXN PE=1 SV=3	0	4	20	2	2	2	105	11.7	4.92	0	2	0	0	680610	High	1
P41091	Eukaryotic translation initiation factor 2 subunit 3 OS=Homo sapiens OX=9606 GN=EIF2S3 PE=1 SV=3	0	3.992	3	1	1	1	472	51.1	8.4	0	1	0	0		High	1
P03973	Antileukoproteinase OS=Homo sapiens OX=9606 GN=SLPI PE=1 SV=2	0	3.988	9	1	1	1	132	14.3	8.75	2.06	1	0	0	896494	High	1
Q9HB71	Calcyclin-binding protein OS=Homo sapiens OX=9606 GN=CACYBP PE=1 SV=2	0	3.986	7	2	2	2	228	26.2	8.25	0	2	0	0	311733	High	1
P22061	Protein-L-isoaspartate(D-aspartate) O-methyltransferase OS=Homo sapiens OX=9606 GN=PCMT1 PE=1 SV=4	0	3.975	10	2	3	2	227	24.6	7.21	2.17	2	0	0	868009	High	1
C9JF17	Apolipoprotein D (Fragment) OS=Homo sapiens OX=9606 GN=APOD PE=1 SV=1	0	3.945	7	2	3	2	215	24.1	5.6	0	2	0	0	629576	High	1
P04632	Calpain small subunit 1 OS=Homo sapiens OX=9606 GN=CAPNS1 PE=1 SV=1	0	3.942	8	2	2	2	268	28.3	5.2	0	2	0	0		High	1
O94864	STAGA complex 65 subunit gamma OS=Homo sapiens OX=9606 GN=SUPT7L PE=1 SV=1	0	3.94	4	2	2	2	414	46.2	5.12	0	2	0	0	245231	High	1
P18065	Insulin-like growth factor-binding protein 2 OS=Homo sapiens OX=9606 GN=IGFBP2 PE=1 SV=2	0	3.937	6	2	3	2	325	34.8	7.5	3.76	2	0	0	1.05079e+06	High	1
F8VRN8	LIM domain and actin-binding protein 1 OS=Homo sapiens OX=9606 GN=LIMA1 PE=1 SV=1	0	3.933	3	1	1	1	388	43.2	8.51	1.76	1	0	0		High	1
Q96P11	Probable 28S rRNA (cytosine-C(5))-methyltransferase OS=Homo sapiens OX=9606 GN=NSUN5 PE=1 SV=2	0	3.926	4	2	2	2	429	46.7	8.62	0	2	0	0	63680.1	High	1
P02656	Apolipoprotein C-III OS=Homo sapiens OX=9606 GN=APOC3 PE=1 SV=1	0	3.926	16	1	1	1	99	10.8	5.41	0	1	0	0	1.01493e+06	High	1
X6R700	Chromatin target of PRMT1 protein OS=Homo sapiens OX=9606 GN=CHTOP PE=1 SV=1	0	3.914	6	1	1	1	223	23.6	12.26	2.03	1	0	0	162143	High	1
Q5T750	Skin-specific protein 32 OS=Homo sapiens OX=9606 GN=XP32 PE=1 SV=1	0	3.901	4	2	2	2	250	26.2	7.97	1.71	2	0	0	2.87034e+06	High	1
O43684	Mitotic checkpoint protein BUB3 OS=Homo sapiens OX=9606 GN=BUB3 PE=1 SV=1	0	3.892	7	2	2	2	328	37.1	6.84	0	2	0	0	502448	High	1
B1ALD9	Periostin OS=Homo sapiens OX=9606 GN=POSTN PE=1 SV=1	0	3.885	2	2	2	1	808	90.1	7.94	0	2	0	0	124916	High	1
E9PC90	G2/mitotic-specific cyclin-B1 (Fragment) OS=Homo sapiens OX=9606 GN=CCNB1 PE=1 SV=1	0	3.881	6	2	2	2	401	44.9	6.28	0	2	0	0	614816	High	1
O95793	Double-stranded RNA-binding protein Staufen homolog 1 OS=Homo sapiens OX=9606 GN=STAU1 PE=1 SV=2	0	3.872	4	2	2	2	577	63.1	9.44	0	2	0	0	625898	High	1
P17858	ATP-dependent 6-phosphofructokinase, liver type OS=Homo sapiens OX=9606 GN=PFKL PE=1 SV=6	0	3.869	4	3	3	3	780	85	7.5	0	3	0	0	512131	High	1
P55769	NHP2-like protein 1 OS=Homo sapiens OX=9606 GN=SNU13 PE=1 SV=3	0	3.859	9	1	1	1	128	14.2	8.46	0	1	0	0		High	1
O95218	Zinc finger Ran-binding domain-containing protein 2 OS=Homo sapiens OX=9606 GN=ZRANB2 PE=1 SV=2	0	3.856	3	1	1	1	330	37.4	10.01	2.47	1	0	0	606160	High	1
Q9Y512	Sorting and assembly machinery component 50 homolog OS=Homo sapiens OX=9606 GN=SAMM50 PE=1 SV=3	0	3.813	4	1	1	1	469	51.9	6.9	0	1	0	0	253902	High	1
Q14203	Dynactin subunit 1 OS=Homo sapiens OX=9606 GN=DCTN1 PE=1 SV=3	0	3.81	2	2	2	2	1278	141.6	5.81	0	2	0	0	283189	High	1
P49959	Double-strand break repair protein MRE11 OS=Homo sapiens OX=9606 GN=MRE11 PE=1 SV=3	0	3.789	1	1	1	1	708	80.5	5.9	1.93	1	0	0	189238	High	1
O15226	NF-kappa-B-repressing factor OS=Homo sapiens OX=9606 GN=NKRF PE=1 SV=2	0	3.768	4	2	2	2	690	77.6	8.79	0	2	0	0	491342	High	1
G5E9W0	Phospholipase A1 member A, isoform CRA_b OS=Homo sapiens OX=9606 GN=PLA1A PE=1 SV=1	0	3.766	2	1	2	1	440	48.1	7.72	4.41	1	0	0	1.82115e+06	High	1
E9PQU5	RNA-binding protein 25 (Fragment) OS=Homo sapiens OX=9606 GN=RBM25 PE=1 SV=1	0	3.762	7	1	1	1	243	26.7	9.04	0	1	0	0	177365	High	1
H0Y8G5	Heterogeneous nuclear ribonucleoprotein D0 (Fragment) OS=Homo sapiens OX=9606 GN=HNRNPD PE=1 SV=8	0	3.759	5	1	1	1	260	29.6	9.16	1.6	1	0	0	664762	High	1
P08579	U2 small nuclear ribonucleoprotein B'' OS=Homo sapiens OX=9606 GN=SNRPB2 PE=1 SV=1	0	3.74	8	2	2	2	225	25.5	9.72	1.7	2	0	0	656107	High	1
Q12962	Transcription initiation factor TFIID subunit 10 OS=Homo sapiens OX=9606 GN=TAF10 PE=1 SV=1	0	3.736	6	1	1	1	218	21.7	6.57	0	1	0	0	1447902	High	1
Q9NXS2	Glutaminyl-peptide cyclotransferase-like protein OS=Homo sapiens OX=9606 GN=QPCTL PE=1 SV=2	0	3.727	8	3	3	3	382	42.9	9.82	0	3	0	0	455698	High	1
P62258	14-3-3 protein epsilon OS=Homo sapiens OX=9606 GN=YWHAE PE=1 SV=1	0	3.703	10	2	2	1	255	29.2	4.74	2.08	2	0	0		High	1
H0Y9L5	Exosome complex component RRP45 (Fragment) OS=Homo sapiens OX=9606 GN=EXOSC9 PE=1 SV=1	0	3.69	6	1	1	1	172	18.8	4.44	2.15	1	0	0	351769	High	1
A2IDA3	DNA-3-methyladenine glycosylase (Fragment) OS=Homo sapiens OX=9606 GN=MPG PE=1 SV=1	0	3.685	4	1	1	1	251	27.3	9.03	2.26	1	0	0	425400	High	1
C9JA05	Immunoglobulin J chain (Fragment) OS=Homo sapiens OX=9606 GN=JCHAIN PE=1 SV=1	0	3.684	17	1	1	1	70	8.2	8.56	2.25	1	0	0		High	1
Q02978	Mitochondrial 2-oxoglutarate/malate carrier protein OS=Homo sapiens OX=9606 GN=SLC25A11 PE=1 SV=3	0	3.679	8	2	2	2	314	34	9.91	0	2	0	0	384017	High	1
O43663	Protein regulator of cytokinesis 1 OS=Homo sapiens OX=9606 GN=PRC1 PE=1 SV=2	0	3.663	4	2	2	2	620	71.6	6.68	1.62	2	0	0		High	1
A0A087X2D0	Serine/arginine-rich-splicing factor 3 OS=Homo sapiens OX=9606 GN=SRSF3 PE=1 SV=1	0	3.651	9	1	1	1	95	10.3	5.14	2.29	1	0	0	1.5052e+06	High	1
P61981	14-3-3 protein gamma OS=Homo sapiens OX=9606 GN=YWHAG PE=1 SV=2	0	3.631	7	2	2	1	247	28.3	4.89	0	2	0	0		High	1
[truncated: 306 more rows]
