# Supplementary material for: SGF29 nuclear condensates reinforce cellular aging
Source: Cell Discov. 2023 Nov 7;9:110. doi: 10.1038/s41421-023-00602-7 (PMC10630320; doi:10.1038/s41421-023-00602-7)
Supplement: Supplementary file 8 — Supplementary Table S3 [file 41421_2023_602_MOESM8_ESM.xlsx]

## Sheet: Knockdown of SGF29 gene
Supplementary Table S3. The sequences of sgRNAs or primers used in this study for gene knockdown, overexpression, DNA FISH, ChIP-qPCR, and qPCR.
Primers used The sequences of sgRNAs, ChIP-qPCR or qPCR
Name	Sequences	Source
SGF29 gRNA sequence#1 (for knowndown of SGF29 in hMPCs)	TGGCCTCTACACAACCGCCA	This study
SGF29 gRNA sequence#2 (for knowndown of SGF29 in hMPCs)	CGCGGAAATCAAGTCTCTGT	This study
CDKN1A promoter ChIP-qPCR Forward	CCAGCCCTTGGATGGTTT	This study
CDKN1A promoter ChIP-qPCR Reverse	GCCTCCTTTCTGTGCCTGA	This study
CDKN1A qPCR Forward	CGATGGAACTTCGACTTTGTCA	This study
CDKN1A qPCR Reverse	GCACAAGGGTACAAGACAGTG	This study

## Sheet: DNA FISH of CDKN1A
Sequence used for DNA FISH primer of CDKN1A
Name	Sequences	Source
CDKN1A.DNA.28_probe_1	AGGGCAAAGTACAGTGGAGAGTCTTGCTCAGTtttCAACTTAAC	This study
CDKN1A.DNA.28_probe_2	GGGAGCTCTGGGAGTAGAGGGAGCCCCGAGtttCAACTTAAC	This study
CDKN1A.DNA.28_probe_3	TAGGCCTCACCCCAAGTCACATGTGTTGGGtttCAACTTAAC	This study
CDKN1A.DNA.28_probe_4	ATAGGAATTCAAAGGTGAAGAATGGAGTGGAGGTGGGtttCAACTTAAC	This study
CDKN1A.DNA.28_probe_5	GCAAGTTGGTCAGGGACACTCATTTTACCAAGAGAGGtttCAACTTAAC	This study
CDKN1A.DNA.28_probe_6	AAGATTTGTGCAAAGGCACAAAGAGGCCTTCACCtttCAACTTAAC	This study
CDKN1A.DNA.28_probe_7	CCTCAGGTGGCCTGTGTTCACAGCATTTCCtttCAACTTAAC	This study
CDKN1A.DNA.28_probe_8	ATTACTAAATTCCAAGGGATGCCTTTCCTGGGGATGTtttCAACTTAAC	This study
CDKN1A.DNA.28_probe_9	GAGTCATCGTCTGACGTCTGGCCGTGAGATtttCAACTTAAC	This study
CDKN1A.DNA.28_probe_10	GAGCCGGGGTCTCTCCGCTGCAGACATGACtttCAACTTAAC	This study
CDKN1A.DNA.28_probe_11	AAAAGAAGATGATGTGCCACAGTTCACAAGTGCAGGtttCAACTTAAC	This study
CDKN1A.DNA.28_probe_12	AGCTGAGAGAGACTTTGAACATATCTGGACCACCTCTtttCAACTTAAC	This study
CDKN1A.DNA.28_probe_13	GAAGGCAGGCAAGACTCGAAACTTTTATGGTCTGCtttCAACTTAAC	This study
CDKN1A.DNA.28_probe_14	ATCAGGACTTCCCCAGCGTGGTGCTAGTTGtttCAACTTAAC	This study
CDKN1A.DNA.28_probe_15	AAAAGGCAGCCAGAATCGACGAACAGGAAAACTtttCAACTTAAC	This study
CDKN1A.DNA.28_probe_16	GGCAGGAAGGCAAAGAAAACATCAGAGCTGCTtttCAACTTAAC	This study
CDKN1A.DNA.28_probe_17	GTTGCAGCAGGATGCAGGCAGATTCAAGACCtttCAACTTAAC	This study
CDKN1A.DNA.28_probe_18	TGGAGCTCTCTTCCGTGGAGGTGGATCCCTtttCAACTTAAC	This study
CDKN1A.DNA.28_probe_19	GTAGAGATGCTCAGGCTGCTGAGGAGGGCGtttCAACTTAAC	This study
CDKN1A.DNA.28_probe_20	CGGTGCTTGGTCTCTATGAATACGATGACCTAAAGCAtttCAACTTAAC	This study
CDKN1A.DNA.28_probe_21	AAGAAGATGGCTATGTCGGTGAAGCTCTATGGAACTGtttCAACTTAAC	This study
CDKN1A.DNA.28_probe_22	GGGATCAGGAGGCCTGGCAGAAAGGAGTCCtttCAACTTAAC	This study
CDKN1A.DNA.28_probe_23	TGTTTGCTTCTGGGCAGAACTTGGCATGATGGtttCAACTTAAC	This study
CDKN1A.DNA.28_probe_24	AGACGCCAGCCAGCGAGATGATGCCAACCAtttCAACTTAAC	This study
CDKN1A.DNA.28_probe_25	GCGCTAGTAGTAAACCGAGTTTCATATCAGACCCAGGtttCAACTTAAC	This study
CDKN1A.DNA.28_probe_26	TCTTGGATTGAGGAACAGGCAATGGGATCATTCCTtttCAACTTAAC	This study
CDKN1A.DNA.28_probe_27	CAGTGTGGCCAAAGGATCTGACGAGCCCTCtttCAACTTAAC	This study
CDKN1A.DNA.28_probe_28	AGTCTTCTTGGAAATTCACTACATAGGCAGCCCCAtttCAACTTAAC	This study
CDKN1A.DNA.28_probe_29	ATGCAGACAAACCACCCCTTGTTTGTTGGGAtttCAACTTAAC	This study
CDKN1A.DNA.28_probe_30	AATTACCTTTGACAGTGGTGGTATCTCCATCAAGGCTtttCAACTTAAC	This study
CDKN1A.DNA.28_probe_31	TCTGCAAATATGGACCTCATGAGGGCCGACAtttCAACTTAAC	This study
CDKN1A.DNA.28_probe_32	AATATTATAGGTCTGGCCCCTCTGTGAAAACATGCCCtttCAACTTAAC	This study
CDKN1A.DNA.28_probe_33	GGGGATGTTGTTAGAGCCAGGAACAGGAAGACCtttCAACTTAAC	This study
CDKN1A.DNA.28_probe_34	ATCCAGGTTGGTAACACTGATGCTGAGGGGAtttCAACTTAAC	This study
CDKN1A.DNA.28_probe_35	GGCTCATACTGGCTGATGCGCTCTGTTACGtttCAACTTAAC	This study
CDKN1A.DNA.28_probe_36	TGCACACATTTAACCCGAAGGTCATCCTCAATGCtttCAACTTAAC	This study
CDKN1A.DNA.28_probe_37	CACCACCTTAACAGGTGTCATAGATGTAGCTTTGGGGtttCAACTTAAC	This study
CDKN1A.DNA.28_probe_38	TCAGGTGCCACTGGGGTCTTTACCAATTCATCCtttCAACTTAAC	This study
CDKN1A.DNA.28_probe_39	TGGCTCTGGAACAAGCTCTTCGAGGCCAGCtttCAACTTAAC	This study
CDKN1A.DNA.28_probe_40	ATTGAAACAGGGGACCGTGTCTGGAGGATGCtttCAACTTAAC	This study
CDKN1A.DNA.28_probe_41	AACATTGTACAAGACAGGTTGTAGATTGCCAGCTGGCtttCAACTTAAC	This study
CDKN1A.DNA.28_probe_42	TGGAAAATATAGATCTGCGGGAGCATGTACATCTGCGtttCAACTTAAC	This study
CDKN1A.DNA.28_probe_43	ATTCCTGAAAGAATTCGTGACTCATCCTAAGTGGGCAtttCAACTTAAC	This study
CDKN1A.DNA.28_probe_44	AGACATAGCAGGTGTGATGACCAACAAAGATGAGGTtttCAACTTAAC	This study
CDKN1A.DNA.28_probe_45	TCCCTATCTATGGAAAGGCATGACCGGGAGGtttCAACTTAAC	This study
CDKN1A.DNA.28_probe_46	AAAAGCCAGGGCTGCCTCTGCTCAATAATGTtttCAACTTAAC	This study
CDKN1A.DNA.28_probe_47	TCTATCTTTGTTCCGCCTCTTCTCTGGGGTCTCAtttCAACTTAAC	This study
CDKN1A.DNA.28_probe_48	CTTCTTGGGAGCCTGTGTGAAGGTGAATTCCTCTtttCAACTTAAC	This study
CDKN1A.DNA.28_probe_49	GAAAGCTGACTGCCCCTATTTGGGACTCCCtttCAACTTAAC	This study
CDKN1A.DNA.28_probe_50	AGTCTCTTTCTGAGAAATGGTGACATTGTTCCCAGCAtttCAACTTAAC	This study
CDKN1A.DNA.28_probe_51	CTTCCTCTCCCTTCCTAGGCAGCTTCTGCAtttCAACTTAAC	This study
CDKN1A.DNA.28_probe_52	GCCACCACTGAGCCTTCCTCACATCCTCCTtttCAACTTAAC	This study
CDKN1A.DNA.28_probe_53	TCTTCAGGCTTGGGCTTTCCACCTTTCACCtttCAACTTAAC	This study
CDKN1A.DNA.28_probe_54	CCCCAGGCTGAGCCTCCCTCCATCCCTATGtttCAACTTAAC	This study
CDKN1A.DNA.28_probe_55	CTGCCTGCTTCCCAGGAACATGCTTGGGCAtttCAACTTAAC	This study
CDKN1A.DNA.28_probe_56	GCAGGCTGTGGCTCTGATTGGCTTTCTGGCtttCAACTTAAC	This study
CDKN1A.DNA.28_probe_57	CGTCAGGAACATGTCCCAACATGTTGAGCTCTGtttCAACTTAAC	This study
CDKN1A.DNA.28_probe_58	GCATAGAAGAGGCTGGTGGCTATTTTGTCCTTGGtttCAACTTAAC	This study
CDKN1A.DNA.28_probe_59	GCTGCCTGTTTTCAGGTGAGGAAGGGGATGtttCAACTTAAC	This study
CDKN1A.DNA.28_probe_60	GTAGGAGACAGGAGACCTCTAAAGACCCCAGGTtttCAACTTAAC	This study
CDKN1A.DNA.28_probe_61	CCTTAGCCTGTTACTCTGAACAGGGTATGTGATCTGCtttCAACTTAAC	This study
CDKN1A.DNA.28_probe_62	CAGCAGATCCTTGCGACAGGGCTGGGATCTtttCAACTTAAC	This study
CDKN1A.DNA.28_probe_63	GGAGTCAGATTCTGTGTGTGACTTTTAACAGCCTGCtttCAACTTAAC	This study
CDKN1A.DNA.28_probe_64	TTTTCAGGGCAGAAGTCCTCCCTTAGAGTGTGTtttCAACTTAAC	This study
CDKN1A.DNA.28_probe_65	TGTCTAGTCTATTTGAAATGCCTGAAAGCAGAGGGGCtttCAACTTAAC	This study
CDKN1A.DNA.28_probe_66	TTCAAGGCAGTGGGAGAAGGTGCCTGTCCTtttCAACTTAAC	This study
CDKN1A.DNA.28_probe_67	CTGCTGGACATTTGACAACCAGCCCTTTGGAtttCAACTTAAC	This study
CDKN1A.DNA.28_probe_68	TGGTTTGGATGTATAGGAGCGAAGGTGCAGACAtttCAACTTAAC	This study
CDKN1A.DNA.28_probe_69	GCAGTGGGGCTTAGAGTGGGGTCCTGAGGCtttCAACTTAAC	This study
CDKN1A.DNA.28_probe_70	TGTGCCGTGGCCTTTCTGGGGTTTAGCCACtttCAACTTAAC	This study
CDKN1A.DNA.28_probe_71	GGGGTCTGCTACTGTGTCCTCCCACCCCTAtttCAACTTAAC	This study
CDKN1A.DNA.28_probe_72	CTGGGCTCCCATCCCCACAGCAGAGGAGAAtttCAACTTAAC	This study
CDKN1A.DNA.28_probe_73	GCCTGTCCTCCCCGAGGTCAGCTGCGTTAGtttCAACTTAAC	This study
CDKN1A.DNA.28_probe_74	AGGAAGAAGACTGGGCATGTCTGGGCAGAGtttCAACTTAAC	This study
CDKN1A.DNA.28_probe_75	CAAAGGTGAAGTCCAGGGGAGGTCAGGGGTtttCAACTTAAC	This study
CDKN1A.DNA.28_probe_76	GTGAGGTAGATGGGAGCGGATAGACACATCACTCAtttCAACTTAAC	This study
CDKN1A.DNA.28_probe_77	TCTGTGTCTGTCAGAAGAACCAGTAGACACTTCCAGAtttCAACTTAAC	This study
CDKN1A.DNA.28_probe_78	TACGGGCTATGTGGGGAGTATTCAGGAGACAGAtttCAACTTAAC	This study
CDKN1A.DNA.28_probe_79	CAACTCACTCGTCAAATCCTCCCCTTCCTGGCtttCAACTTAAC	This study
CDKN1A.DNA.28_probe_80	CAACAAAGCTGCTGCAACCACAGGGATTTCTTCtttCAACTTAAC	This study
CDKN1A.DNA.28_probe_81	TGTTCAGGTGAGTGTAGGGTGTAGGGAGATTGGTtttCAACTTAAC	This study
CDKN1A.DNA.28_probe_82	TCAATGTCCAATTCTTCTGTTTCCCTGGAGATCAGGTtttCAACTTAAC	This study
CDKN1A.DNA.28_probe_83	TTTTGGTAGTCTCTCCAATTCCCTCCTTCCCGGtttCAACTTAAC	This study
CDKN1A.DNA.28_probe_84	GTCTAGGTGCTCCAGGTGCTTCTGGGAGAGtttCAACTTAAC	This study
CDKN1A.DNA.28_probe_85	GTGACCTAGTGAGGGATCAGTGGGAATAGAGGTGAtttCAACTTAAC	This study
CDKN1A.DNA.28_probe_86	TATTGTGGGGCTTTTCTGGAAATTGCAGAGAGGTGtttCAACTTAAC	This study
CDKN1A.DNA.28_probe_87	TAATGTCATCCTCCTGATCTTTTCAGCTGCATTGGGTtttCAACTTAAC	This study
CDKN1A.DNA.28_probe_88	AAATCCTTGCCTGCCAGAGTGGGTCAGCGGtttCAACTTAAC	This study
CDKN1A.DNA.28_probe_89	GGGGCTCATTCTAACAGTGCTGTGTCCTCCtttCAACTTAAC	This study
CDKN1A.DNA.28_probe_90	AAAAGCCAGATTTGTGGCTCACTTCGTGGGGtttCAACTTAAC	This study
CDKN1A.DNA.28_probe_91	AAATGTGTCCAGCGCACCAACGCAGGCGAGtttCAACTTAAC	This study
CDKN1A.DNA.28_probe_92	GGCGGTTGTATATCAGGGCCGCGCTGAGCTtttCAACTTAAC	This study
CDKN1A.DNA.28_probe_93	CCAGCTGAGGTGTGAGCAGCTGCCGAAGTCtttCAACTTAAC	This study
CDKN1A.DNA.28_probe_94	GGATTCGCCGAGGCACCGAGGCACTCAGAGtttCAACTTAAC	This study
CDKN1A.DNA.28_probe_95	GAGGTGAGAGAGCGGCGGCAGACAACAGGGtttCAACTTAAC	This study
CDKN1A.DNA.28_probe_96	GATGCGTGTTCGCGGGTGTGTGCTGCGTTCtttCAACTTAAC	This study
CDKN1A.DNA.28_probe_97	ACAGGTGTTTCTGCGGCAGGTGAATGACGGtttCAACTTAAC	This study
CDKN1A.DNA.28_probe_98	CGCTCGGCTTGCGCACACGGTGTCTCTAAGtttCAACTTAAC	This study
CDKN1A.DNA.28_probe_99	GGGTGACGAGAGTCGGGATGTGCCGGAGACtttCAACTTAAC	This study
CDKN1A.DNA.28_probe_100	CCCGGGGCGGAGAGCGGGATTACAAGTACAtttCAACTTAAC	This study
CDKN1A.DNA.28_probe_101	GGACGGGACCGTTCTGGGAGCTCGCCTTTGtttCAACTTAAC	This study
CDKN1A.DNA.28_probe_102	GCAGTTTGCTCGCGGCGTGGGGATGAAGTCtttCAACTTAAC	This study
CDKN1A.DNA.28_probe_103	CCCAGGAAGGGCGAGGAAAGCGGAGTGGAGtttCAACTTAAC	This study
CDKN1A.DNA.28_probe_104	TAAGTTCGTCTAGGATCGGTCCCGGGTGGCtttCAACTTAAC	This study
CDKN1A.DNA.28_probe_105	CCCTGGCCCAGGTCCCAGGTTCAGGTCCTTTAtttCAACTTAAC	This study
CDKN1A.DNA.28_probe_106	CACTGTGTCCACCACCTGGCTGAGCGCTGAtttCAACTTAAC	This study
CDKN1A.DNA.28_probe_107	GCGGGCTGTTTCCTGGCCCTTGGGAATGTGtttCAACTTAAC	This study
CDKN1A.DNA.28_probe_108	CCAGGACCCGTCCCCTAAGGACTAGCGAGGtttCAACTTAAC	This study
CDKN1A.DNA.28_probe_109	AGGTGACTCACTGTGACAAGGAGACCCCAGtttCAACTTAAC	This study
CDKN1A.DNA.28_probe_110	GGAACGGACTGTATGAGGTCAGAACCCCGCtttCAACTTAAC	This study
CDKN1A.DNA.28_probe_111	CCGGGATGGGGTACAGCGGGACTCCAGAAGtttCAACTTAAC	This study
CDKN1A.DNA.28_probe_112	CGGTCTCCGTCCTCCCATCGGCACAGTGACtttCAACTTAAC	This study
CDKN1A.DNA.28_probe_113	CTATTTGGCTGGAACAGTTTGTTCCCAAGGAAGCCtttCAACTTAAC	This study
CDKN1A.DNA.28_probe_114	CTGCTCTGGGCGGGCTCTAACCAGCCTGTCtttCAACTTAAC	This study
CDKN1A.DNA.28_probe_115	AGTCGGGGAAGGGCAAGGGTCTCCTCTACCtttCAACTTAAC	This study
CDKN1A.DNA.28_probe_116	CCTGGATGGGAGGCGGGGAGGGTTCATGTCtttCAACTTAAC	This study
CDKN1A.DNA.28_probe_117	GGGCACGACGCTGCTCAGGGCCTCTATCAGtttCAACTTAAC	This study
CDKN1A.DNA.28_probe_118	GGCTCAGGGCTTCCCGACCTAGCCCAGATTtttCAACTTAAC	This study
CDKN1A.DNA.28_probe_119	CCCTCTCCGAAAGCTACAGGGCTGAGCGGAtttCAACTTAAC	This study
CDKN1A.DNA.28_probe_120	GGGGACACTTGCGCCCTCTTCGTGAGGAAAtttCAACTTAAC	This study
CDKN1A.DNA.28_probe_121	AGCATCTTGGAGCTGGGTTAGGAACTTGGGGtttCAACTTAAC	This study
CDKN1A.DNA.28_probe_122	CAGGCAGCTTCCCCTCTCCTTGCCTCCCTCtttCAACTTAAC	This study
CDKN1A.DNA.28_probe_123	CACGTCGCGTTTCTGGGAGGACTTGCGAGCtttCAACTTAAC	This study
CDKN1A.DNA.28_probe_124	TTTATTTTCCAGGGATCTGACTCATCCCGTGCTTTGGtttCAACTTAAC	This study
CDKN1A.DNA.28_probe_125	GGTTTCCCAACAGCGGCGGGAGTTTCGGAAtttCAACTTAAC	This study
CDKN1A.DNA.28_probe_126	GTGACGCGCAGCCGGAGTGGAAGCAGTTTTttCAACTTAAC	This study
CDKN1A.DNA.28_probe_127	GGCGAGCAGCGCCTTGCAGGAAACTGACTCtttCAACTTAAC	This study
CDKN1A.DNA.28_probe_128	ATCACTACTCCCTCCAGCGGTCCGAGGCTCtttCAACTTAAC	This study
CDKN1A.DNA.28_probe_129	CACCTCCCACTCCGCGCGTGATTTCCTGGAtttCAACTTAAC	This study
CDKN1A.DNA.28_probe_130	GGCCCTGGCGGGAATAGCACACAGGCTTTCtttCAACTTAAC	This study
CDKN1A.DNA.28_probe_131	CCGCGGCTACTCCTGGGCTCATCCGAGATCtttCAACTTAAC	This study
CDKN1A.DNA.28_probe_132	AACCCCTATGCCATTACCACCCCTTCAAAGGAtttCAACTTAAC	This study
CDKN1A.DNA.28_probe_133	ATATGGCTGAAGTCTAAGGCAGGAAGGCCAATAAAGGtttCAACTTAAC	This study
CDKN1A.DNA.28_probe_134	AAAACAAGGGTTTGCGTTTCTGAGTTTTCTTTGGGCtttCAACTTAAC	This study
CDKN1A.DNA.28_probe_135	GGGGAGGAGAGGCCTATGAGAGCCATAAGAGAtttCAACTTAAC	This study
CDKN1A.DNA.28_probe_136	AGGAGGGGTGGTAGAAGAGGAGAGGGTGCCtttCAACTTAAC	This study
CDKN1A.DNA.28_probe_137	TGCCTAGATCCTAGTCCTGTCTTGAACTCCCGAtttCAACTTAAC	This study
CDKN1A.DNA.28_probe_138	GAGCCAGGGAATATCCAGCACCTTGATGAAGCtttCAACTTAAC	This study
CDKN1A.DNA.28_probe_139	CTAGGCGGGCGCCTCCTCCTTGTGCCTATGtttCAACTTAAC	This study
CDKN1A.DNA.28_probe_140	TAGAGGTTATTTGAGGGCTCTGTCCACTGTACTGGGtttCAACTTAAC	This study
CDKN1A.DNA.28_probe_141	TGACCCCTTTATGGGGCAGTGGCCTTTGGCtttCAACTTAAC	This study
CDKN1A.DNA.28_probe_142	AGCTGTATGACTCAGGGGCAAGTCTCATATCTCTTCCtttCAACTTAAC	This study
CDKN1A.DNA.28_probe_143	TCTCCTGCCCTTTAAACTTGGTGTGAAGTTACCAAGAtttCAACTTAAC	This study
CDKN1A.DNA.28_probe_144	ACTGTGGGCTCCACTGATCACAAGCAGTGGtttCAACTTAAC	This study
CDKN1A.DNA.28_probe_145	GGTGAGGTGGGGTGGAGCAGATGTGGCATGtttCAACTTAAC	This study
CDKN1A.DNA.28_probe_146	TGTCCCGGGCTTCCTGCCTCATGAGGACTCtttCAACTTAAC	This study
CDKN1A.DNA.28_probe_147	CCCCAGAAACTGCAAGTTGGGACTTGTCCCtttCAACTTAAC	This study
CDKN1A.DNA.28_probe_148	TAGGAAAATCCAGTTGCTGCCAAGGTCGTGCtttCAACTTAAC	This study
CDKN1A.DNA.28_probe_149	AGTCACTCAGCCCTGGAGTCAAGCCAGAGCtttCAACTTAAC	This study
CDKN1A.DNA.28_probe_150	GGTAGGTGCCAGGGCTCCCTCATGGGCAAAtttCAACTTAAC	This study
CDKN1A.DNA.28_probe_151	CTCACTCTCCGTTTTCCCTCTCCTGAAGGGGtttCAACTTAAC	This study
CDKN1A.DNA.28_probe_152	GAGGAGAGGAGCCAGGTAGACCAGCCACCTtttCAACTTAAC	This study
CDKN1A.DNA.28_probe_153	TTTTGCCTGCAAAACGGTTTCCTTGGACACAGtttCAACTTAAC	This study
CDKN1A.DNA.28_probe_154	CAACACGAGGCAGGGGCTGCCAGGTGTCTAtttCAACTTAAC	This study
CDKN1A.DNA.28_probe_155	GACTTCAGATCACCTGATGTGCCTGGCAGGtttCAACTTAAC	This study
CDKN1A.DNA.28_probe_156	ATGTGGCTCAGCCTGGGAGAAATCATCCCTtttCAACTTAAC	This study
CDKN1A.DNA.28_probe_157	CTTACCCCTAGGCCACCCGCCTGACGACATtttCAACTTAAC	This study
CDKN1A.DNA.28_probe_158	CCTTGGGAAAGGCCCTCAGCCTACAGCACCtttCAACTTAAC	This study
CDKN1A.DNA.28_probe_159	TGTCAGCTGCTGTCTGAAGGAGGTAGTTGGCtttCAACTTAAC	This study
CDKN1A.DNA.28_probe_160	GGGGAGGCTCAGTAAAACTGAAGGCAGAGAGGtttCAACTTAAC	This study
CDKN1A.DNA.28_probe_161	TCTGTCTGCCTTGCTGCATGGACTCTGTGAtttCAACTTAAC	This study
CDKN1A.DNA.28_probe_162	CAGAGCAGGGTTACCCTACTTGGGGATCTGGtttCAACTTAAC	This study
CDKN1A.DNA.28_probe_163	GGGGACTTAGGAGGCTGGAGGAACTGTCAGtttCAACTTAAC	This study
CDKN1A.DNA.28_probe_164	ACTGTTTCTTCTTTTGGGAATTGACCTTCTGGCCAGtttCAACTTAAC	This study
CDKN1A.DNA.28_probe_165	GGCTGCGATTAGGAAACTGCTGGACTCTGGtttCAACTTAAC	This study
CDKN1A.DNA.28_probe_166	GGGGCATTCACACCCATGAGGGACACCTCTtttCAACTTAAC	This study
CDKN1A.DNA.28_probe_167	ATTTTAGCTGATAATACCTGGTGGCAAACAGGACCCTtttCAACTTAAC	This study
CDKN1A.DNA.28_probe_168	GGTCCTTGCTCTTGCAATAGACTTGCCTTTGTTGAtttCAACTTAAC	This study
CDKN1A.DNA.28_probe_169	CATTAGCTTGCCCTTCAGTTGCCTGCTCTCCtttCAACTTAAC	This study
CDKN1A.DNA.28_probe_170	CAGTGACCTTGGTGTGCCAGGCTGGCTGAGtttCAACTTAAC	This study
CDKN1A.DNA.28_probe_171	GGGGTCAGGCCTCCTGTGGGAAGGAAGCAGtttCAACTTAAC	This study
CDKN1A.DNA.28_probe_172	GAAGACCAGCTGGAAGGAGTGAGAGAGACCCtttCAACTTAAC	This study
CDKN1A.DNA.28_probe_173	TCTGGTAGGAAGACGTCACCTGAGGTGACACtttCAACTTAAC	This study
CDKN1A.DNA.28_probe_174	AGCAAAGCCCGGCCAGGTAACATAGTGTCTtttCAACTTAAC	This study
CDKN1A.DNA.28_probe_175	AATCTCCGCCGTGACCAGGGCCTTCCTTGTtttCAACTTAAC	This study
CDKN1A.DNA.28_probe_176	ATCTCTGCTGCAGGCGCCATGTCAGAACCGtttCAACTTAAC	This study
CDKN1A.DNA.28_probe_177	CTGGGGATGTCCGTCAGAACCCATGCGGCAtttCAACTTAAC	This study
CDKN1A.DNA.28_probe_178	GACAGCGAGCAGCTGAGCCGCGACTGTGATtttCAACTTAAC	This study
CDKN1A.DNA.28_probe_179	CTGCATCCAGGAGGCCCGTGAGCGATGGAAtttCAACTTAAC	This study
CDKN1A.DNA.28_probe_180	CTTCGACTTTGTCACCGAGACACCACTGGAGGtttCAACTTAAC	This study
CDKN1A.DNA.28_probe_181	GCCTTGGCCTGCCCAAGCTCTACCTTCCCAtttCAACTTAAC	This study
CDKN1A.DNA.28_probe_182	CCTCACCTGCTCTGCTGCAGGGGACAGCAGtttCAACTTAAC	This study
CDKN1A.DNA.28_probe_183	AGGAAGACCATGTGGACCTGTCACTGTCTTGTtttCAACTTAAC	This study
CDKN1A.DNA.28_probe_184	CTTGTGCCTCGCTCAGGGGAGCAGGCTGAAtttCAACTTAAC	This study
CDKN1A.DNA.28_probe_185	GGGTCCCCAGGTGGACCTGGAGACTCTCAGtttCAACTTAAC	This study
CDKN1A.DNA.28_probe_186	GGTCGAAAACGGCGGCAGACCAGCATGACAtttCAACTTAAC	This study
CDKN1A.DNA.28_probe_187	GGTGCGGACATGTGCACGGAAGGACTTTGTtttCAACTTAAC	This study
CDKN1A.DNA.28_probe_188	AAGGGACCAGGATTCTCAGAATCCATGGTCCAtttCAACTTAAC	This study
CDKN1A.DNA.28_probe_189	GTGCGGGTGCGGTGATGGATAAAATCACATCTtttCAACTTAAC	This study
CDKN1A.DNA.28_probe_190	GTGAAGCATGGTGGGACACTCCATAATACCCCTtttCAACTTAAC	This study
CDKN1A.DNA.28_probe_191	CAAGAGACAGAGTGGACGTTCCCCGAGTTCTtttCAACTTAAC	This study
CDKN1A.DNA.28_probe_192	TCCTGTTCTCAGCAGTCGGCCCCATTGGCCtttCAACTTAAC	This study
CDKN1A.DNA.28_probe_193	CCCCACTGTCTTCCTCAGTTGGGCAGCTCCtttCAACTTAAC	This study
CDKN1A.DNA.28_probe_194	GCCGCGTCCTCTTCTTCTTGGCCTGGCTGAtttCAACTTAAC	This study
CDKN1A.DNA.28_probe_195	TCTGCTGTCTCTCCTCAGATTTCTACCACTCCAAACGtttCAACTTAAC	This study
CDKN1A.DNA.28_probe_196	CCGGCTGATCTTCTCCAAGAGGAAGCCCTAtttCAACTTAAC	This study
CDKN1A.DNA.28_probe_197	CACAGGAAGCCTGCAGTCCTGGAAGCGCGAtttCAACTTAAC	This study
CDKN1A.DNA.28_probe_198	GGGCCTCAAAGGCCCGCTCTACATCTTCTGtttCAACTTAAC	This study
CDKN1A.DNA.28_probe_199	TAATTTAAACACCTCCTCATGTACATACCCTGGCCGCtttCAACTTAAC	This study
CDKN1A.DNA.28_probe_200	AAAACTAGGCGGTTGAATGAGAGGTTCCTAAGAGTGCtttCAACTTAAC	This study
CDKN1A.DNA.28_probe_201	ATTTAAAGCCTCCTCATCCCGTGTTCTCCTTTTCCTtttCAACTTAAC	This study
CDKN1A.DNA.28_probe_202	TTGGGTGGGCCGGCTTCATGCCAGCTACTTtttCAACTTAAC	This study
CDKN1A.DNA.28_probe_203	CCTCCTCCCCACTTGTCCGCTGGGTGGTACtttCAACTTAAC	This study
CDKN1A.DNA.28_probe_204	CCTCTGGAGGGGTGTGGCTCCTTCCCATCGtttCAACTTAAC	This study
CDKN1A.DNA.28_probe_205	CATTTGAGAAGTAAACAGATGGCACTTTGAAGGGGCCtttCAACTTAAC	This study
CDKN1A.DNA.28_probe_206	AAAACTTTGGAGTCCCCTCACCTCCTCTAAGGTTGtttCAACTTAAC	This study
CDKN1A.DNA.28_probe_207	GGCAGGGTGACCCTGAAGTGAGCACAGCCTtttCAACTTAAC	This study
CDKN1A.DNA.28_probe_208	GAGCTGGGGACCTGGTACCCTCCTGGCTCTtttCAACTTAAC	This study
CDKN1A.DNA.28_probe_209	CTGCCCTCATGGCCCCTCTGACCTGCACTGtttCAACTTAAC	This study
CDKN1A.DNA.28_probe_210	GGGAGCCCGTCTCAGTGTTGAGCCTTTTCCtttCAACTTAAC	This study
CDKN1A.DNA.28_probe_211	CTCTTTGGCTCCCCTGTACCTTTTGAGGAGCCtttCAACTTAAC	This study
CDKN1A.DNA.28_probe_212	TTTTCTCCAGCTGGGCTCTGCAATTCCCCTtttCAACTTAAC	This study
CDKN1A.DNA.28_probe_213	CCCCTTGTCCTTTCCCTTCAGTACCCTCTCAtttCAACTTAAC	This study
CDKN1A.DNA.28_probe_214	CTCCAGGTGGCTCTGAGGTGCCTGTCCCACtttCAACTTAAC	This study
CDKN1A.DNA.28_probe_215	CCCCAGCTCAATGGACTGGAAGGGGAAGGGtttCAACTTAAC	This study
CDKN1A.DNA.28_probe_216	ACACACAAGAAGAAGGGCACCCTAGTTCTACCTCtttCAACTTAAC	This study
CDKN1A.DNA.28_probe_217	CCCCTTGAGTGGGGTTATCTCTGTGTTAGGGGtttCAACTTAAC	This study
CDKN1A.DNA.28_probe_218	GGGGAGTAGATCTTTCTAGGAGGGAGACACTGGCtttCAACTTAAC	This study
CDKN1A.DNA.28_probe_219	CCCTCAAATCGTCCAGCGACCTTCCTCATCCtttCAACTTAAC	This study
CDKN1A.DNA.28_probe_220	ACCCCATCCCTCCCCAGTTCATTGCACTTTttCAACTTAAC	This study
CDKN1A.DNA.28_probe_221	TAGCAGCGGAACAAGGAGTCAGACATTTTAAGATGGTtttCAACTTAAC	This study
CDKN1A.DNA.28_probe_222	GGCAGTAGAGGCTATGGACAGGGCATGCCAtttCAACTTAAC	This study
CDKN1A.DNA.28_probe_223	CGTGGGCTCATATGGGGCTGGGAGTAGTTGtttCAACTTAAC	This study
CDKN1A.DNA.28_probe_224	TCTTTCCTGGCACTAACGTTGAGCCCCTGGtttCAACTTAAC	This study
CDKN1A.DNA.28_probe_225	AGGCACTGAAGTGCTTAGTGTACTTGGAGTATTGGGtttCAACTTAAC	This study
CDKN1A.DNA.28_probe_226	GTCTGACCCCAAACACCTTCCAGCTCCTGTtttCAACTTAAC	This study
CDKN1A.DNA.28_probe_227	AACATACTGGCCTGGACTGTTTTCTCTCGGCTtttCAACTTAAC	This study
CDKN1A.DNA.28_probe_228	AACTACTGTCACACCTCTGCAAAGATCACCAATGTCAtttCAACTTAAC	This study
CDKN1A.DNA.28_probe_229	TAAGGACACCACTGCTGCAGAGCCCTGCAGtttCAACTTAAC	This study
CDKN1A.DNA.28_probe_230	CACTAGGCACTTCTTTATTGCTTTGCAAAGGGAAGGCtttCAACTTAAC	This study
CDKN1A.DNA.28_probe_231	AAGGTTTCTAGGGCAATTAACAAAAGCCAACCAACCCtttCAACTTAAC	This study
CDKN1A.DNA.28_probe_232	GTGTAAGTCAGTGTTGCCCCTGAAATTTTACCTGTGCtttCAACTTAAC	This study
CDKN1A.DNA.28_probe_233	CTCATCCCAATCCACTACACACATTGTGGACACTGTtttCAACTTAAC	This study
CDKN1A.DNA.28_probe_234	TGCTGTAGTCTGCCAAGAGTTATCACCACCTTACTCAtttCAACTTAAC	This study
CDKN1A.DNA.28_probe_235	CTACCAGCATTTGGGTCCGCGTTGTCACTTtttCAACTTAAC	This study
CDKN1A.DNA.28_probe_236	CACTGGTGAGGGATCTGTTTTCAGAAGCCCATCCtttCAACTTAAC	This study
CDKN1A.DNA.28_probe_237	TGCTTCTGCCATTTCTGGTAACTGTCTTAGTCACCCtttCAACTTAAC	This study
CDKN1A.DNA.28_probe_238	TGGTGAAGAAAACCAGAGGGATGAAGACATTTGAGGTtttCAACTTAAC	This study
CDKN1A.DNA.28_probe_239	TAGCCTGCCAGGAACTATCTACCAAAGGTTTAGGTGAtttCAACTTAAC	This study

## Sheet: Overexpression of SGF29 
Primers used for plasmid construction
Name	Sequences	Source
SGF29 WT-Forward	gacctgcactctagaggatccATGGCCCTCGTGTCTGCC	This study
SGF29 WT-Reverse	aggttgattgtcgacacgcgtTCACTTTTTCTTGGGTTCCTTACA	This study
SGF29 (1-53)-Forward	gacctgcactctagaggatccATGGCCCTCGTGTCTGCC	This study
SGF29 (1-53)-Reverse	aggttgattgtcgacacgcgtCTAGGGAGAAATCTTGTTCTCTGTCTG	This study
SGF29 (54-293)-Forward	gacctgcactctagaggatccATGTATTACCGGACAAAGCTGCG	This study
SGF29 (54-293)-Reverse	aggttgattgtcgacacgcgtTCACTTTTTCTTGGGTTCCTTACA	This study
SGF29 (1-98)-Forward	gacctgcactctagaggatccATGGCCCTCGTGTCTGCC	This study
SGF29 (1-98)-Reverse	aggttgattgtcgacacgcgtCTAGGCCGCAATCCGCCT	This study
SGF29 (99-293)-Forward	gacctgcactctagaggatccATGAAGATTGCCGGTCTCTACAA	This study
SGF29 (99-293)-Reverse	aggttgattgtcgacacgcgtTCACTTTTTCTTGGGTTCCTTACA	This study

## Sheet: RNA FISH of CDKN1A
Sequence used for RNA FISH primer of CDKN1A
Name	Sequences	Source
CDKN1A.RNA FISH_probe_1	TCTATGCCAGAGCTCAACAT	This study
CDKN1A.RNA FISH_probe_2	CCAAGGACAAAATAGCCACC	This study
CDKN1A.RNA FISH_probe_3	CTTCCTCACCTGAAAACAGG	This study
CDKN1A.RNA FISH_probe_4	TTGTCTGTCTCCTGAATACT	This study
CDKN1A.RNA FISH_probe_5	AGGGGAGGATTTGACGAGTG	This study
CDKN1A.RNA FISH_probe_6	AAGAAATCCCTGTGGTTGCA	This study
CDKN1A.RNA FISH_probe_7	TTCTGACATGGCGCCTGAAC	This study
CDKN1A.RNA FISH_probe_8	CATGGGTTCTGACGGACATC	This study
CDKN1A.RNA FISH_probe_9	CATTAGCGCATCACAGTCGC	This study
CDKN1A.RNA FISH_probe_10	TCGAAGTTCCATCGCTCACG	This study
CDKN1A.RNA FISH_probe_11	CAGTGGTGTCTCGGTGACAA	This study
CDKN1A.RNA FISH_probe_12	CGTGGGAAGGTAGAGCTTGG	This study
CDKN1A.RNA FISH_probe_13	GACAGTGACAGGTCCACATG	This study
CDKN1A.RNA FISH_probe_14	TGAGCGAGGCACAAGGGTAC	This study
CDKN1A.RNA FISH_probe_15	TTTTCGACCCTGAGAGTCTC	This study
CDKN1A.RNA FISH_probe_16	GAAATCTGTCATGCTGGTCT	This study
CDKN1A.RNA FISH_probe_17	CTTCCTCTTGGAGAAGATCA	This study
CDKN1A.RNA FISH_probe_18	AGGGTATGTACATGAGGAGG	This study
CDKN1A.RNA FISH_probe_19	ACTCTTAGGAACCTCTCATT	This study
CDKN1A.RNA FISH_probe_20	CGGGATGAGGAGGCTTTAAA	This study
CDKN1A.RNA FISH_probe_21	GACAAGTGGGGAGGAGGAAG	This study
CDKN1A.RNA FISH_probe_22	GTGACAGCGATGGGAAGGAG	This study
CDKN1A.RNA FISH_probe_23	CCAGGAAAGGGGGTGAATTT	This study
CDKN1A.RNA FISH_probe_24	CTTCAAAGTGCCATCTGTTT	This study
CDKN1A.RNA FISH_probe_25	AAAGTTTTTGATGATGCCCC	This study
CDKN1A.RNA FISH_probe_26	CAACCTTAGAGGAGGTGAGG	This study
CDKN1A.RNA FISH_probe_27	CTAGGCTGTGCTCACTTCAG	This study
CDKN1A.RNA FISH_probe_28	TATCAAGAGCCAGGAGGGTA	This study
CDKN1A.RNA FISH_probe_29	CTGCCTTCACAAGACAGAGG	This study
CDKN1A.RNA FISH_probe_30	CTCAACACTGAGACGGGCTC	This study
CDKN1A.RNA FISH_probe_31	GGGGAGCCAAAGAGGGAAAA	This study
CDKN1A.RNA FISH_probe_32	TAGCTGGGGCTCCTCAAAAG	This study
CDKN1A.RNA FISH_probe_33	GGGTACTGAAGGGAAAGGAC	This study
CDKN1A.RNA FISH_probe_34	CTGCCTGAGGTAGAACTAGG	This study
CDKN1A.RNA FISH_probe_35	CTAACACAGAGATAACCCCA	This study
CDKN1A.RNA FISH_probe_36	TCTACTCCCCCATCATATAC	This study
CDKN1A.RNA FISH_probe_37	CAGTGTCTCCCTCCTAGAAA	This study
CDKN1A.RNA FISH_probe_38	GAAGGTCGCTGGACGATTTG	This study
CDKN1A.RNA FISH_probe_39	TTGTTCCGCTGCTAATCAAA	This study
CDKN1A.RNA FISH_probe_40	GCCACCATCTTAAAATGTCT	This study
CDKN1A.RNA FISH_probe_41	ACGTTAGTGCCAGGAAAGAC	This study
CDKN1A.RNA FISH_probe_42	CTCCAAGTACACTAAGCACT	This study
