# Supplementary material for: SGF29 nuclear condensates reinforce cellular aging
Source: Cell Discov. 2023 Nov 7;9:110. doi: 10.1038/s41421-023-00602-7 (PMC10630320; doi:10.1038/s41421-023-00602-7)
Supplement: Supplementary file 9 — Supplementary Table S4 [file 41421_2023_602_MOESM9_ESM.xlsx]

## Sheet: The sequencing information of R
Supplementary Table S4. Differentially expressed genes (DEGs) between hMPCs transduced with lentiviruses expressing either EGFP, EGFP-SGF29-WT, EGFP-SGF29-R207P, or EGFP-SGF29-D194A.
The sequencing information of RNA-seq data
Sample	Run	Raw Reads	Clean Reads	Uniquely mapped reads
RNAseq_EGFP	RNAseq_EGFP_rep1_R1	11993897	11952275	10606860
	RNAseq_EGFP_rep1_R2	11993897	11952275
	RNAseq_EGFP_rep2_R1	11420114	11377759	10012221
	RNAseq_EGFP_rep2_R2	11420114	11377759
RNAseq_SGF29_WT	RNAseq_SGF29_WT_rep1_R1	11846144	11797258	10108498
	RNAseq_SGF29_WT_rep1_R2	11846144	11797258
	RNAseq_SGF29_WT_rep2_R1	12122756	12073414	10363933
	RNAseq_SGF29_WT_rep2_R2	12122756	12073414
RNAseq_SGF29_R207P	RNAseq_SGF29_R207P_rep1_R1	11917095	11853431	10417355
	RNAseq_SGF29_R207P_rep1_R2	11917095	11853431
	RNAseq_SGF29_R207P_rep2_R1	11988534	11931597	10462809
	RNAseq_SGF29_R207P_rep2_R2	11988534	11931597
RNAseq_SGF29_D194A	RNAseq_SGF29_D194A_rep1_R1	11747695	11699798	10259306
	RNAseq_SGF29_D194A_rep1_R2	11747695	11699798
	RNAseq_SGF29_D194A_rep2_R1	11228237	11178616	9823047
	RNAseq_SGF29_D194A_rep2_R2	11228237	11178616

## Sheet: RNAseq_OE_SGF29_WT_vs_EGFP
DEGs between hMPCs transduced with lentiviruses expressing EGFP-SGF29-WT compared to EGFP
GeneID	Symbol	Length	baseMean	log2FoldChange	lfcSE	stat	pvalue	padj	GFP_1	GFP_2	WT_1	WT_2
ENSG00000126709	IFI6	6158	5526.14	6.81723	0.120531	56.5602	0	0	107.591	85.9227	10901.7	11009.4
ENSG00000101255	TRIB3	16943	2941.62	5.04929	0.103688	48.6969	0	0	159.756	185.97	5812.46	5608.3
ENSG00000187608	ISG15	1118	2245.9	4.9628	0.11409	43.4989	0	0	140.194	138.889	4310.27	4394.25
ENSG00000189060	H1F0	2329	2421.44	4.15231	0.0945108	43.9348	0	0	244.524	271.892	4580.82	4588.53
ENSG00000151012	SLC7A11	78253	2514.59	3.95732	0.0901013	43.9208	0	0	292.342	316.619	4665.7	4783.68
ENSG00000070669	ASNS	20425	3030.42	3.8779	0.0812117	47.7505	0	0	381.458	390.772	5642.7	5706.74
ENSG00000116717	GADD45A	3278	7039.91	3.83843	0.0574482	66.8154	0	0	917.237	922.786	13322.5	12997.1
ENSG00000168003	SLC3A2	32835	7389.66	3.82887	0.0578408	66.1968	0	0	927.018	1018.13	13893.7	13719.8
ENSG00000038427	VCAN	110839	4577.17	-3.50098	0.0685867	-51.0447	0	0	8823.52	7999.05	740.925	745.184
ENSG00000168542	COL3A1	38427	3431.54	-3.45351	0.0701919	-49.2009	0	0	6175.05	6403.01	577.355	570.761
ENSG00000115415	STAT1	56603	6268.11	3.32659	0.0635718	52.328	0	0	1225.88	1044.02	11360.6	11442
ENSG00000108821	COL1A1	18344	138408	-3.31242	0.0416448	-79.5398	0	0	238910	264091	25258.6	25373.4
ENSG00000164692	COL1A2	36672	74931.1	-3.27498	0.0416476	-78.6355	0	0	130054	141606	13723	14340.7
ENSG00000186340	THBS2	38265	4055.06	-3.07205	0.0745661	-41.199	0	0	6785.82	7710.68	896.537	827.214
ENSG00000181026	AEN	10987	3200.25	3.01424	0.0734961	41.0123	0	0	666.192	745.056	5704.59	5685.15
ENSG00000150687	PRSS23	161852	5355.44	-2.92102	0.060493	-48.2869	0	0	9674.46	9249.05	1190.08	1308.17
ENSG00000100219	XBP1	6043	3791.13	2.64733	0.0643889	41.1147	0	0	1020.48	1067.56	6495.03	6581.45
ENSG00000161011	SQSTM1	31691	6766.66	2.61433	0.0551385	47.414	0	0	1856.21	1944.44	11978.6	11287.4
ENSG00000103257	SLC7A5	39466	5781.36	2.61066	0.0587864	44.4092	0	0	1547.57	1707.86	10098.9	9771.14
ENSG00000142156	COL6A1	23314	28454.9	-2.53547	0.0422962	-59.9456	0	0	46597.6	50479	8279.26	8463.83
ENSG00000041982	TNC	97731	6405.1	-2.50436	0.0628035	-39.8761	0	0	10190.7	11591.3	1929.23	1909.16
ENSG00000130635	COL5A1	203067	13919.5	-2.49886	0.0489207	-51.0799	0	0	22524.5	24784.6	4177.65	4191.33
ENSG00000204262	COL5A2	147984	9522.41	-2.49675	0.0487241	-51.2425	0	0	15789.7	16567.8	2783.33	2948.79
ENSG00000152661	GJA1	14036	5276.82	-2.48047	0.0591352	-41.9458	0	0	8619.2	9280.83	1636.58	1570.67
ENSG00000113140	SPARC	26070	29949.3	-2.47749	0.0373032	-66.4149	0	0	49613.4	51947.9	9228.84	9006.96
ENSG00000166147	FBN1	237544	14743	-2.43339	0.044513	-54.6669	0	0	24029.7	25730.9	4567.56	4643.8
ENSG00000198938	MT-CO3	784	30779.3	-2.41179	0.0343886	-70.1334	0	0	52423.8	51217	9670.92	9805.68
ENSG00000049323	LTBP1	452538	4779.17	-2.33427	0.0581759	-40.1243	0	0	8093.2	7860.16	1530.48	1632.84
ENSG00000135919	SERPINE2	64208	8106.47	-2.32563	0.0547751	-42.4579	0	0	14158.5	12874.3	2649.82	2743.28
ENSG00000119681	LTBP2	114434	4727.61	-2.2472	0.0560396	-40.1002	0	0	7721.53	7899	1625.97	1663.93
ENSG00000087245	MMP2	116992	13640.8	-2.23483	0.0409913	-54.5195	0	0	22485.3	22517.6	4678.08	4882.12
ENSG00000163359	COL6A3	90373	7117.53	-2.19391	0.0572407	-38.3277	0	0	11090.5	12274	2503.94	2601.67
ENSG00000228253	MT-ATP8	207	10665.8	-2.16311	0.0420655	-51.4225	0	0	17522.1	17354	3881.46	3905.52
ENSG00000166710	B2M	7401	8165.57	2.14195	0.0470069	45.5667	0	0	3019.06	3014.36	13143.9	13485
ENSG00000120708	TGFBI	34924	35406.5	-2.05463	0.0327647	-62.7085	0	0	57286	56863.2	13623.1	13853.7
ENSG00000115414	FN1	75733	369620	-2.04389	0.0329099	-62.1056	0	0	579131	610784	143498	145066
ENSG00000105974	CAV1	36395	8141.34	-2.04292	0.0529903	-38.5528	0	0	12526.2	13680.5	3137.88	3220.78
ENSG00000141753	IGFBP4	14282	14655.2	-2.00279	0.039702	-50.4456	0	0	23786.2	23128.5	5797.43	5908.8
ENSG00000123384	LRP1	84859	15910.8	-1.98026	0.0485333	-40.8021	0	0	24081.8	26693.7	6467.62	6400.12
ENSG00000091136	LAMB1	79457	5407.17	-1.96585	0.0522516	-37.6228	0	0	8667.02	8553.43	2185.64	2222.6
ENSG00000142173	COL6A2	34753	23910.8	-1.96423	0.0449644	-43.6841	0	0	36245	39888.1	9808.85	9701.2
ENSG00000198899	MT-ATP6	681	40750.6	-1.90855	0.0320229	-59.5997	0	0	63912.1	64805.7	17066	17218.7
ENSG00000198727	MT-CYB	1141	32920.9	-1.90238	0.0327449	-58.0969	0	0	52074.9	51817.3	13815.9	13975.4
ENSG00000137801	THBS1	18388	28545.9	-1.83828	0.0339637	-54.1247	0	0	44148	45082.3	12499.3	12454
ENSG00000134013	LOXL2	128140	8990.63	-1.8311	0.0486756	-37.6184	0	0	13574.9	14498.6	3889.41	3999.64
ENSG00000198804	MT-CO1	1542	114974	-1.82727	0.029443	-62.0614	0	0	177797	180994	50434.2	50671.6
ENSG00000157227	MMP14	12471	12186.4	-1.80756	0.0421961	-42.8371	0	0	19102.2	18812.4	5292.57	5538.36
ENSG00000198695	MT-ND6	525	13247.7	-1.75572	0.0407632	-43.0713	0	0	20396.6	20487.3	6178.5	5928.66
ENSG00000198786	MT-ND5	1812	42732.2	-1.72711	0.0333777	-51.7444	0	0	64565.2	66711.3	19953.7	19698.6
ENSG00000198712	MT-CO2	684	27137.3	-1.67028	0.033415	-49.9859	0	0	41217	41380.6	12977.7	12973.8
ENSG00000198886	MT-ND4	1378	57480.3	-1.56822	0.0312947	-50.1113	0	0	85070.5	86869	29165.7	28816.1
ENSG00000111640	GAPDH	4445	29829.2	-1.56609	0.0411023	-38.1022	0	0	42815.6	46379.4	15105	15016.8
ENSG00000156508	EEF1A1	8048	52985.9	-1.53405	0.033293	-46.0773	0	0	77605.4	79938.7	26812.1	27587.3
ENSG00000210082	MT-RNR2	1559	70996.1	-1.52092	0.029905	-50.8583	0	0	104686	105913	36707.6	36678.1
ENSG00000150093	ITGB1	105474	22817.1	-1.48666	0.0350464	-42.4197	0	0	33404.2	33861.8	11898.1	12104.3
ENSG00000128595	CALU	32516	8971.63	-1.63631	0.0438692	-37.2997	1.66139e-304	5.43215e-302	13684.7	13467.5	4331.49	4402.89
ENSG00000122861	PLAU	8321	3603.3	-2.32979	0.0628007	-37.0982	3.00453e-301	9.65138e-299	6114.19	5907.48	1205.11	1186.42
ENSG00000164733	CTSB	26925	12242.2	-1.47953	0.0400282	-36.9622	4.64249e-299	1.46559e-296	17919.8	18123.8	6404.84	6520.14
ENSG00000163430	FSTL1	58961	10491.6	-1.55405	0.0420546	-36.953	6.5174e-299	2.0226e-296	15458.3	15847.4	5327.94	5332.85
ENSG00000134986	NREP	334844	2321.67	-3.01191	0.0822599	-36.6146	1.67577e-293	5.11388e-291	3972.16	4290.25	524.306	499.955
ENSG00000184009	ACTG1	13877	37768.2	-1.48359	0.0413579	-35.8719	8.39071e-282	2.51859e-279	53286.7	57994.3	19689.3	20102.7
ENSG00000035862	TIMP2	72411	5301.84	-1.86788	0.0522814	-35.7274	1.48569e-279	4.38759e-277	8379.03	8267.41	2289.97	2270.95
ENSG00000102144	PGK1	64109	6370.55	-1.89982	0.0533876	-35.5854	2.35936e-277	6.85712e-275	9700.54	10396.6	2710.83	2674.2
ENSG00000168268	NT5DC2	10685	2382.24	-2.64875	0.0751979	-35.2237	8.68288e-272	2.48412e-269	4089.53	4129	650.741	659.699
ENSG00000212907	MT-ND4L	297	9313.45	-1.53242	0.0435403	-35.1953	2.35968e-271	6.64704e-269	13762.9	13920.7	4848.72	4721.51
ENSG00000162407	PPAP2B	150556	2323.18	-2.64866	0.0761026	-34.8038	2.12972e-265	5.90837e-263	4021.06	3993.64	631.289	646.747
ENSG00000198959	TGM2	38118	14619.4	-1.50751	0.0434514	-34.6942	9.6263e-264	2.63071e-261	22374.5	20886.3	7589.62	7627.12
ENSG00000117289	TXNIP	4167	5354.85	1.8837	0.054351	34.658	3.37995e-263	9.10102e-261	2337.65	2228.11	8501.18	8352.45
ENSG00000166750	SLFN5	30620	4292.14	2.15655	0.0622929	34.6195	1.28452e-262	3.40863e-260	1531.26	1614.88	7215.62	6806.82
ENSG00000178209	PLEC	61582	12402	-1.3794	0.0402803	-34.245	5.17568e-257	1.35381e-254	17675.3	18159.1	6906.16	6867.26
ENSG00000134684	YARS	42915	3835.98	2.27848	0.0677454	33.633	5.52657e-248	1.42523e-245	1228.05	1395.95	6387.16	6332.76
ENSG00000182670	TTC3	129888	3970.82	-1.95537	0.0584542	-33.4513	2.46211e-245	6.26128e-243	6318.5	6308.84	1613.59	1642.34
ENSG00000100234	TIMP3	61344	4588.28	-1.88049	0.0564657	-33.3033	3.46241e-243	8.68448e-241	7367.24	7065.67	1956.64	1963.55
ENSG00000133110	POSTN	36262	1669.31	-3.36176	0.101455	-33.1356	9.13439e-241	2.26014e-238	3172.29	2913.13	272.321	319.488
ENSG00000087074	PPP1R15A	3666	5552.76	4.45932	0.134721	33.1003	2.9414e-240	7.18093e-238	435.796	530.837	10641.7	10602.7
ENSG00000135862	LAMC1	122133	10121.6	-1.57168	0.0476145	-33.0086	6.12253e-239	1.47505e-236	14678	15617.9	4979.58	5211.1
ENSG00000185885	IFITM1	1767	1443.91	3.98501	0.120831	32.9801	1.56657e-238	3.72519e-236	185.838	156.544	2595	2838.26
ENSG00000182492	BGN	14616	4750.6	-1.96978	0.0598584	-32.9074	1.72229e-237	4.04296e-235	7318.33	7820.14	1876.18	1987.73
ENSG00000136542	GALNT5	56614	2138.69	-2.74369	0.0833906	-32.9017	2.07924e-237	4.8191e-235	3873.26	3569.91	565.861	545.72
ENSG00000107562	CXCL12	88904	5292.76	-1.83176	0.0560693	-32.6695	4.23558e-234	9.69419e-232	8001.92	8526.36	2356.28	2286.5
ENSG00000134369	NAV1	203692	3978.01	-1.92888	0.0591459	-32.6123	2.74873e-233	6.21348e-231	6192.44	6410.07	1654.26	1655.29
ENSG00000166033	HTRA1	53384	1818.22	-2.88605	0.0885333	-32.5985	4.31248e-233	9.62944e-231	3307.05	3099.1	434.122	432.604
ENSG00000143322	ABL2	130358	2684.64	2.34333	0.0721223	32.4911	1.42539e-231	3.14444e-229	879.2	888.653	4541.04	4429.65
ENSG00000173530	TNFRSF10D	28443	4730.81	-1.86126	0.0573843	-32.435	8.80264e-231	1.91877e-228	7398.76	7439.96	2115.79	1968.74
ENSG00000113407	TARS	28843	4490.95	1.82096	0.0566211	32.1604	6.318e-227	1.36097e-224	1971.41	1991.52	7069.73	6931.16
ENSG00000130589	HELZ2	16154	1500.11	3.40927	0.10643	32.0331	3.76892e-225	8.02429e-223	265.173	250.706	2831.07	2653.48
ENSG00000174807	CD248	2558	2924.58	-2.20545	0.0688759	-32.0206	5.62753e-225	1.18437e-222	4750.29	4863.46	1076.02	1008.55
ENSG00000034510	TMSB10	1047	11735.7	-1.54522	0.0482733	-32.0099	7.94067e-225	1.6522e-222	16721.1	18242.7	6052.95	5926.07
ENSG00000137831	UACA	109040	2515.21	-2.30512	0.0721936	-31.9298	1.03176e-223	2.12264e-221	4134.09	4233.75	836.414	856.573
ENSG00000091986	CCDC80	44971	8382.17	-1.73321	0.0545449	-31.7759	1.39339e-221	2.83478e-219	12218.6	13558.1	3823.1	3928.84
ENSG00000067225	PKM	32795	27537.9	-1.09294	0.0347243	-31.4749	1.9188e-217	3.86079e-215	36898.1	38096.7	17540.8	17615.9
ENSG00000128965	CHAC1	3551	1250.25	4.12101	0.13109	31.4364	6.43371e-217	1.28045e-214	116.285	156.544	2352.75	2375.43
ENSG00000113013	HSPA9	20563	5509.65	1.70586	0.0543797	31.3694	5.28952e-216	1.04141e-213	2506.1	2665.96	8352.64	8513.92
ENSG00000111371	SLC38A1	86955	2666.73	2.23905	0.0719485	31.1202	1.28276e-212	2.49864e-210	912.89	952.212	4373.05	4428.79
ENSG00000099250	NRP1	158771	3459.02	-2.01339	0.0652354	-30.8636	3.68522e-209	7.10277e-207	5373.01	5716.8	1346.57	1399.7
ENSG00000011028	MRC2	66197	4881.49	-1.71609	0.0556696	-30.8264	1.15986e-208	2.2122e-206	7375.93	7594.15	2221.01	2334.85
ENSG00000106484	MEST	20122	971.941	-4.17079	0.136432	-30.5704	3.02497e-205	5.71002e-203	1810.57	1872.64	106.983	97.5733
ENSG00000106105	GARS	39353	5118.35	1.6397	0.0538191	30.4669	7.15902e-204	1.33757e-201	2461.54	2512.94	7839.83	7659.07
ENSG00000100097	LGALS1	4199	8819.85	-1.3939	0.0458388	-30.4087	4.20893e-203	7.78439e-201	12500.1	13055.5	4805.4	4918.38
ENSG00000130766	SESN2	22965	1693.08	3.07041	0.101346	30.2962	1.28577e-201	2.35425e-199	322.772	399.011	3070.68	2979.87
ENSG00000122884	P4HA1	89758	2891.23	-2.04474	0.0675904	-30.2519	4.92586e-201	8.92996e-199	4565.54	4743.4	1132.61	1123.39
ENSG00000162772	ATF3	55444	1777.9	7.32575	0.243042	30.1419	1.37035e-199	2.45991e-197	26.0826	17.6553	3519.83	3548.04
ENSG00000166923	GREM1	16696	16539.2	-1.15509	0.0385514	-29.9622	3.04738e-197	5.41724e-195	23266.7	22388.2	10240.3	10261.6
ENSG00000168056	LTBP3	20126	2874.13	-2.23472	0.0747727	-29.8869	2.91546e-196	5.13289e-194	4995.9	4485.64	1016.78	998.183
ENSG00000075624	ACTB	36634	39752.3	-1.17459	0.0393658	-29.8377	1.2667e-195	2.20888e-193	53291	56903.2	23916.5	24898.5
ENSG00000104368	PLAT	33007	3269.47	-1.9903	0.0667253	-29.8283	1.67633e-195	2.89562e-193	5345.84	5102.4	1270.54	1359.12
ENSG00000155090	KLF10	7124	1694.34	2.69124	0.0905316	29.7271	3.4317e-194	5.87238e-192	453.185	455.508	2936.29	2932.38
ENSG00000163017	ACTG2	27552	2399.61	-2.48222	0.0836832	-29.6622	2.36292e-193	4.00602e-191	3836.31	4305.55	696.717	759.863
ENSG00000205413	SAMD9	18508	1024.36	4.40114	0.14882	29.5736	3.26404e-192	5.48299e-190	99.9832	84.7457	2005.27	1907.43
ENSG00000113389	NPR3	102644	1054.4	-3.59971	0.122512	-29.3824	9.21537e-190	1.53394e-187	1936.63	1959.74	147.654	173.56
ENSG00000142798	HSPG2	115053	5292.24	-1.62397	0.0554415	-29.2915	1.33e-188	2.19391e-186	7742.18	8241.52	2625.07	2560.22
ENSG00000092841	MYL6	5336	5129.03	-1.55372	0.0531709	-29.2213	1.04075e-187	1.70144e-185	7568.29	7735.4	2566.71	2645.7
ENSG00000134590	FAM127A	1244	2908.03	-1.97876	0.0679336	-29.1279	1.59275e-186	2.58082e-184	4522.07	4756.35	1175.05	1178.65
ENSG00000130508	PXDN	112966	5302.22	-1.57192	0.05417	-29.0182	3.87331e-185	6.22108e-183	7872.59	7997.87	2748.85	2589.58
ENSG00000119917	IFIT3	13078	963.781	5.06441	0.175021	28.936	4.21172e-184	6.70579e-182	56.5122	55.3201	1850.54	1892.75
ENSG00000164574	GALNT10	230255	3565.1	-1.74711	0.0604379	-28.9076	9.58407e-184	1.5128e-181	5458.86	5528.48	1643.65	1629.39
ENSG00000148339	SLC25A25	41045	957.641	4.35399	0.150713	28.8893	1.62861e-183	2.54871e-181	88.0287	90.6308	1819.6	1832.31
ENSG00000083444	PLOD1	41334	6494.1	-1.40175	0.0488876	-28.673	8.28973e-181	1.28631e-178	9277.79	9566.85	3593.22	3538.54
ENSG00000179222	MAGED1	99351	6059.53	-1.40278	0.0492785	-28.4664	3.05013e-178	4.6931e-176	8717.01	8870.05	3308.52	3342.53
ENSG00000136295	TTYH3	32852	4316.52	-1.60052	0.0562546	-28.4514	4.67639e-178	7.1354e-176	6426.09	6558.37	2162.65	2118.98
ENSG00000090861	AARS	37249	3541.85	1.82753	0.064252	28.4432	5.91387e-178	8.94901e-176	1506.27	1608.99	5447.3	5604.85
ENSG00000113721	PDGFRB	42036	1706.03	-2.72739	0.0963175	-28.3167	2.15338e-176	3.23183e-174	2813.66	3115.58	419.091	475.778
ENSG00000162734	PEA15	10040	6880.14	1.33177	0.0474844	28.0465	4.4032e-173	6.55468e-171	3929.77	3894.77	9784.98	9911.03
ENSG00000087303	NID2	64192	2980.84	-1.87646	0.0669137	-28.0429	4.87207e-173	7.19416e-171	4678.56	4692.79	1236.94	1315.08
ENSG00000198840	MT-ND3	346	2866.54	-1.87901	0.0677529	-27.7332	2.77727e-169	4.06815e-167	4500.33	4515.06	1190.08	1260.68
ENSG00000179218	CALR	5912	13973.6	-1.17467	0.0423824	-27.716	4.47545e-169	6.50361e-167	18787.1	19949.4	8563.07	8595.08
ENSG00000117152	RGS4	8028	4541.04	-1.89102	0.0685672	-27.5791	1.98297e-167	2.85892e-165	6653.23	7654.18	1938.96	1917.79
ENSG00000185022	MAFF	14630	1266.4	3.13954	0.113968	27.5477	4.72058e-167	6.75264e-165	236.917	280.132	2350.98	2197.56
ENSG00000120053	GOT1	33755	1296.82	2.94145	0.107259	27.4237	1.43156e-165	2.03192e-163	280.388	317.796	2275.82	2313.26
ENSG00000184640	SEPTIN9	220028	5954.96	-1.41988	0.051876	-27.3706	6.13824e-165	8.64548e-163	8626.81	8712.33	3335.05	3145.66
ENSG00000141756	FKBP10	10534	8819.61	-1.22402	0.0448466	-27.2934	5.08184e-164	7.10294e-162	12154.5	12549.4	5221.84	5352.71
ENSG00000272761	RP11-572C15.6	5109	1218.65	-3.01217	0.11105	-27.1243	5.08758e-162	7.0571e-160	2044.22	2292.84	277.626	259.908
ENSG00000142089	IFITM3	7869	4154.23	1.59622	0.0590628	27.0258	7.35433e-161	1.01246e-158	2072.48	2057.44	6101.58	6385.44
ENSG00000163347	CLDN1	16775	848.899	4.19192	0.155796	26.9065	1.84558e-159	2.52183e-157	93.4625	82.3916	1579.99	1639.75
ENSG00000185745	IFIT1	11443	1280.9	7.04844	0.262187	26.8832	3.44921e-159	4.67815e-157	20.6487	17.6553	2558.75	2526.54
ENSG00000100664	EIF5	11482	4016.1	1.599	0.0596838	26.7911	4.10105e-158	5.52134e-156	1994.23	1992.7	5905.29	6172.16
ENSG00000116132	PRRX1	76692	1507.56	-2.59572	0.097235	-26.6953	5.33811e-157	7.13437e-155	2489.8	2684.79	404.06	451.6
ENSG00000138080	EMILIN1	7837	2135.76	-2.09432	0.0786597	-26.6251	3.47499e-156	4.61065e-154	3342.92	3579.33	813.426	807.354
ENSG00000129038	LOXL1	26149	3275.57	-1.72605	0.0650804	-26.5218	5.43432e-155	7.15844e-153	4889.4	5171.84	1544.62	1496.41
ENSG00000085063	CD59	38185	7867.91	-1.19469	0.0450869	-26.4975	1.0365e-154	1.3556e-152	10887.3	11015.8	4741.74	4826.86
ENSG00000155130	MARCKS	6108	3816.44	-1.65701	0.0628036	-26.384	2.09396e-153	2.71918e-151	5575.15	6015.77	1839.93	1834.9
ENSG00000166598	HSP90B1	23539	10525.2	-1.20622	0.0458522	-26.3066	1.60998e-152	2.07597e-150	14235.6	15136.5	6273.99	6454.52
ENSG00000217128	FNIP1	155304	1210.24	2.80244	0.106922	26.2101	2.03847e-151	2.6101e-149	302.123	304.849	2118.44	2115.53
ENSG00000104332	SFRP1	47536	2008.89	-2.26502	0.0866246	-26.1475	1.05215e-150	1.33784e-148	3137.52	3514.59	671.96	711.508
ENSG00000163840	DTX3L	10966	1009.6	3.25729	0.124613	26.1392	1.30765e-150	1.65125e-148	181.491	201.271	1868.23	1787.4
ENSG00000162909	CAPN2	74426	7798.35	-1.20954	0.0465537	-25.9816	8.00211e-149	1.00355e-146	10726.5	11051.1	4636.53	4779.36
ENSG00000055483	USP36	54061	1772.54	2.21087	0.0853963	25.8896	8.7252e-148	1.08679e-145	641.197	617.937	2915.07	2915.97
ENSG00000180573	HIST1H2AC	14972	1756.35	2.22945	0.0866191	25.7386	4.32584e-146	5.35177e-144	604.246	630.884	2943.36	2846.89
ENSG00000187498	COL4A1	158179	4062.46	-1.68915	0.0656626	-25.7247	6.18094e-146	7.5955e-144	5877.27	6526.59	1957.53	1888.43
ENSG00000149257	SERPINH1	10728	4101.83	-1.57566	0.0613684	-25.6755	2.19703e-145	2.68184e-143	5932.7	6353.57	2016.77	2104.3
ENSG00000128510	CPA4	31047	2886.86	-1.74154	0.0681339	-25.5606	4.18873e-144	5.07919e-142	4578.58	4310.26	1326.24	1332.35
ENSG00000140941	MAP1LC3B	20785	3856.83	1.62455	0.0638301	25.4511	6.85803e-143	8.26122e-141	1798.61	1980.93	5772.67	5875.12
ENSG00000167552	TUBA1A	4529	3881.67	-1.54285	0.0606451	-25.4407	8.9575e-143	1.07197e-140	5609.93	5949.85	1997.31	1969.6
ENSG00000166825	ANPEP	30514	2078.4	-1.9466	0.0770698	-25.2576	9.33994e-141	1.11048e-138	3239.67	3361.58	851.444	860.89
ENSG00000111011	RSRC2	22358	1702.99	2.20369	0.0875166	25.1802	6.59777e-140	7.79388e-138	625.982	588.512	2785.98	2811.49
ENSG00000198431	TXNRD1	134505	4099.9	1.46972	0.0583733	25.1779	6.99597e-140	8.2113e-138	2199.63	2150.42	5930.93	6118.62
ENSG00000131737	KRT34	4754	1860.02	2.41456	0.0963106	25.0705	1.04336e-138	1.21681e-136	652.064	521.421	3114.89	3151.7
ENSG00000198467	TPM2	9029	6404.96	-1.28173	0.0511339	-25.0661	1.16685e-138	1.35222e-136	8820.26	9333.79	3698.43	3767.36
ENSG00000148303	RPL7A	3213	4339	-1.61462	0.0644153	-25.0657	1.17655e-138	1.35488e-136	6315.24	6769.06	2032.68	2239
ENSG00000114251	WNT5A	24231	1729.32	-2.2716	0.0907283	-25.0374	2.39472e-138	2.74045e-136	2793.01	2937.85	553.483	632.931
ENSG00000170836	PPM1D	64306	935.038	3.23624	0.129294	25.0301	2.87417e-138	3.2687e-136	193.446	164.783	1684.32	1697.6
ENSG00000112769	LAMA4	146179	1143.1	-3.31999	0.133137	-24.9366	2.98089e-137	3.36914e-135	2270.27	1885.59	236.07	180.467
ENSG00000143320	CRABP2	6211	1173.57	-2.57281	0.10318	-24.9352	3.09056e-137	3.47166e-135	2022.49	1996.23	345.706	329.849
ENSG00000140937	CDH11	182360	2798.66	-1.76261	0.070821	-24.8882	9.9775e-137	1.11395e-134	4377.52	4269.06	1215.72	1332.35
ENSG00000090020	SLC9A1	68167	2686.46	1.71631	0.0689908	24.8774	1.3074e-136	1.45082e-134	1242.18	1265.3	4093.65	4144.71
ENSG00000129474	AJUBA	11469	2397.57	1.87861	0.0756818	24.8224	5.13247e-136	5.66118e-134	979.183	1072.27	3756.79	3782.04
ENSG00000149925	ALDOA	17368	11978.6	-1.11463	0.0449454	-24.7995	9.07311e-136	9.94782e-134	15823.4	16955	7609.95	7526.09
ENSG00000188313	PLSCR1	29685	772.864	3.81669	0.153974	24.7879	1.20933e-135	1.31803e-133	92.3758	112.994	1417.31	1468.78
ENSG00000074800	ENO1	18248	16033.1	-1.28601	0.0519521	-24.7538	2.82042e-135	3.05573e-133	21301.9	24180.8	9278.36	9371.35
ENSG00000124201	ZNFX1	40481	2255.25	1.86391	0.0753909	24.7233	6.01117e-135	6.47438e-133	963.968	980.46	3485.35	3591.21
ENSG00000107201	DDX58	71023	822.51	3.55256	0.14375	24.7135	7.65516e-135	8.19684e-133	141.281	116.525	1537.55	1494.68
ENSG00000182752	PAPPA	248519	2618.85	-1.74498	0.0706863	-24.6863	1.50007e-134	1.59687e-132	4144.96	3923.02	1220.14	1187.29
ENSG00000152952	PLOD2	94214	6580.74	-1.17573	0.0476507	-24.6739	2.03807e-134	2.15705e-132	9069.13	9177.25	4006.12	4070.45
ENSG00000112715	VEGFA	16304	6234.74	-1.18669	0.0482491	-24.595	1.42808e-133	1.50277e-131	8630.07	8697.02	3815.14	3796.72
ENSG00000181104	F2R	19739	3266.32	-1.52459	0.0622055	-24.5089	1.18743e-132	1.24239e-130	4800.28	4895.24	1680.78	1688.97
ENSG00000106991	ENG	39745	4174.18	-1.40979	0.0575933	-24.4783	2.51401e-132	2.61542e-130	6148.97	5981.63	2327.1	2239
ENSG00000171314	PGAM1	7282	4772.82	-1.38154	0.0564483	-24.4745	2.76234e-132	2.85753e-130	6710.83	7085.68	2691.38	2603.39
ENSG00000167460	TPM4	35983	11744.4	-1.11998	0.0457648	-24.4726	2.89528e-132	2.97823e-130	15488.7	16686.7	7407.48	7394.85
ENSG00000138496	PARP9	36654	781.507	3.74786	0.153296	24.4485	5.21889e-132	5.33843e-130	120.632	95.3389	1408.46	1501.59
ENSG00000152223	EPG5	119667	2999.5	1.61701	0.0663279	24.379	2.85665e-131	2.90585e-129	1453.02	1497.17	4588.78	4459.01
ENSG00000135842	FAM129A	183825	810.884	3.86393	0.158589	24.3644	4.07611e-131	4.1234e-129	122.805	84.7457	1587.06	1448.92
ENSG00000134871	COL4A2	207216	4811.58	-1.50026	0.0617539	-24.2942	2.25947e-130	2.27313e-128	6736.91	7483.51	2528.69	2497.19
ENSG00000153246	PLA2R1	130603	751.333	-4.0493	0.166702	-24.2907	2.45785e-130	2.45919e-128	1589.95	1244.11	86.6475	84.6211
ENSG00000135074	ADAM19	180242	2811.34	-1.71088	0.0705434	-24.2529	6.16427e-130	6.13412e-128	4154.74	4459.74	1285.57	1345.3
ENSG00000143641	GALNT2	224335	3302.95	-1.5417	0.0636481	-24.2223	1.29556e-129	1.28225e-127	4872.01	4962.33	1641	1736.46
ENSG00000162804	SNED1	96729	817.94	-3.81866	0.158115	-24.1511	7.27501e-129	7.16159e-127	1719.28	1335.92	103.447	113.116
ENSG00000166012	TAF1D	54444	2051.37	2.01322	0.0834026	24.1385	9.85477e-129	9.64924e-127	862.898	765.065	3338.58	3238.91
ENSG00000160014	CALM3	9720	4411.76	-1.38855	0.0575816	-24.1145	1.76094e-128	1.71504e-126	6200.04	6570.14	2433.2	2443.65
ENSG00000111669	TPI1	3830	6000.69	-1.34223	0.0557521	-24.075	4.5723e-128	4.42957e-126	8243.18	8971.27	3343.89	3444.42
ENSG00000102554	KLF5	22563	876.153	3.27381	0.137216	23.8588	8.20839e-126	7.91029e-124	147.801	181.262	1647.19	1528.36
ENSG00000173575	CHD2	144712	3075.78	1.59638	0.067022	23.8187	2.13928e-125	2.0508e-123	1481.27	1577.21	4550.76	4693.88
ENSG00000183696	UPP1	20106	632.016	4.57667	0.192983	23.7154	2.50272e-124	2.38671e-122	52.1651	49.435	1221.91	1204.56
ENSG00000065308	TRAM2	79514	5237.25	-1.3349	0.0564381	-23.6525	1.11163e-123	1.05461e-121	7210.74	7791.89	2972.54	2973.83
ENSG00000175197	DDIT3	3930	643.743	4.26173	0.180292	23.6379	1.57235e-123	1.484e-121	68.4667	58.8512	1205.11	1242.55
ENSG00000113742	CPEB4	73697	1060.6	2.7749	0.117426	23.631	1.85026e-123	1.73735e-121	281.474	258.945	1931	1771
ENSG00000055332	EIF2AK2	57856	2520.87	1.6649	0.0707232	23.5411	1.55041e-122	1.44837e-120	1222.62	1194.68	3811.61	3854.58
ENSG00000182199	SHMT2	5609	2717.46	1.60633	0.0683645	23.4965	4.42705e-122	4.11469e-120	1324.78	1362.99	4086.58	4095.49
ENSG00000146197	SCUBE3	38667	7621.51	-2.85642	0.121602	-23.49	5.16481e-122	4.77615e-120	12336	14451.5	1785.12	1913.47
ENSG00000157601	MX1	38911	1103.73	7.39863	0.315037	23.4849	5.81753e-122	5.35272e-120	8.69419	17.6553	2231.62	2156.97
ENSG00000137628	DDX60	102515	658.513	3.93442	0.167827	23.4433	1.54589e-121	1.41527e-119	77.1609	84.7457	1218.37	1253.77
ENSG00000106333	PCOLCE	5999	1588.8	-2.07635	0.0886209	-23.4296	2.13592e-121	1.94571e-119	2485.45	2651.83	607.417	610.481
ENSG00000072364	AFF4	88256	4030.72	1.3667	0.0584679	23.3752	7.63341e-121	6.91919e-119	2297.44	2206.92	5850.48	5768.05
ENSG00000157557	ETS2	19649	901.323	2.91647	0.124927	23.3454	1.53418e-120	1.38378e-118	207.574	214.218	1618.01	1565.49
ENSG00000138685	FGF2	71529	2556.18	1.75135	0.0750553	23.3342	1.99578e-120	1.79131e-118	1228.05	1112.29	4022.04	3862.35
ENSG00000104856	RELB	36765	642.663	4.06864	0.174467	23.3203	2.75737e-120	2.4628e-118	74.9874	69.4444	1248.43	1177.79
ENSG00000148848	ADAM12	376075	1087.92	-2.46655	0.105839	-23.3046	3.98032e-120	3.53785e-118	1817.09	1867.94	335.096	331.576
ENSG00000169908	TM4SF1	8844	1630.42	-2.15704	0.0927678	-23.2521	1.35525e-119	1.19877e-117	2646.29	2681.26	551.715	642.429
ENSG00000197712	FAM114A1	78063	1652.11	-1.95841	0.0844077	-23.2017	4.37273e-119	3.84927e-117	2628.91	2627.12	673.729	678.696
ENSG00000198888	MT-ND1	956	25848.8	-0.870761	0.0376599	-23.1217	2.79913e-118	2.45225e-116	32513	34330.2	18346.3	18205.6
ENSG00000128606	LRRC17	31959	564.939	-3.92263	0.16985	-23.0947	5.24e-118	4.56878e-116	1075.91	1044.02	71.6168	68.2149
ENSG00000100316	RPL3	7508	10709.1	-1.08195	0.0469003	-23.0691	9.46063e-118	8.20967e-116	13997.6	15096.5	6823.05	6919.07
ENSG00000185624	P4HB	17536	10245.6	-1.03534	0.0450921	-22.9605	1.15854e-116	1.00061e-114	13364.1	14180.8	6693.96	6743.78
ENSG00000156011	PSD3	557430	1995.61	-1.78619	0.0778096	-22.9559	1.28552e-116	1.10506e-114	3095.13	3093.22	876.201	917.88
ENSG00000163513	TGFBR2	87641	5842.34	-1.18836	0.0518036	-22.9397	1.86738e-116	1.59774e-114	7909.54	8333.32	3553.43	3573.08
ENSG00000110092	CCND1	13388	16017.1	-0.916403	0.0399874	-22.9173	3.1233e-116	2.65989e-114	20412.9	21467.7	11113	11075
ENSG00000023608	SNAPC1	34072	817.138	3.22808	0.140925	22.9064	4.01595e-116	3.40426e-114	160.843	154.19	1568.5	1385.02
ENSG00000111331	OAS3	34898	683.414	5.96909	0.261018	22.8685	9.55826e-116	8.06506e-114	20.6487	22.3634	1367.79	1322.85
ENSG00000143367	TUFT1	43279	1063.59	2.53898	0.111592	22.7523	1.36098e-114	1.1431e-112	320.598	303.672	1847.01	1783.09
ENSG00000137959	IFI44L	26224	591.576	4.74779	0.20901	22.7156	3.14104e-114	2.62614e-112	34.7768	50.612	1164.44	1116.48
ENSG00000196305	IARS	83550	4205.35	1.27753	0.056311	22.687	6.02424e-114	5.01381e-112	2457.2	2455.27	5937.12	5971.83
ENSG00000089157	RPLP0	4550	12171.1	-0.949703	0.0418809	-22.6763	7.68604e-114	6.36793e-112	15685.4	16392.4	8235.05	8371.44
ENSG00000092964	DPYSL2	143904	2354.9	-1.92612	0.0850001	-22.6602	1.10698e-113	9.13008e-112	3525.49	3932.43	916.872	1044.81
ENSG00000116005	PCYOX1	23806	1545.76	-2.37356	0.105046	-22.5954	4.80829e-113	3.94797e-111	2612.6	2570.62	438.543	561.262
ENSG00000173193	PARP14	50223	950.909	2.78765	0.123491	22.5737	7.85421e-113	6.42012e-111	221.702	260.122	1698.47	1623.34
ENSG00000134333	LDHA	14038	5383.12	-1.1712	0.0519437	-22.5474	1.42406e-112	1.15887e-110	7465.05	7445.85	3377.48	3244.1
ENSG00000185551	NR2F2	14326	3856.8	-1.40256	0.0622687	-22.5243	2.39864e-112	1.94332e-110	5382.79	5810.96	2133.47	2099.98
ENSG00000185507	IRF7	3447	577.412	5.04822	0.22422	22.5146	2.98687e-112	2.40923e-110	36.9503	30.6026	1129.07	1113.03
ENSG00000168488	ATXN2L	14203	3188.46	1.49397	0.0666448	22.4169	2.69479e-111	2.1641e-109	1619.29	1723.16	4812.47	4598.9
ENSG00000142534	RPS11	3325	4116.59	-1.27096	0.056864	-22.3508	1.18543e-110	9.47829e-109	5749.03	5893.36	2388.11	2435.88
ENSG00000134853	PDGFRA	69151	940.757	-2.78179	0.124578	-22.3298	1.89931e-110	1.51202e-108	1553	1732.58	219.271	258.181
ENSG00000141582	CBX4	6274	1046.55	2.70446	0.121139	22.3253	2.10109e-110	1.66541e-108	285.822	270.715	1938.96	1690.69
ENSG00000196924	FLNA	26115	25778.9	-1.06127	0.0476399	-22.2769	6.18919e-110	4.88466e-108	32841.2	36870.3	16822.9	16581.4
ENSG00000089127	OAS1	25409	664.053	6.09145	0.274164	22.2183	2.28644e-109	1.79677e-107	22.8222	15.3013	1329.77	1288.31
ENSG00000126778	SIX1	14845	1229.76	-2.37084	0.106832	-22.1922	4.08737e-109	3.19828e-107	1922.5	2199.86	393.45	403.245
ENSG00000142541	RPL13A	4755	12352	-0.903816	0.0408365	-22.1325	1.53653e-108	1.19719e-106	15821.3	16378.3	8535.66	8672.8
ENSG00000181381	DDX60L	181052	585.427	3.87666	0.175673	22.0675	6.48948e-108	5.03485e-106	71.7271	77.6835	1104.31	1087.99
ENSG00000149273	RPS3	22795	5659.29	-1.22084	0.0555022	-21.9963	3.12479e-107	2.41413e-105	7722.61	8119.11	3280.23	3515.23
ENSG00000083799	CYLD	59886	1612.14	1.92387	0.0877316	21.9291	1.37237e-106	1.0558e-104	669.453	675.611	2597.66	2505.82
ENSG00000048052	HDAC9	915468	550.811	4.20728	0.192673	21.8364	1.04685e-105	8.01999e-104	51.0784	62.3822	1040.65	1049.13
ENSG00000153879	CEBPG	9357	922.815	2.90677	0.133195	21.8234	1.39118e-105	1.06135e-103	185.838	249.529	1648.96	1606.94
ENSG00000108175	ZMIZ1	247485	2316.93	-1.56631	0.0717893	-21.8181	1.56181e-105	1.18658e-103	3483.11	3445.15	1157.36	1182.1
ENSG00000070614	NDST1	72393	4770.01	-1.1697	0.0537838	-21.7482	7.18061e-105	5.43293e-103	6591.28	6617.22	2984.92	2886.61
ENSG00000128165	ADM2	4885	639.132	3.67465	0.16962	21.664	4.48654e-104	3.3806e-102	83.6816	102.401	1263.46	1106.98
ENSG00000026025	VIM	9335	14728.6	-0.973473	0.0449781	-21.6433	7.03224e-104	5.27706e-102	18720.8	20315.4	9897.27	9980.97
ENSG00000063046	EIF4B	36052	3579.27	-1.2792	0.0593946	-21.5373	6.96117e-103	5.20241e-101	5081.75	5057.67	2073.35	2104.3
ENSG00000124762	CDKN1A	10812	19845.2	0.754667	0.0351874	21.4471	4.8606e-102	3.61779e-100	14720.4	14819.9	24871.4	24969.3
ENSG00000006327	TNFRSF12A	3939	2897.88	1.41311	0.0659549	21.4253	7.75854e-102	5.75137e-100	1598.64	1565.44	4239.54	4187.88
ENSG00000172270	BSG	12197	5904.53	-1.08426	0.0508749	-21.3122	8.75208e-101	6.46172e-99	7859.55	8189.73	3821.33	3747.5
ENSG00000102265	TIMP1	4477	2547.55	-1.51192	0.0710084	-21.2921	1.34353e-100	9.87951e-99	3841.75	3702.92	1284.68	1360.85
ENSG00000110619	CARS	56692	2093.62	2.01794	0.0948888	21.2664	2.32374e-100	1.7019e-98	731.399	928.671	3322.67	3391.75
ENSG00000100292	HMOX1	13854	1600.91	1.9134	0.0905153	21.139	3.48612e-99	2.54306e-97	637.936	706.214	2489.79	2569.72
ENSG00000084234	APLP2	74968	6570.41	-1.0019	0.0474017	-21.1363	3.69077e-99	2.68167e-97	8810.48	8718.21	4350.06	4402.89
ENSG00000141682	PMAIP1	4359	963.943	2.4334	0.115345	21.0968	8.51116e-99	6.15965e-97	302.123	300.141	1657.8	1595.71
ENSG00000138642	HERC6	64373	527.044	5.33722	0.253772	21.0315	3.3749e-98	2.43285e-96	22.8222	28.2486	972.574	1084.53
ENSG00000135899	SP110	58436	801.673	2.74745	0.131048	20.9653	1.36073e-97	9.7706e-96	213.008	202.448	1349.23	1442.01
ENSG00000112081	SRSF3	11233	2950.17	1.45955	0.0697948	20.912	4.16475e-97	2.97877e-95	1495.4	1652.54	4311.16	4341.58
ENSG00000111912	NCOA7	149960	985.939	2.39535	0.114647	20.8933	6.15873e-97	4.3878e-95	329.292	300.141	1673.71	1640.61
ENSG00000105223	PLD3	31984	4247.07	-1.16958	0.056294	-20.7762	7.10482e-96	5.04222e-94	5931.61	5828.62	2571.13	2656.93
ENSG00000147604	RPL7	5519	3989.79	-1.32218	0.0636795	-20.763	9.34448e-96	6.60608e-94	5527.33	5873.35	2184.76	2373.71
ENSG00000135486	HNRNPA1	6896	4370.4	-1.37587	0.0662787	-20.7588	1.02049e-95	7.1866e-94	6066.37	6553.67	2297.04	2564.54
ENSG00000115461	IGFBP5	23421	3188.79	-1.31815	0.0636051	-20.7239	2.10742e-95	1.47843e-93	4569.88	4533.89	1871.76	1779.63
ENSG00000156113	KCNMA1	768995	3116.75	-1.40934	0.0680833	-20.7002	3.44973e-95	2.41086e-93	4344.92	4712.8	1671.94	1737.32
ENSG00000196262	PPIA	27885	6489.88	-1.09192	0.0528954	-20.6429	1.13021e-94	7.86851e-93	8501.83	9169.01	4104.26	4184.43
ENSG00000115677	HDLBP	89798	10831.9	-0.916023	0.0443781	-20.6413	1.16834e-94	8.10315e-93	13765.1	14555.1	7579.89	7427.66
ENSG00000065911	MTHFD2	19004	1642.85	1.76993	0.085936	20.5959	2.98682e-94	2.06373e-92	755.308	734.463	2512.78	2568.85
ENSG00000100345	MYH9	106737	26688.2	-0.823559	0.0399985	-20.5897	3.39119e-94	2.33431e-92	32880.3	35331.9	19237.5	19303.1
ENSG00000180398	MCFD2	39986	7251.73	-0.944606	0.0460063	-20.5321	1.11322e-93	7.63411e-92	9597.3	9491.52	4917.69	5000.41
ENSG00000116044	NFE2L2	165103	1529.48	1.82811	0.0894541	20.4363	7.96182e-93	5.43959e-91	679.234	665.018	2341.25	2432.42
ENSG00000118503	TNFAIP3	16099	556.399	3.49823	0.171293	20.4225	1.05538e-92	7.18364e-91	86.9419	94.1619	1060.99	983.504
ENSG00000139514	SLC7A1	86279	3715.22	1.42564	0.0698758	20.4024	1.59159e-92	1.07934e-90	1877.95	2155.13	5528.64	5299.18
ENSG00000074410	CA12	60784	1016.76	-2.23419	0.10984	-20.3404	5.65144e-92	3.81837e-90	1618.21	1736.11	346.59	366.116
ENSG00000008405	CRY1	102466	794.152	2.68308	0.132091	20.3123	1.0013e-91	6.7404e-90	196.706	231.874	1384.59	1363.44
ENSG00000089009	RPL6	13649	5667.19	-1.06606	0.052491	-20.3094	1.06291e-91	7.1289e-90	7619.37	7722.45	3556.97	3769.96
ENSG00000024422	EHD2	29792	5204.51	-1.21353	0.0597666	-20.3045	1.17261e-91	7.83597e-90	6952.09	7594.15	3227.18	3044.63
ENSG00000158710	TAGLN2	7626	4202.12	-1.21072	0.0596426	-20.2996	1.29598e-91	8.62884e-90	5661	6076.97	2516.31	2554.17
ENSG00000184575	XPOT	46778	3358.3	1.27277	0.0628069	20.2648	2.6276e-91	1.74317e-89	1922.5	2010.36	4702.84	4797.5
ENSG00000072195	SPEG	63442	1645.22	-1.71185	0.0848249	-20.181	1.43892e-90	9.51145e-89	2573.48	2468.22	757.724	781.45
ENSG00000149948	HMGA2	142165	5385.07	-1.07567	0.0534221	-20.1353	3.61963e-90	2.38401e-88	7195.53	7414.07	3375.72	3554.95
ENSG00000151388	ADAMTS12	368658	1414.62	-1.82341	0.0909114	-20.057	1.75293e-89	1.1504e-87	2175.72	2236.34	609.185	637.249
ENSG00000113083	LOX	15091	8595.76	-0.950934	0.0474607	-20.0362	2.6621e-89	1.74083e-87	10978.6	11683.1	5815.99	5905.34
ENSG00000149256	TENM4	788117	750.579	-2.54104	0.127404	-19.9448	1.6639e-88	1.0842e-86	1278.05	1284.13	211.314	228.822
ENSG00000167004	PDIA3	26888	3977.54	-1.2183	0.0611728	-19.9157	2.97623e-88	1.93244e-86	5363.23	5765.06	2358.93	2422.93
ENSG00000099860	GADD45B	2138	771.245	2.71701	0.136433	19.9145	3.04458e-88	1.96983e-86	218.442	188.324	1279.38	1398.84
ENSG00000161638	ITGA5	24200	6715.83	-1.02765	0.0516266	-19.9054	3.65558e-88	2.35682e-86	8764.83	9258.46	4528.66	4311.36
ENSG00000205213	LGR4	106815	1166.23	-2.05534	0.103438	-19.8703	7.36097e-88	4.7291e-86	1946.41	1813.79	433.238	471.46
ENSG00000089597	GANAB	21807	5940.48	-1.0472	0.0527053	-19.869	7.54509e-88	4.83044e-86	7763.91	8249.76	3924.78	3823.49
ENSG00000172432	GTPBP2	23847	1803.3	1.69041	0.085295	19.8184	2.06701e-87	1.31871e-85	875.94	829.801	2850.53	2656.93
ENSG00000104980	TIMM44	17203	1046.52	2.11816	0.108104	19.5936	1.75196e-85	1.11383e-83	381.458	402.542	1697.58	1704.51
ENSG00000090863	GLG1	155157	3408.49	-1.18475	0.0605236	-19.5751	2.52295e-85	1.59845e-83	4695.95	4772.83	2093.69	2071.49
ENSG00000135404	CD63	4385	6882.23	-0.970338	0.0496335	-19.5501	4.12034e-85	2.6015e-83	8877.86	9349.1	4713.45	4588.53
ENSG00000174748	RPL15	7148	6202.46	-0.966577	0.0494431	-19.5493	4.18545e-85	2.63352e-83	8052.99	8359.22	4183.84	4213.78
ENSG00000128567	PODXL	57956	1782.48	1.61556	0.0826584	19.5451	4.5436e-85	2.84909e-83	870.506	883.944	2634.79	2740.69
ENSG00000118523	CTGF	3198	3675.89	-1.29448	0.0663075	-19.5224	7.08953e-85	4.43035e-83	4949.17	5496.7	2135.24	2122.43
ENSG00000148677	ANKRD1	9181	2258.44	1.44987	0.0742849	19.5177	7.77206e-85	4.84035e-83	1226.97	1193.5	3243.98	3369.3
ENSG00000143067	ZNF697	28352	791.135	2.48698	0.127499	19.5059	9.77401e-85	6.06651e-83	242.351	236.582	1373.98	1311.63
ENSG00000168386	FILIP1L	284373	1453.69	1.7955	0.0921215	19.4906	1.31866e-84	8.15698e-83	674.887	624.999	2240.46	2274.41
ENSG00000074695	LMAN1	32140	3317.16	-1.18773	0.0609684	-19.4811	1.58829e-84	9.7918e-83	4591.62	4629.23	2021.19	2026.59
ENSG00000166986	MARS	42125	2985.12	1.26972	0.0654954	19.3864	1.00568e-83	6.17921e-82	1743.19	1757.3	4297.01	4142.98
ENSG00000174444	RPL4	26516	9889.24	-0.879958	0.0454453	-19.363	1.58304e-83	9.69412e-82	12428.3	13202.7	6967.17	6958.79
ENSG00000152377	SPOCK1	623082	840.357	-2.5725	0.13289	-19.3581	1.74177e-83	1.06306e-81	1576.91	1300.61	236.954	246.955
ENSG00000125691	RPL23	5979	2829.98	-1.29147	0.0669138	-19.3005	5.31491e-83	3.23309e-81	4053.67	3983.05	1597.67	1685.51
ENSG00000198034	RPS4X	21622	3601.24	-1.16056	0.0601621	-19.2905	6.45913e-83	3.91611e-81	4975.25	4977.63	2176.8	2275.27
ENSG00000104419	NDRG1	64852	2297.5	-1.57016	0.0814597	-19.2753	8.66377e-83	5.23543e-81	3214.68	3660.54	1173.28	1141.52
ENSG00000148700	ADD3	139198	1199.35	-1.9716	0.102485	-19.2379	1.784e-82	1.07451e-80	1933.37	1889.12	519.001	455.918
ENSG00000168028	RPSA	5854	6002.82	-0.956934	0.0500192	-19.1313	1.38484e-81	8.3136e-80	7836.73	8010.82	4151.12	4012.59
ENSG00000114353	GNAI2	33064	5498.69	-0.991022	0.0518661	-19.1073	2.19462e-81	1.31318e-79	7167.27	7465.86	3711.7	3649.93
ENSG00000164096	C4orf3	7394	1378.62	-1.90652	0.0998861	-19.087	3.24055e-81	1.93272e-79	2089.87	2263.42	620.679	540.539
ENSG00000197063	MAFG	9445	1360.39	1.79261	0.0939487	19.0807	3.65468e-81	2.17264e-79	598.812	620.291	2142.32	2080.12
ENSG00000033170	FUT8	333530	1141.07	-1.98655	0.104441	-19.0207	1.14843e-80	6.80508e-79	1780.14	1864.4	486.287	433.467
ENSG00000115457	IGFBP2	31609	1193.8	-2.12893	0.111972	-19.0131	1.32837e-80	7.84593e-79	1944.24	1942.09	495.129	393.747
ENSG00000147403	RPL10	19190	4822.47	-1.02561	0.0539484	-19.011	1.38205e-80	8.13675e-79	6402.18	6533.66	3235.14	3118.89
ENSG00000211459	MT-RNR1	954	5632.04	-0.9514	0.0500942	-18.9922	1.97777e-80	1.16067e-78	7385.71	7463.5	3877.03	3801.9
ENSG00000166949	SMAD3	131433	1741.44	-1.5521	0.0817406	-18.9881	2.13729e-80	1.25028e-78	2562.61	2631.82	900.073	871.252
ENSG00000049759	NEDD4L	357174	2404.14	1.35528	0.0713766	18.9878	2.15298e-80	1.25545e-78	1362.81	1339.45	3413.74	3500.55
ENSG00000163565	IFI16	55188	1500.6	1.72959	0.0911063	18.9843	2.29775e-80	1.33562e-78	666.192	725.046	2333.29	2277.86
ENSG00000147065	MSN	153535	9781.58	-0.896742	0.0474268	-18.9079	9.81391e-80	5.68648e-78	12347.9	13107.3	6996.34	6674.7
ENSG00000166441	RPL27A	32349	3014.13	-1.2005	0.0635146	-18.9012	1.11476e-79	6.43888e-78	4172.12	4229.04	1819.6	1835.76
ENSG00000111981	ULBP1	9704	454.884	5.87521	0.311324	18.8717	1.95005e-79	1.12281e-77	18.4752	11.7702	893	896.293
ENSG00000166889	PATL1	32265	1099.48	2.00427	0.106225	18.8682	2.08337e-79	1.19582e-77	448.838	428.436	1709.08	1811.58
ENSG00000168906	MAT2A	6116	2060.36	-1.45702	0.0772676	-18.8568	2.58575e-79	1.47953e-77	3114.69	2926.08	1092.82	1107.85
ENSG00000100201	DDX17	24221	5114.7	-1.01159	0.0537476	-18.8212	5.06304e-79	2.88798e-77	7010.78	6664.31	3405.78	3377.94
ENSG00000172216	CEBPB	1837	1370.56	1.86197	0.0989898	18.8097	6.29235e-79	3.57804e-77	560.775	622.645	2233.38	2065.45
ENSG00000123933	MXD4	14863	1313.42	-1.74196	0.0926353	-18.8045	6.94278e-79	3.93568e-77	2023.57	2020.95	602.996	606.163
ENSG00000136830	FAM129B	73651	5838.78	-1.03487	0.0550629	-18.7942	8.41798e-79	4.7572e-77	7523.73	8172.07	3849.63	3809.68
ENSG00000138411	HECW2	399323	607.587	2.97092	0.158082	18.7936	8.51884e-79	4.79938e-77	156.495	117.702	1072.48	1083.67
ENSG00000140416	TPM1	29284	8021.46	-0.934867	0.0497447	-18.7933	8.5693e-79	4.81301e-77	10178.7	10888.6	5410.16	5608.3
ENSG00000137965	IFI44	14283	409.868	4.92791	0.262255	18.7905	9.02559e-79	5.05378e-77	17.3884	35.3107	799.279	787.494
ENSG00000181541	MAB21L2	2767	760.89	-2.60158	0.138525	-18.7806	1.08894e-78	6.07879e-77	1215.01	1398.3	194.515	235.73
ENSG00000164176	EDIL3	444239	1772.07	-1.63712	0.0874739	-18.7155	3.70121e-78	2.05985e-76	2532.18	2831.92	877.085	847.074
ENSG00000064666	CNN2	12771	2833.16	-1.34294	0.0717755	-18.7103	4.0822e-78	2.265e-76	3881.96	4246.7	1644.53	1559.45
ENSG00000160932	LY6E	5851	1412.63	1.86217	0.0995533	18.7053	4.48417e-78	2.48052e-76	559.688	660.31	2251.95	2178.56
ENSG00000006652	IFRD1	58050	930.187	2.12221	0.113721	18.6616	1.01691e-77	5.60834e-76	347.768	347.222	1518.98	1506.77
ENSG00000067066	SP100	128149	2203.23	1.43456	0.0769362	18.6461	1.3594e-77	7.47467e-76	1136.77	1244.11	3210.38	3221.65
ENSG00000082781	ITGB5	139471	3122.16	-1.19418	0.0642237	-18.5941	3.59016e-77	1.96814e-75	4361.22	4329.09	1951.34	1846.98
ENSG00000196428	TSC22D2	58097	1502.27	1.81009	0.0973514	18.5933	3.63772e-77	1.98826e-75	612.94	721.515	2389	2285.63
ENSG00000115884	SDC1	24637	1672.95	-1.59166	0.0857391	-18.564	6.28325e-77	3.424e-75	2565.87	2458.8	801.047	866.071
ENSG00000197989	SNHG12	4446	539.108	3.18192	0.171592	18.5436	9.19049e-77	4.99341e-75	123.892	89.4538	970.806	972.279
ENSG00000125844	RRBP1	68618	5397.02	-0.9769	0.0526899	-18.5406	9.71901e-77	5.26494e-75	6979.26	7336.39	3626.82	3645.61
ENSG00000108510	MED13	122678	1645.04	1.5836	0.0856739	18.484	2.77726e-76	1.50005e-74	847.684	798.022	2458.84	2475.6
ENSG00000124783	SSR1	79141	2139.2	-1.38337	0.0750694	-18.4278	7.85462e-76	4.22995e-74	3024.49	3161.48	1168.86	1201.96
ENSG00000013297	CLDN11	441517	910.978	-2.40002	0.130252	-18.4259	8.13524e-76	4.36822e-74	1473.67	1590.16	251.101	328.986
ENSG00000136240	KDELR2	38290	2859.11	-1.32882	0.0721446	-18.4188	9.28663e-76	4.97188e-74	3956.94	4223.16	1704.66	1551.67
ENSG00000135679	MDM2	37259	2810.63	1.24866	0.0679763	18.369	2.32459e-75	1.24091e-73	1619.29	1711.39	3903.56	4008.28
ENSG00000108679	LGALS3BP	8872	2654.91	1.27738	0.0696104	18.3504	3.27791e-75	1.74472e-73	1594.3	1506.59	3710.81	3807.95
ENSG00000100196	KDELR3	15386	1103	-1.95623	0.106784	-18.3195	5.788e-75	3.07183e-73	1710.58	1797.31	480.982	423.105
ENSG00000123066	MED13L	319433	2101.75	1.4229	0.0777	18.3127	6.54879e-75	3.46556e-73	1109.6	1174.67	3129.04	2993.69
ENSG00000100889	PCK2	16546	605.832	2.89689	0.158294	18.3007	8.17197e-75	4.31207e-73	122.805	164.783	1085.75	1049.99
ENSG00000137776	SLTM	54609	1446.45	1.65818	0.0906472	18.2927	9.45995e-75	4.97735e-73	698.796	693.267	2156.46	2237.28
ENSG00000181218	HIST3H2A	496	489.039	3.32113	0.181604	18.2877	1.03613e-74	5.43595e-73	76.0742	102.401	913.336	864.344
ENSG00000113739	STC2	14791	11549	-0.755154	0.0413282	-18.2721	1.37944e-74	7.21645e-73	14525.8	14483.3	8431.33	8755.69
ENSG00000169604	ANTXR1	236150	1461.54	-1.76426	0.0967979	-18.2262	3.19797e-74	1.66823e-72	2319.18	2197.5	615.374	714.098
ENSG00000096070	BRPF3	36047	1499.98	1.65125	0.0906937	18.2069	4.5492e-74	2.36636e-72	741.18	707.391	2212.16	2339.17
ENSG00000156232	WHAMM	25232	514.076	3.0396	0.166968	18.2047	4.73749e-74	2.45732e-72	103.244	120.056	915.988	917.016
ENSG00000249859	PVT1	306721	533.849	3.0058	0.165205	18.1944	5.7138e-74	2.95536e-72	113.024	123.587	996.446	902.337
ENSG00000177697	CD151	6989	4287.4	-1.00856	0.0554795	-18.1789	7.58368e-74	3.91147e-72	5655.57	5800.37	2837.26	2856.39
ENSG00000096696	DSP	45143	2277.28	1.35002	0.0743486	18.158	1.1107e-73	5.71262e-72	1262.83	1304.14	3193.58	3348.58
ENSG00000170315	UBB	1948	3861.41	-1.06064	0.0584581	-18.1436	1.44244e-73	7.39804e-72	5196.95	5243.64	2450	2555.04
ENSG00000116584	ARHGEF2	60232	1806.75	1.53344	0.0845188	18.1432	1.45322e-73	7.43252e-72	891.155	965.159	2615.34	2755.37
ENSG00000189403	HMGB1	158851	1704.15	-1.5407	0.084937	-18.1394	1.55767e-73	7.94456e-72	2450.67	2622.41	892.116	851.392
ENSG00000166592	RRAD	3966	381.389	4.30852	0.237744	18.1226	2.11504e-73	1.07573e-71	43.471	29.4256	750.65	702.01
ENSG00000197043	ANXA6	57171	3404.72	-1.16916	0.0645284	-18.1186	2.27293e-73	1.15284e-71	4540.54	4887	2067.16	2124.16
ENSG00000125868	DSTN	40057	2642.45	-1.29089	0.0712518	-18.1173	2.32553e-73	1.17626e-71	3611.35	3892.42	1505.72	1560.31
ENSG00000178031	ADAMTSL1	437057	2439.51	-1.31971	0.0728521	-18.1149	2.43145e-73	1.22644e-71	3379.87	3587.57	1359.84	1430.79
ENSG00000105220	GPI	42677	2954.9	-1.24658	0.0688162	-18.1147	2.44039e-73	1.22757e-71	3983.03	4332.62	1769.2	1734.73
ENSG00000075618	FSCN1	13848	4433.6	-1.07806	0.0596237	-18.081	4.49614e-73	2.25546e-71	5770.77	6264.12	2866.44	2833.08
ENSG00000165949	IFI27	11852	524.38	6.75641	0.373693	18.0801	4.57009e-73	2.28629e-71	7.60742	11.7702	1022.97	1055.17
ENSG00000140988	RPS2	2809	11311.3	-0.816618	0.0451676	-18.0797	4.60484e-73	2.2974e-71	13932.4	14928.2	8190.84	8193.57
ENSG00000078098	FAP	74468	628.059	-2.56805	0.142118	-18.0698	5.51005e-73	2.74155e-71	1027	1122.88	171.527	190.829
ENSG00000120889	TNFRSF10B	49047	3694.9	1.08859	0.0602496	18.068	5.69049e-73	2.82366e-71	2334.39	2392.89	5118.39	4933.93
ENSG00000155254	MARVELD1	4978	1333.66	-1.763	0.0975945	-18.0645	6.06775e-73	3.00271e-71	2118.12	2002.12	641.899	572.487
ENSG00000223547	ZNF844	16867	398.597	3.75951	0.208542	18.0276	1.184e-72	5.84339e-71	54.3387	55.3201	718.821	765.907
ENSG00000077150	NFKB2	8415	937.992	2.0826	0.115549	18.0236	1.27167e-72	6.25923e-71	377.111	338.983	1545.51	1490.37
ENSG00000092621	PHGDH	84418	1279.38	2.11204	0.117218	18.018	1.40797e-72	6.9115e-71	410.8	552.024	2051.25	2103.44
ENSG00000140961	OSGIN1	18051	392.09	3.88778	0.216108	17.99	2.33491e-72	1.14311e-70	56.5122	42.3728	731.199	738.276
ENSG00000177410	ZFAS1	11083	935.014	2.20065	0.122592	17.951	4.71284e-72	2.30112e-70	306.47	362.523	1462.4	1608.66
ENSG00000139278	GLIPR1	23174	3765.89	-1.2284	0.0684729	-17.94	5.74418e-72	2.78981e-70	4953.51	5604.98	2227.19	2277.86
ENSG00000145425	RPS3A	5080	3431.99	-1.11084	0.0619193	-17.9402	5.72932e-72	2.78981e-70	4586.19	4797.55	2143.2	2201.01
ENSG00000166106	ADAMTS15	27664	312.057	-5.15605	0.287595	-17.9282	7.10973e-72	3.44389e-70	629.242	584.981	14.1465	19.86
ENSG00000165891	E2F7	44334	924.825	2.36475	0.132003	17.9144	9.111e-72	4.40165e-70	255.392	347.222	1524.29	1572.4
ENSG00000140105	WARS	43018	2315.44	1.3004	0.0725964	17.9128	9.37449e-72	4.51703e-70	1308.48	1366.52	3290.84	3295.9
ENSG00000167615	LENG8	13153	4843.34	-1.01797	0.0570711	-17.8369	3.65201e-71	1.75507e-69	6619.54	6348.86	3308.52	3096.44
ENSG00000167566	NCKAP5L	37605	1678.69	1.51123	0.0847412	17.8335	3.88101e-71	1.86024e-69	852.031	892.184	2526.04	2444.51
ENSG00000163374	YY1AP1	29555	941.474	2.01343	0.112905	17.8329	3.92283e-71	1.87538e-69	362.982	384.887	1520.75	1497.27
ENSG00000196205	EEF1A1P5	1738	2959.08	-1.23514	0.0693012	-17.8228	4.69826e-71	2.24024e-69	4068.88	4238.46	1843.47	1685.51
ENSG00000117385	LEPRE1	20750	1517.91	-1.57293	0.088328	-17.8078	6.14893e-71	2.92434e-69	2197.46	2346.98	763.029	764.18
ENSG00000196152	ZNF79	20991	425.86	3.38052	0.18985	17.8062	6.32262e-71	2.99915e-69	72.8138	76.5065	769.218	784.904
ENSG00000072682	P4HA2	103478	1896.53	-1.54745	0.0869904	-17.7887	8.64153e-71	4.08854e-69	2640.86	3012	957.543	975.733
ENSG00000031698	SARS	24252	2606.28	1.211	0.0680805	17.7878	8.78648e-71	4.14641e-69	1575.82	1568.97	3631.24	3649.07
ENSG00000130803	ZNF317	23045	810.496	2.34259	0.13224	17.7147	3.231e-70	1.52081e-68	235.83	298.964	1336.85	1370.34
ENSG00000234741	GAS5	4983	2090.39	1.344	0.0758995	17.7076	3.66354e-70	1.71998e-68	1199.8	1162.9	2964.58	3034.27
ENSG00000170348	TMED10	45162	2801.52	-1.17311	0.066265	-17.7033	3.95188e-70	1.85061e-68	3841.75	3921.84	1689.63	1752.87
ENSG00000125965	GDF5	21424	331.357	-4.12929	0.233592	-17.6774	6.26143e-70	2.92466e-68	678.147	575.564	38.903	32.8123
ENSG00000169992	NLGN2	14987	2272.6	-1.2774	0.0723118	-17.6652	7.77512e-70	3.62246e-68	3177.73	3258	1305.9	1348.76
ENSG00000164463	CREBRF	82937	535.692	2.85296	0.161598	17.6547	9.36198e-70	4.35071e-68	142.367	117.702	936.324	946.374
ENSG00000125977	EIF2S2	24035	2502.57	1.23574	0.0700141	17.6498	1.02032e-69	4.72963e-68	1470.4	1513.65	3473.86	3552.36
ENSG00000158406	HIST1H4H	4480	451.32	3.18599	0.180798	17.6218	1.67615e-69	7.75006e-68	84.7684	94.1619	793.09	833.259
ENSG00000162512	SDC3	39295	1492.86	-1.6232	0.092364	-17.5739	3.90207e-69	1.79967e-67	2270.27	2237.52	777.175	686.467
ENSG00000110917	MLEC	14996	2190.85	-1.41879	0.0808325	-17.5522	5.72255e-69	2.63266e-67	3020.14	3358.05	1229.86	1155.34
ENSG00000114019	AMOTL2	19606	3180.83	1.18241	0.0674208	17.5378	7.36942e-69	3.3818e-67	1852.95	2039.78	4383.66	4446.92
ENSG00000180596	HIST1H2BC	9054	426.854	3.32539	0.189971	17.5048	1.31757e-68	6.03119e-67	76.0742	78.8606	809.889	742.593
ENSG00000159167	STC1	12893	1953.34	-1.39832	0.0798956	-17.5019	1.38631e-68	6.33001e-67	2724.54	2940.2	1083.09	1065.53
ENSG00000008441	NFIX	103189	1501.81	-1.63206	0.0935885	-17.4387	4.1975e-68	1.91185e-66	2244.19	2297.55	783.364	682.149
ENSG00000136826	KLF4	5631	345.994	4.38014	0.251255	17.4331	4.62973e-68	2.10348e-66	26.0826	37.6647	663.119	657.109
ENSG00000104067	TJP1	269498	2565.68	1.20719	0.069272	17.4268	5.16123e-68	2.33916e-66	1524.74	1577.21	3614.44	3546.31
ENSG00000157450	RNF111	232245	1161.78	1.78643	0.102688	17.3967	8.74219e-68	3.95233e-66	499.916	544.962	1837.28	1764.95
ENSG00000182718	ANXA2	55750	20917.9	-0.649192	0.0373924	-17.3616	1.61133e-67	7.26686e-66	24992.5	26101.7	16215.5	16362.1
ENSG00000161326	DUSP14	23667	903.715	2.00299	0.115452	17.3491	2.00212e-67	9.00708e-66	346.681	375.47	1442.06	1450.65
ENSG00000106785	TRIM14	49938	471.154	2.97756	0.171669	17.3447	2.1612e-67	9.69892e-66	109.764	102.401	844.371	828.078
ENSG00000162852	CNST	102141	1043.44	1.83549	0.105946	17.3248	3.05838e-67	1.36917e-65	449.924	463.747	1644.53	1615.57
ENSG00000152234	ATP5A1	20191	3185.7	-1.10803	0.0641058	-17.2844	6.16745e-67	2.75429e-65	4284.06	4420.9	1966.37	2071.49
ENSG00000153561	RMND5A	57869	691.715	2.29291	0.132735	17.2744	7.33872e-67	3.26939e-65	235.83	233.051	1155.59	1142.38
ENSG00000197746	PSAP	35072	8744.38	-0.786384	0.0455695	-17.2568	9.94633e-67	4.42032e-65	10953.6	11187.6	6269.57	6566.77
ENSG00000134574	DDB2	24275	724.143	2.3304	0.135132	17.2453	1.21329e-66	5.37903e-65	259.739	220.103	1175.05	1241.68
ENSG00000198763	MT-ND2	1042	25429.8	-0.788916	0.0457637	-17.2389	1.35566e-66	5.99569e-65	30592.7	33838.2	18339.2	18949.1
ENSG00000124942	AHNAK	122692	13417.5	-0.847908	0.0493711	-17.1742	4.14541e-66	1.82897e-64	16359.2	18143.8	9469.34	9697.75
ENSG00000105429	MEGF8	53161	1939.13	-1.41552	0.0826002	-17.137	7.85497e-66	3.45732e-64	2699.55	2942.56	1022.97	1091.44
ENSG00000168385	SEPTIN2	38928	5209.39	-0.964449	0.0562827	-17.1358	8.02639e-66	3.5243e-64	6780.38	6997.4	3394.28	3665.47
ENSG00000141959	PFKL	27326	2802.6	-1.12183	0.0657145	-17.0713	2.42866e-65	1.06385e-63	3816.75	3864.17	1790.42	1739.05
ENSG00000155660	PDIA4	25580	2358.21	-1.20523	0.0707028	-17.0465	3.7124e-65	1.62229e-63	3335.31	3243.88	1434.1	1419.56
ENSG00000229117	RPL41	1358	4317.43	-0.964228	0.0565781	-17.0424	3.97813e-65	1.73428e-63	5615.36	5802.72	2871.75	2979.87
ENSG00000143545	RAB13	4708	1324.83	-1.68875	0.0991954	-17.0245	5.40409e-65	2.35033e-63	2024.66	2019.77	674.613	580.259
ENSG00000160710	ADAR	45938	4330.24	0.998146	0.0586718	17.0124	6.6496e-65	2.88517e-63	2885.38	2893.12	5958.34	5584.13
ENSG00000065060	UHRF1BP1	91059	747.935	2.44694	0.14401	16.9915	9.4986e-65	4.11157e-63	268.433	194.209	1253.74	1275.36
ENSG00000168564	CDKN2AIP	3608	605.2	2.49145	0.146976	16.9515	1.87755e-64	8.10799e-63	172.797	193.032	992.026	1062.94
ENSG00000092820	EZR	53672	3916.88	1.05973	0.0625228	16.9495	1.93949e-64	8.35579e-63	2431.11	2649.48	5380.99	5205.92
ENSG00000172757	CFL1	39005	7326.15	-0.832276	0.0491115	-16.9466	2.0376e-64	8.75786e-63	9102.82	9663.36	5227.14	5311.27
ENSG00000169554	ZEB2	140500	869.863	1.98567	0.117276	16.9316	2.63334e-64	1.12919e-62	357.549	343.691	1419.96	1358.25
ENSG00000251562	MALAT1	8708	3874.23	-1.12828	0.066687	-16.9191	3.25529e-64	1.39262e-62	5580.58	5051.78	2350.98	2513.59
ENSG00000205542	TMSB4X	2120	22993.1	-1.58304	0.093848	-16.8681	7.71917e-64	3.29459e-62	32291.3	36665.5	11319	11696.7
ENSG00000158270	COLEC12	181362	620.165	-2.39452	0.141989	-16.8642	8.25625e-64	3.51563e-62	1094.38	989.877	187.442	208.962
ENSG00000126368	NR1D1	7939	445.452	2.99124	0.177624	16.8403	1.2365e-63	5.25299e-62	95.6361	103.578	768.334	814.262
ENSG00000103888	KIAA1199	172434	364.839	-4.15036	0.2469	-16.8099	2.06504e-63	8.75251e-62	812.907	568.502	46.8604	31.0853
ENSG00000178607	ERN1	91678	550.075	2.58909	0.154364	16.7727	3.868e-63	1.63564e-61	145.628	168.314	945.165	941.194
ENSG00000242802	AP5Z1	18691	1127.56	1.75868	0.104883	16.7681	4.17681e-63	1.76215e-61	487.961	541.431	1779.81	1701.06
ENSG00000136026	CKAP4	66403	5800.91	-0.872124	0.0520442	-16.7574	5.00425e-63	2.10638e-61	7667.19	7337.56	4177.65	4021.23
ENSG00000154642	C21orf91	30420	421.195	3.14204	0.187941	16.7182	9.65599e-63	4.05507e-61	94.5493	76.5065	777.175	736.549
ENSG00000107771	CCSER2	189932	1103.11	1.72944	0.103459	16.7163	9.97927e-63	4.18125e-61	498.829	523.775	1726.76	1663.06
ENSG00000131018	SYNE1	516118	2206.22	1.36124	0.0814417	16.7143	1.0316e-62	4.31246e-61	1150.89	1322.97	3216.57	3134.43
ENSG00000160200	CBS	23753	819.803	2.03913	0.122185	16.6889	1.57774e-62	6.58049e-61	303.21	338.983	1327.12	1309.9
ENSG00000143479	DYRK3	48884	651.033	2.40495	0.144188	16.6793	1.85524e-62	7.72033e-61	229.309	183.616	1094.59	1096.62
ENSG00000117450	PRDX1	12012	2192.04	-1.21836	0.0731276	-16.6608	2.52725e-62	1.0493e-60	3041.88	3090.86	1295.29	1340.12
ENSG00000138131	LOXL4	20561	372.187	-3.19267	0.191968	-16.6313	4.13704e-62	1.71378e-60	707.49	634.416	76.0376	70.8054
ENSG00000170004	CHD3	27955	2546.52	-1.17105	0.0704739	-16.6168	5.26826e-62	2.17747e-60	3414.64	3639.36	1560.54	1571.53
ENSG00000105329	TGFB1	52325	2161.55	-1.32524	0.079871	-16.5922	7.93277e-62	3.27137e-60	2922.33	3258	1244.89	1220.96
ENSG00000148180	GSN	125050	2288.88	-1.2233	0.0737494	-16.5873	8.61374e-62	3.54422e-60	3099.48	3310.97	1368.68	1376.39
ENSG00000114784	EIF1B	2741	643.237	2.35716	0.14218	16.5787	9.93098e-62	4.07705e-60	192.359	228.343	1090.17	1062.08
ENSG00000133657	ATP13A3	95693	2411.22	1.20238	0.0725475	16.5736	1.08102e-61	4.42807e-60	1508.44	1412.43	3400.47	3323.54
ENSG00000059378	PARP12	39978	469.202	2.83498	0.17107	16.572	1.11062e-61	4.53915e-60	111.938	118.879	857.634	788.358
ENSG00000121060	TRIM25	26130	1579.03	1.56485	0.0944514	16.5678	1.19163e-61	4.85941e-60	854.204	740.348	2439.39	2282.18
ENSG00000137309	HMGA1	9359	12576.2	-0.743046	0.0448782	-16.557	1.42626e-61	5.80329e-60	15163.8	16327.7	9405.68	9407.62
ENSG00000143341	HMCN1	456403	410.53	-2.93662	0.177562	-16.5386	1.93481e-61	7.85506e-60	709.663	742.702	101.678	88.075
ENSG00000177469	PTRF	21066	11774.9	-0.820356	0.0496273	-16.5303	2.21859e-61	8.98726e-60	14282.4	15789.8	8444.6	8582.99
ENSG00000128591	FLNC	28898	11304.2	0.805422	0.0487575	16.5189	2.68077e-61	1.08355e-59	7847.59	8611.1	14584.2	14174
ENSG00000188522	FAM83G	36016	720.176	2.14362	0.129976	16.4924	4.16238e-61	1.6787e-59	256.479	275.423	1150.29	1198.51
ENSG00000112697	TMEM30A	32045	3496.3	-1.0178	0.0618677	-16.4513	8.20913e-61	3.3035e-59	4548.15	4814.03	2323.57	2299.45
ENSG00000176624	MEX3C	43755	1128.9	1.70643	0.104087	16.3942	2.10422e-60	8.44917e-59	545.56	513.182	1787.77	1669.11
ENSG00000173706	HEG1	90249	1698.57	-1.35982	0.0829972	-16.3839	2.49169e-60	9.9831e-59	2484.36	2404.66	977.879	927.378
ENSG00000122218	COPA	54128	4782.16	-0.874454	0.0534791	-16.3513	4.25706e-60	1.7019e-58	6121.8	6255.88	3334.16	3416.79
ENSG00000115963	RND3	70817	2014.87	1.25915	0.0772064	16.3089	8.5291e-60	3.40235e-58	1196.54	1178.2	2899.16	2785.59
ENSG00000119922	IFIT2	7322	362.829	3.84479	0.235839	16.3026	9.45581e-60	3.76382e-58	61.9461	31.7796	709.979	647.61
ENSG00000166073	GPR176	121861	1532.21	1.54849	0.0950372	16.2935	1.0972e-59	4.35784e-58	731.399	830.978	2194.48	2371.98
ENSG00000125148	MT2A	1299	4473.38	-1.01905	0.0626358	-16.2694	1.62671e-59	6.447e-58	6284.81	5695.62	3026.47	2886.61
ENSG00000197321	SVIL	279444	1614.4	-1.56793	0.0964912	-16.2495	2.25216e-59	8.90649e-58	2484.36	2344.63	741.809	886.794
ENSG00000149090	PAMR1	98479	501.485	-2.62102	0.161404	-16.2389	2.67826e-59	1.05687e-57	923.758	801.553	147.654	132.976
ENSG00000116251	RPL22	28121	1569.26	-1.3848	0.0854497	-16.206	4.57385e-59	1.80101e-57	2220.28	2318.74	878.853	859.163
ENSG00000188643	S100A16	6260	2490.3	-1.13235	0.0699903	-16.1787	7.12282e-59	2.79869e-57	3357.04	3483.99	1532.25	1587.94
ENSG00000065978	YBX1	19923	10431.5	-0.701692	0.0434683	-16.1426	1.28004e-58	5.01873e-57	12606.6	13233.3	7929.13	7956.97
ENSG00000138032	PPM1B	76416	699.577	2.13008	0.132031	16.1332	1.49106e-58	5.83362e-57	271.693	248.352	1161.78	1116.48
ENSG00000080802	CNOT4	148329	761.53	2.00058	0.124212	16.1062	2.30734e-58	9.00796e-57	306.47	302.495	1236.05	1201.1
ENSG00000104805	NUCB1	23323	1744.22	-1.31674	0.0817986	-16.0973	2.66377e-58	1.03774e-56	2469.15	2509.41	969.922	1028.41
ENSG00000138448	ITGAV	90837	1878.52	-1.28151	0.0796123	-16.0968	2.68497e-58	1.04378e-56	2600.65	2723.63	1070.72	1119.07
ENSG00000177409	SAMD9L	18315	420.169	2.93338	0.182277	16.093	2.85484e-58	1.10746e-56	93.4625	101.224	772.754	713.235
ENSG00000142192	APP	290586	8287.07	-0.714942	0.0444312	-16.091	2.95126e-58	1.14244e-56	10159.2	10440.2	6275.76	6273.18
ENSG00000171603	CLSTN1	95501	3533.42	-0.966349	0.0600619	-16.0892	3.03618e-58	1.17284e-56	4618.79	4730.46	2358.93	2425.52
ENSG00000151014	CCRN4L	29964	415.862	3.02112	0.18808	16.063	4.63641e-58	1.78722e-56	79.3345	103.578	724.126	756.409
ENSG00000102189	EEA1	158695	1163.44	1.59475	0.0993042	16.0592	4.92775e-58	1.89553e-56	573.817	583.804	1767.43	1728.69
ENSG00000166016	ABTB2	207021	558.028	2.42205	0.150848	16.0562	5.17515e-58	1.98652e-56	184.752	165.96	917.756	963.644
ENSG00000018408	WWTR1	219480	1264.51	-1.49917	0.0935098	-16.0322	7.61491e-58	2.91693e-56	1880.12	1856.17	654.277	667.47
ENSG00000096717	SIRT1	33721	612.64	2.2708	0.141841	16.0094	1.09816e-57	4.19778e-56	205.4	215.395	984.952	1044.81
ENSG00000105438	KDELR1	8984	2063.73	-1.2647	0.0790299	-16.0028	1.22096e-57	4.65747e-56	3001.67	2827.21	1167.09	1258.95
ENSG00000163811	WDR43	53580	1110.77	1.62739	0.101852	15.9779	1.8206e-57	6.93041e-56	555.341	530.837	1685.21	1671.7
ENSG00000112249	ASCC3	373179	2579.09	1.12182	0.0702197	15.9758	1.88291e-57	7.15271e-56	1673.63	1573.68	3496.85	3572.22
ENSG00000146592	CREB5	526572	500.331	2.7708	0.173641	15.9571	2.54363e-57	9.64264e-56	144.541	110.64	931.019	815.125
ENSG00000185070	FLRT2	98547	918.172	1.79195	0.112316	15.9546	2.64567e-57	1.00087e-55	407.54	415.489	1447.37	1402.29
ENSG00000082438	COBLL1	190056	392	3.04275	0.191138	15.9191	4.66866e-57	1.76254e-55	80.4213	89.4538	671.076	727.05
ENSG00000148248	SURF4	14646	4052.8	-0.942664	0.0592571	-15.908	5.57417e-57	2.10006e-55	5170.87	5493.17	2740.01	2807.17
ENSG00000169087	HSPBAP1	53826	286.111	4.32676	0.272521	15.8768	9.17644e-57	3.45012e-55	23.909	30.6026	563.209	526.723
ENSG00000033100	CHPF2	6334	1936.31	-1.30843	0.0826071	-15.8392	1.66831e-56	6.25959e-55	2707.15	2810.73	1052.15	1175.2
ENSG00000144655	CSRNP1	12708	464.443	2.68432	0.169642	15.8235	2.14382e-56	8.02726e-55	117.372	133.004	831.993	775.405
ENSG00000187514	PTMA	6647	3790.69	-1.02775	0.0649746	-15.8177	2.34885e-56	8.77702e-55	4836.14	5337.8	2457.08	2531.72
ENSG00000103202	NME4	13643	1354.27	-1.46286	0.092503	-15.8142	2.48321e-56	9.26018e-55	1964.89	2010.36	694.064	747.774
ENSG00000136205	TNS3	307405	1128.65	-1.56534	0.0991173	-15.7928	3.48627e-56	1.29743e-54	1658.42	1716.1	566.745	573.351
ENSG00000086062	B4GALT1	63275	1480.57	-1.4382	0.0911535	-15.7778	4.42506e-56	1.64346e-54	2253.97	2071.56	819.615	777.132
ENSG00000088832	FKBP1A	24185	3668.03	-0.937806	0.0594653	-15.7706	4.9558e-56	1.83686e-54	4879.61	4759.88	2558.75	2473.87
ENSG00000165280	VCP	17186	3987.06	-0.930602	0.0591001	-15.7462	7.29412e-56	2.69809e-54	5107.84	5353.1	2690.49	2796.81
ENSG00000116954	RRAGC	21626	1084.55	1.73412	0.110236	15.731	9.27486e-56	3.42384e-54	459.705	543.785	1695.82	1638.89
ENSG00000103855	CD276	30553	1305.23	-1.45298	0.0924165	-15.722	1.06845e-55	3.93629e-54	1943.15	1880.88	692.296	704.6
ENSG00000100243	CYB5R3	31729	3445.82	-0.943959	0.060049	-15.7198	1.10651e-55	4.0683e-54	4504.68	4564.5	2379.27	2334.85
ENSG00000081014	AP4E1	97229	686.715	2.11135	0.134403	15.7091	1.30965e-55	4.80554e-54	241.264	275.423	1136.14	1094.03
ENSG00000125812	GZF1	10914	701.122	2.03126	0.12935	15.7036	1.42962e-55	5.23527e-54	280.388	270.715	1131.72	1121.66
ENSG00000169594	BNC1	28812	473.64	2.63521	0.167928	15.6925	1.70142e-55	6.21818e-54	120.632	142.42	792.206	839.303
ENSG00000112245	PTP4A1	61827	2468.98	1.10855	0.0706554	15.6895	1.78511e-55	6.51102e-54	1533.44	1596.04	3325.32	3421.11
ENSG00000179954	SSC5D	30695	571.814	-2.24919	0.143392	-15.6856	1.89684e-55	6.9048e-54	985.704	903.954	201.588	196.01
ENSG00000143398	PIP5K1A	51588	1808.33	1.30019	0.0830316	15.6589	2.88639e-55	1.04861e-53	999.832	1089.92	2539.3	2604.26
ENSG00000164587	RPS14	6567	2976.66	-1.00159	0.0641032	-15.6247	4.94066e-55	1.79136e-53	4021.06	3919.49	1961.95	2004.14
ENSG00000145623	OSMR	99739	1282.17	-1.44494	0.0925853	-15.6066	6.56651e-55	2.37614e-53	1873.6	1877.35	684.339	693.375
ENSG00000035403	VCL	122047	5147.89	-0.969759	0.0621497	-15.6036	6.88089e-55	2.48499e-53	6404.36	7228.1	3483.58	3475.51
ENSG00000105355	PLIN3	29428	2064.53	-1.20507	0.077245	-15.6006	7.21412e-55	2.60021e-53	2808.22	2951.97	1213.07	1284.86
ENSG00000113719	ERGIC1	118411	3358.47	-0.942277	0.0604085	-15.5984	7.46176e-55	2.68418e-53	4394.91	4440.91	2290.85	2307.22
ENSG00000105426	PTPRS	182309	1176.37	-1.61846	0.103773	-15.5962	7.72745e-55	2.77431e-53	1759.49	1790.25	534.916	620.842
ENSG00000163602	RYBP	75094	1025.8	1.66861	0.1071	15.58	9.9495e-55	3.56507e-53	474.92	507.297	1529.59	1591.39
ENSG00000165030	NFIL3	14818	495.361	2.47541	0.158925	15.5759	1.06104e-54	3.79446e-53	145.628	156.544	840.835	838.439
ENSG00000142669	SH3BGRL3	2341	3667.92	-0.914188	0.0587641	-15.5569	1.42861e-54	5.099e-53	4736.16	4849.34	2560.52	2525.68
ENSG00000142871	CYR61	3202	5070.78	-0.94522	0.0607711	-15.5538	1.50004e-54	5.34351e-53	6325.02	7025.65	3526.02	3406.43
ENSG00000163453	IGFBP7	79613	4017.16	-0.927731	0.059671	-15.5474	1.6558e-54	5.88692e-53	5136.09	5396.65	2701.1	2834.81
ENSG00000163346	PBXIP1	12048	665.739	-2.10274	0.13528	-15.5435	1.7597e-54	6.24422e-53	1131.33	1028.72	236.954	265.952
ENSG00000111799	COL12A1	121726	1620.84	-1.31869	0.0849025	-15.5318	2.11395e-54	7.48673e-53	2384.38	2243.41	921.293	934.286
ENSG00000127870	RNF6	90539	1074.85	1.59593	0.10284	15.5186	2.59824e-54	9.18413e-53	540.127	528.483	1609.17	1621.62
ENSG00000154229	PRKCA	508108	2571.18	-1.07436	0.0693341	-15.4953	3.7296e-54	1.31578e-52	3466.81	3506.35	1703.77	1607.8
ENSG00000102316	MAGED2	8414	1952.12	-1.18062	0.0762307	-15.4875	4.21365e-54	1.48369e-52	2732.15	2685.97	1192.73	1197.65
ENSG00000177706	FAM20C	107743	701.697	-1.99962	0.129189	-15.4783	4.85922e-54	1.70772e-52	1123.72	1121.7	262.595	298.764
ENSG00000110811	LEPREL2	11447	1211.68	-1.47339	0.0954996	-15.4282	1.05778e-53	3.71034e-52	1808.39	1754.94	638.362	645.02
ENSG00000077549	CAPZB	146800	2637.53	-1.07242	0.0695334	-15.423	1.14624e-53	4.01294e-52	3457.03	3693.5	1702	1697.6
ENSG00000164442	CITED2	2365	7543.81	0.718962	0.0466904	15.3985	1.67531e-53	5.854e-52	5652.31	5752.11	9546.26	9224.56
ENSG00000113657	DPYSL3	119246	673.22	-1.98632	0.129002	-15.3977	1.69662e-53	5.91716e-52	1050.91	1099.34	274.089	268.542
ENSG00000115306	SPTBN1	213391	4745.97	-0.867204	0.0563361	-15.3934	1.81224e-53	6.30839e-52	5977.26	6285.3	3284.65	3436.65
ENSG00000181472	ZBTB2	27432	434.471	2.67538	0.174022	15.3738	2.45284e-53	8.5221e-52	114.111	121.233	778.943	723.597
ENSG00000116514	RNF19B	28241	555.735	2.3075	0.150113	15.3717	2.5331e-53	8.78427e-52	173.884	200.094	933.671	915.289
ENSG00000109971	HSPA8	5742	10182.3	-0.689031	0.0448358	-15.3679	2.68761e-53	9.30249e-52	12208.8	12929.6	7744.34	7846.45
ENSG00000100393	EP300	88292	2220.3	1.12997	0.0735317	15.3671	2.72107e-53	9.40054e-52	1362.81	1423.02	3030.01	3065.36
ENSG00000111057	KRT18	4031	1303.06	-1.5419	0.100378	-15.3609	2.9921e-53	1.03174e-51	1890.99	1989.17	617.143	714.962
ENSG00000196141	SPATS2L	176383	1675.02	1.27067	0.0828117	15.3441	3.88072e-53	1.33564e-51	977.01	986.345	2348.32	2388.39
ENSG00000163661	PTX3	6840	1009.01	-1.67339	0.109329	-15.3059	6.98049e-53	2.39799e-51	1464.97	1607.81	499.549	463.689
ENSG00000069431	ABCC9	144002	269.019	4.63339	0.302813	15.3011	7.51197e-53	2.57573e-51	27.1693	14.1243	494.245	540.539
ENSG00000189410	SH2D5	13106	326.867	3.23685	0.211734	15.2873	9.28756e-53	3.1786e-51	64.1197	61.2052	592.386	589.757
ENSG00000100852	ARHGAP5	83615	1193.7	1.52022	0.0994608	15.2846	9.68961e-53	3.31001e-51	594.465	640.301	1799.26	1740.78
ENSG00000079257	LXN	26872	273.93	-3.78336	0.247582	-15.2812	1.0203e-52	3.47891e-51	568.383	453.154	33.598	40.5836
ENSG00000005884	ITGA3	34514	6610.6	-0.798407	0.0523307	-15.257	1.47986e-52	5.03646e-51	8144.28	8645.24	4949.52	4703.38
ENSG00000106976	DNM1	51870	634.757	-2.08719	0.136965	-15.2389	1.95227e-52	6.63192e-51	1059.6	995.762	226.345	257.317
ENSG00000130402	ACTN4	83935	11047.1	-0.708208	0.0464969	-15.2313	2.19244e-52	7.43398e-51	13176	14236.1	8411	8365.4
ENSG00000133639	BTG1	3388	1009.84	1.67256	0.109842	15.2269	2.34339e-52	7.93113e-51	453.185	512.005	1520.75	1553.4
ENSG00000198242	RPL23A	4967	2181.71	-1.2659	0.0831421	-15.2257	2.38612e-52	8.06087e-51	3178.81	2984.93	1193.61	1369.48
ENSG00000100994	PYGB	49946	2872.89	-1.04459	0.0686094	-15.2251	2.40828e-52	8.12072e-51	3729.81	4010.12	1911.55	1840.08
ENSG00000107331	ABCA2	21682	921.571	-1.82386	0.1198	-15.2242	2.44206e-52	8.2195e-51	1398.68	1475.99	366.926	444.692
ENSG00000178685	PARP10	35620	359.769	3.00317	0.197415	15.2125	2.92294e-52	9.82002e-51	73.9006	85.9227	646.32	632.931
ENSG00000187735	TCEA1	55978	1315.67	1.46791	0.0965427	15.2047	3.28976e-52	1.10321e-50	689.015	708.568	1852.31	2012.77
ENSG00000100796	SMEK1	52944	1175.13	1.50987	0.0994232	15.1862	4.36223e-52	1.46019e-50	592.292	629.707	1717.04	1761.5
ENSG00000116786	PLEKHM2	50438	1615.83	1.3558	0.0893702	15.1706	5.5355e-52	1.84954e-50	858.551	958.097	2375.73	2270.95
ENSG00000123562	MORF4L2	12663	6078.92	-0.812231	0.0536172	-15.1487	7.728e-52	2.57741e-50	7492.22	8001.4	4314.69	4507.37
ENSG00000131171	SH3BGRL	96605	840.016	-1.76211	0.116339	-15.1464	8.00436e-52	2.66472e-50	1336.73	1258.24	371.347	393.747
ENSG00000184979	USP18	27499	259.711	4.84237	0.319947	15.1349	9.53021e-52	3.16693e-50	19.5619	15.3013	469.488	534.494
ENSG00000133112	TPT1	4498	4903.14	-0.81667	0.0540072	-15.1215	1.16862e-51	3.87634e-50	6108.76	6401.83	3537.52	3564.45
ENSG00000152778	IFIT5	6416	444.31	2.64375	0.174841	15.1209	1.17949e-51	3.90531e-50	123.892	121.233	714.4	817.716
ENSG00000244405	ETV5	64011	1319.67	1.41397	0.0935128	15.1206	1.18442e-51	3.91458e-50	709.663	730.931	1953.99	1884.11
ENSG00000204138	PHACTR4	130768	1011.59	1.59408	0.10564	15.0898	1.89147e-51	6.24015e-50	505.35	501.412	1520.75	1518.86
ENSG00000111716	LDHB	122516	3450.12	-1.12394	0.0746091	-15.0643	2.7805e-51	9.15666e-50	4509.02	4951.74	2025.61	2314.13
ENSG00000145730	PAM	277125	2257.65	-1.08246	0.0719655	-15.0414	3.93023e-51	1.29197e-49	3083.18	3050.84	1422.61	1473.96
ENSG00000143127	ITGA10	18978	320.994	-3.04405	0.202495	-15.0327	4.4837e-51	1.47126e-49	567.296	577.918	62.7752	75.9863
ENSG00000022840	RNF10	44115	2187.34	1.0979	0.0730829	15.0226	5.21795e-51	1.70913e-49	1387.81	1398.3	2992.88	2970.37
ENSG00000113070	HBEGF	13789	424.798	2.61365	0.174065	15.0154	5.81835e-51	1.90239e-49	115.198	123.587	712.632	747.774
ENSG00000141696	LEPREL4	10658	981.171	-1.65868	0.110548	-15.0041	6.90014e-51	2.25208e-49	1451.93	1528.95	443.847	499.955
ENSG00000134247	PTGFRN	80302	981.82	-1.6038	0.106951	-14.9957	7.8328e-51	2.55193e-49	1523.66	1431.26	483.635	488.73
ENSG00000087460	GNAS	71475	7892.81	-0.693835	0.0463319	-14.9753	1.06458e-50	3.46225e-49	9547.31	9963.5	5990.17	6070.27
ENSG00000240184	PCDHGC3	36963	893.217	-1.6941	0.113128	-14.9751	1.06821e-50	3.46791e-49	1363.9	1365.35	442.963	400.655
ENSG00000094916	CBX5	49163	1323.43	-1.36699	0.0912892	-14.9743	1.08089e-50	3.50284e-49	1927.94	1886.77	732.967	746.047
ENSG00000134308	YWHAQ	47043	4048.42	-0.88155	0.0588821	-14.9714	1.12854e-50	3.65081e-49	5098.06	5399.01	2816.93	2879.71
ENSG00000111674	ENO2	9953	1255.97	-1.44115	0.0964812	-14.9371	1.88895e-50	6.09994e-49	1777.96	1893.83	696.717	655.382
ENSG00000122406	RPL5	9900	3544.12	-0.881875	0.0590458	-14.9354	1.93772e-50	6.24642e-49	4584.01	4605.69	2480.95	2505.82
ENSG00000102181	CD99L2	132480	1054.37	-1.56276	0.104686	-14.9281	2.16301e-50	6.96041e-49	1528	1623.12	514.58	551.764
ENSG00000154447	SH3RF1	176850	1164.49	1.5376	0.10309	14.9151	2.63024e-50	8.44906e-49	559.688	634.416	1753.29	1710.55
ENSG00000164294	GPX8	6954	1461.6	-1.3038	0.0874267	-14.913	2.71169e-50	8.69545e-49	2111.6	2049.2	852.329	833.259
ENSG00000128590	DNAJB9	5283	663.675	2.00904	0.134754	14.909	2.87932e-50	9.21684e-49	274.954	253.06	1030.93	1095.76
ENSG00000186472	PCLO	408918	246.115	4.62214	0.310156	14.9026	3.16864e-50	1.01253e-48	19.5619	18.8324	466.836	479.232
ENSG00000150457	LATS2	88516	1133.91	1.5078	0.101232	14.8945	3.57949e-50	1.14182e-48	605.333	574.387	1643.65	1712.28
ENSG00000101782	RIOK3	33781	1539.91	1.27874	0.0859988	14.8692	5.22227e-50	1.66295e-48	902.022	895.715	2161.77	2200.15
ENSG00000135269	TES	48291	882.999	1.75183	0.117846	14.8654	5.5308e-50	1.75814e-48	432.536	375.47	1353.65	1370.34
ENSG00000197930	ERO1L	55985	1543.13	-1.26739	0.0853628	-14.8471	7.26938e-50	2.3068e-48	2168.11	2192.79	924.83	886.794
ENSG00000078269	SYNJ2	117321	1202.71	-1.46478	0.0987866	-14.8277	9.69414e-50	3.07093e-48	1750.79	1780.84	607.417	671.788
ENSG00000182195	LDOC1	1377	1066.6	-1.5268	0.103103	-14.8085	1.2909e-49	4.08227e-48	1530.18	1637.24	543.757	555.218
ENSG00000122642	FKBP9	49527	2009.25	-1.12665	0.0761201	-14.801	1.44292e-49	4.55516e-48	2727.8	2784.84	1235.17	1289.18
ENSG00000115318	LOXL3	23277	810.99	-1.73865	0.117479	-14.7996	1.4739e-49	4.64495e-48	1208.49	1287.66	370.462	377.341
ENSG00000143514	TP53BP2	66074	853.809	1.84248	0.124528	14.7957	1.56236e-49	4.91527e-48	334.726	410.781	1322.7	1347.03
ENSG00000117394	SLC2A1	33479	3408.04	-1.21852	0.0823741	-14.7925	1.6387e-49	5.14657e-48	4300.36	5235.4	1995.55	2100.85
ENSG00000126247	CAPNS1	10779	3234.48	-0.924866	0.0625823	-14.7784	2.01898e-49	6.33004e-48	4151.48	4323.21	2211.28	2251.96
ENSG00000221983	UBA52	5821	3566.44	-0.951479	0.0643913	-14.7765	2.07607e-49	6.49792e-48	4835.06	4568.03	2343.9	2518.77
ENSG00000170832	USP32	243377	1202.35	1.43599	0.0971914	14.7748	2.12909e-49	6.6525e-48	659.672	637.947	1771.85	1739.91
ENSG00000180340	FZD2	1983	1370.51	-1.32262	0.089538	-14.7716	2.23341e-49	6.96657e-48	1967.06	1949.15	789.553	776.269
ENSG00000197256	KANK2	33525	1048.7	-1.51993	0.102923	-14.7677	2.3679e-49	7.37351e-48	1523.66	1586.63	552.599	531.904
ENSG00000183087	GAS6	43525	2429.39	-1.08118	0.0733491	-14.7402	3.55654e-49	1.10561e-47	3286.4	3312.14	1630.39	1488.64
ENSG00000159335	PTMS	5435	2226.7	-1.13866	0.077265	-14.7371	3.72684e-49	1.15658e-47	2917.99	3207.39	1409.35	1372.07
ENSG00000158023	WDR66	86066	313.002	3.22679	0.218983	14.7353	3.82278e-49	1.18435e-47	63.0329	57.6741	596.807	534.494
ENSG00000196562	SULF2	130269	356.64	2.87012	0.194926	14.7242	4.50904e-49	1.3946e-47	89.1155	82.3916	645.436	609.617
ENSG00000197019	SERTAD1	4434	616.88	2.04688	0.139069	14.7184	4.90814e-49	1.51548e-47	252.132	228.343	1004.4	982.641
ENSG00000176171	BNIP3	13858	2157.26	-1.1191	0.0760547	-14.7144	5.2095e-49	1.60582e-47	2843	3066.15	1362.49	1357.39
ENSG00000101335	MYL9	8342	2014.75	-1.10675	0.0752579	-14.7062	5.88446e-49	1.81083e-47	2722.37	2781.31	1267.88	1287.45
ENSG00000196517	SLC6A9	39968	475.841	2.4247	0.164904	14.7037	6.10125e-49	1.87439e-47	139.107	160.075	768.334	835.849
ENSG00000115107	STEAP3	41845	922.425	-1.74366	0.119227	-14.6248	1.95225e-48	5.98757e-47	1488.88	1352.4	389.914	458.508
ENSG00000169184	MN1	53222	666.893	-1.91389	0.131066	-14.6025	2.70772e-48	8.29071e-47	1019.39	1088.75	290.888	268.542
ENSG00000171606	ZNF274	30533	534.592	2.20867	0.151283	14.5996	2.82371e-48	8.6314e-47	178.231	202.448	870.896	886.794
ENSG00000140450	ARRDC4	54285	888.199	1.75156	0.119986	14.598	2.89241e-48	8.82666e-47	429.276	383.71	1439.41	1300.4
ENSG00000186566	GPATCH8	108147	1476.6	1.30744	0.0897018	14.5754	4.02848e-48	1.22731e-46	832.469	867.466	2160.88	2045.58
ENSG00000154803	FLCN	24977	715.695	1.84001	0.126263	14.5729	4.17853e-48	1.27091e-46	310.817	314.265	1125.53	1112.16
ENSG00000166401	SERPINB8	35120	521.496	2.25634	0.154881	14.5682	4.47554e-48	1.35899e-46	192.359	168.314	889.463	835.849
ENSG00000101544	ADNP2	38492	664.034	1.93383	0.132798	14.5622	4.88607e-48	1.48119e-46	264.086	287.194	1057.45	1047.4
ENSG00000173812	EIF1	3784	3893.96	0.885109	0.0607832	14.5617	4.91859e-48	1.48859e-46	2632.17	2840.16	5055.62	5047.91
ENSG00000058262	SEC61A1	20043	6995.07	-0.729564	0.0501024	-14.5615	4.93809e-48	1.49202e-46	8565.95	8888.88	5115.74	5409.7
ENSG00000170396	ZNF804A	341127	280.042	3.64663	0.250436	14.5611	4.96502e-48	1.49769e-46	31.5164	51.789	509.275	527.586
ENSG00000138758	SEPTIN11	90682	5161.4	-0.825688	0.0567568	-14.5478	6.02975e-48	1.81587e-46	6329.37	6870.28	3699.32	3746.64
ENSG00000118985	ELL2	76974	2590.15	0.991367	0.0682004	14.5361	7.15704e-48	2.15181e-46	1747.53	1719.63	3408.43	3485.01
ENSG00000155313	USP25	150034	861.997	1.67735	0.11541	14.5339	7.38991e-48	2.21819e-46	396.672	424.905	1316.51	1309.9
ENSG00000141469	SLC14A1	28394	226.443	-5.99642	0.412762	-14.5276	8.10508e-48	2.42887e-46	457.532	434.322	4.42079	9.49828
ENSG00000198382	UVRAG	328028	596.267	2.06067	0.141883	14.5237	8.57471e-48	2.56541e-46	229.309	231.874	999.099	924.787
ENSG00000172638	EFEMP2	7152	1647.71	-1.22276	0.0842162	-14.5193	9.14562e-48	2.73175e-46	2326.78	2286.96	1022.97	954.146
ENSG00000166734	CASC4	127030	1680.85	-1.23261	0.0849527	-14.5094	1.05652e-47	3.15063e-46	2320.26	2396.42	960.196	1046.54
ENSG00000128283	CDC42EP1	8959	1712.36	1.22751	0.0846118	14.5075	1.08575e-47	3.23254e-46	1047.65	1001.65	2475.64	2324.49
ENSG00000084207	GSTP1	3066	2003.73	-1.12537	0.0775902	-14.504	1.14316e-47	3.39793e-46	2835.39	2660.07	1247.55	1271.91
ENSG00000170385	SLC30A1	7175	799.658	1.78168	0.122842	14.5039	1.1454e-47	3.39907e-46	345.594	375.47	1191.85	1285.72
ENSG00000165102	HGSNAT	62443	1044.8	-1.51613	0.104583	-14.4968	1.26841e-47	3.75802e-46	1487.79	1608.99	537.568	544.856
ENSG00000138119	MYOF	175889	6261.37	-0.774289	0.0534431	-14.4881	1.44059e-47	4.26125e-46	7630.24	8175.6	4521.59	4718.06
ENSG00000186468	RPS23	5220	2347.79	-1.032	0.0712466	-14.4849	1.50892e-47	4.45619e-46	3199.46	3107.34	1513.68	1570.67
ENSG00000073792	IGF2BP2	181318	1530.66	1.34029	0.092616	14.4715	1.83421e-47	5.4081e-46	816.167	918.078	2259.91	2128.48
ENSG00000059728	MXD1	45258	439.753	2.41925	0.167249	14.465	2.01641e-47	5.93576e-46	134.76	142.42	742.693	739.139
ENSG00000165732	DDX21	28946	1988.4	1.11181	0.0769559	14.4474	2.604e-47	7.65318e-46	1268.27	1247.64	2672.81	2764.86
ENSG00000179918	SEPHS2	2551	1129.39	1.47329	0.102114	14.4279	3.4533e-47	1.0133e-45	625.982	569.679	1664.87	1657.02
ENSG00000185950	IRS2	32732	2024.8	1.10886	0.0769062	14.4183	3.96971e-47	1.16297e-45	1312.82	1252.35	2804.55	2729.46
ENSG00000156103	MMP16	296018	1197.42	-1.41154	0.0981559	-14.3806	6.84934e-47	2.00338e-45	1689.93	1791.43	633.942	674.378
ENSG00000100425	BRD1	54230	912.739	1.60077	0.111363	14.3744	7.49487e-47	2.18869e-45	452.098	453.154	1396.09	1349.62
ENSG00000196923	PDLIM7	14213	3679.35	-0.959822	0.0668366	-14.3607	9.12675e-47	2.661e-45	4760.07	4959.98	2637.44	2359.89
ENSG00000095303	PTGS1	25159	265.08	-3.31159	0.230759	-14.3509	1.05221e-46	3.06295e-45	505.35	457.862	53.9337	43.174
ENSG00000167986	DDB1	43146	3327.43	-0.926311	0.0645866	-14.3422	1.19282e-46	3.46674e-45	4200.38	4520.95	2320.03	2268.36
ENSG00000140526	ABHD2	114902	1026.08	-1.47907	0.103135	-14.3411	1.21146e-46	3.51534e-45	1496.49	1524.25	550.831	532.767
ENSG00000170242	USP47	117901	1670.89	1.18762	0.0831002	14.2915	2.47294e-46	7.16448e-45	1031.35	1007.53	2289.09	2355.57
ENSG00000243742	RPLP0P2	24414	282.356	6.24496	0.437154	14.2855	2.69514e-46	7.79589e-45	6.52064	8.23916	549.946	564.716
ENSG00000104765	BNIP3L	122739	2303.52	-1.06562	0.0747354	-14.2586	3.9643e-46	1.14489e-44	3040.79	3194.44	1543.74	1435.1
ENSG00000126005	MMP24-AS1	61670	1054.92	-1.44383	0.101395	-14.2397	5.19293e-46	1.49736e-44	1538.87	1546.61	573.819	560.399
ENSG00000168487	BMP1	47591	1125.72	-1.43355	0.100801	-14.2216	6.73441e-46	1.93879e-44	1660.59	1625.47	634.826	581.986
ENSG00000134548	C12orf39	11071	380.323	7.21588	0.507539	14.2174	7.14594e-46	2.05404e-44	6.52064	3.53107	818.731	692.511
ENSG00000089220	PEBP1	9727	1537.09	-1.2081	0.0849849	-14.2154	7.34981e-46	2.10933e-44	2174.63	2116.29	926.598	930.832
ENSG00000269893	SNHG8	1115	799.63	1.71751	0.120924	14.2032	8.74821e-46	2.50672e-44	354.288	391.949	1218.37	1233.91
ENSG00000140943	MBTPS1	63144	1619.71	-1.20243	0.0847173	-14.1934	1.00607e-45	2.8783e-44	2310.48	2205.74	957.543	1005.09
ENSG00000134910	STT3A	33504	2410.8	-1.03088	0.0726499	-14.1897	1.0614e-45	3.03185e-44	3129.91	3345.1	1554.35	1613.84
ENSG00000108848	LUC7L3	36670	1403.56	-1.2733	0.0897641	-14.185	1.13438e-45	3.23528e-44	2027.92	1943.27	805.468	837.576
ENSG00000116729	WLS	134662	1708.99	-1.15845	0.0817826	-14.165	1.50922e-45	4.29764e-44	2322.44	2398.77	1037.12	1077.62
ENSG00000162244	RPL29	2343	3104.85	-0.989739	0.0699829	-14.1426	2.07523e-45	5.90022e-44	4351.44	3907.72	2103.41	2056.81
ENSG00000173276	ZBTB21	23557	672.473	1.89267	0.133901	14.1349	2.31498e-45	6.57169e-44	305.383	264.83	1063.64	1056.04
ENSG00000067057	PFKP	71380	3287.67	-0.982328	0.0696027	-14.1134	3.14198e-45	8.90552e-44	4114.53	4617.46	2227.19	2191.51
ENSG00000003436	TFPI	101531	1270.55	-1.50797	0.106903	-14.1059	3.49092e-45	9.87925e-44	1732.32	2028.01	695.833	626.023
ENSG00000174010	KLHL15	43467	550.128	2.22481	0.157789	14.0999	3.80219e-45	1.07435e-43	169.537	218.926	869.128	942.921
ENSG00000254122	PCDHGB7	95120	416.347	-2.38006	0.168824	-14.0979	3.91474e-45	1.10445e-43	667.279	729.754	139.697	128.659
ENSG00000146232	NFKBIE	7598	283.558	3.20926	0.228314	14.0563	7.04311e-45	1.98399e-43	57.599	52.966	535.8	487.866
ENSG00000086102	NFX1	80647	954.192	1.53865	0.109479	14.0543	7.2489e-45	2.03882e-43	492.309	484.934	1457.09	1382.43
ENSG00000205978	NYNRIN	20503	415.911	-2.53205	0.180324	-14.0417	8.66478e-45	2.43331e-43	691.188	727.4	103.447	141.611
ENSG00000163520	FBLN2	106099	797.285	-1.66062	0.11827	-14.0409	8.75463e-45	2.45478e-43	1243.27	1179.38	394.335	372.16
ENSG00000118058	KMT2A	90335	1912.98	1.12213	0.0800284	14.0216	1.14963e-44	3.21863e-43	1248.7	1159.37	2655.13	2588.71
ENSG00000136960	ENPP2	116368	486.306	-2.21349	0.158076	-14.0027	1.50048e-44	4.19447e-43	858.551	741.525	174.179	170.969
ENSG00000163479	SSR2	11912	1636.19	-1.17897	0.0842025	-14.0016	1.52464e-44	4.25552e-43	2208.32	2331.68	985.837	1018.91
ENSG00000104812	GYS1	25186	1846.69	-1.09382	0.0781346	-13.9991	1.57827e-44	4.39851e-43	2515.88	2514.12	1195.38	1161.38
ENSG00000120709	FAM53C	17793	1148.26	1.41271	0.100988	13.989	1.82057e-44	5.06604e-43	649.891	603.813	1634.81	1704.51
ENSG00000168615	ADAM9	108276	6266.43	-0.703234	0.0502882	-13.9841	1.95035e-44	5.41894e-43	7561.77	7967.27	4779.76	4756.91
ENSG00000170275	CRTAP	33795	2006	-1.11309	0.0796291	-13.9785	2.10903e-44	5.85095e-43	2807.14	2680.08	1213.95	1322.85
ENSG00000060718	COL11A1	232030	692.4	-2.0436	0.146245	-13.9738	2.25156e-44	6.23691e-43	992.224	1237.05	249.333	290.993
ENSG00000064300	NGFR	19725	266.823	6.05706	0.434055	13.9546	2.94912e-44	8.15685e-43	10.8677	4.70809	590.618	461.099
ENSG00000168214	RBPJ	271465	2733.21	-0.928914	0.0666839	-13.9301	4.15783e-44	1.14826e-42	3557.01	3611.11	1843.47	1921.24
ENSG00000100139	MICALL1	37166	1097.44	1.44834	0.104045	13.9203	4.76569e-44	1.31415e-42	557.515	620.291	1616.24	1595.71
ENSG00000067798	NAV3	382106	532.684	2.10647	0.151359	13.917	4.99102e-44	1.37422e-42	215.181	185.97	850.56	879.023
ENSG00000197756	RPL37A	80992	3011.71	-0.889612	0.0639247	-13.9166	5.02471e-44	1.38142e-42	3984.11	3839.45	2104.3	2118.98
ENSG00000123989	CHPF	4841	2770.41	-0.953751	0.068556	-13.912	5.35557e-44	1.47017e-42	3771.11	3536.95	1854.08	1919.52
ENSG00000062716	VMP1	135064	1617.8	-1.15243	0.0830282	-13.8799	8.38264e-44	2.2977e-42	2255.06	2208.1	1015.9	992.139
ENSG00000100934	SEC23A	77728	2477.83	-0.949406	0.0684192	-13.8763	8.81841e-44	2.41353e-42	3263.58	3266.24	1702.89	1678.61
ENSG00000070831	CDC42	40318	2763.48	-0.905627	0.0653112	-13.8663	1.01342e-43	2.76951e-42	3615.7	3591.1	1933.65	1913.47
ENSG00000157613	CREB3L1	43761	1864.44	-1.13391	0.0820011	-13.828	1.72727e-43	4.71332e-42	2450.67	2673.02	1148.52	1185.56
ENSG00000111077	TENC1	17404	584.019	-1.89	0.13704	-13.7916	2.86299e-43	7.80081e-42	921.584	918.078	254.638	241.775
ENSG00000149591	TAGLN	5462	4352.73	-0.978655	0.0709884	-13.7861	3.08906e-43	8.40427e-42	5361.06	6189.97	2819.58	3040.31
ENSG00000188846	RPL14	5079	3162.61	-0.851186	0.0617678	-13.7804	3.34334e-43	9.08257e-42	4055.84	4083.09	2243.99	2267.5
ENSG00000246859	STARD4-AS1	227500	307.117	-2.81301	0.204303	-13.7688	3.92503e-43	1.0647e-41	515.131	560.263	83.995	69.0784
ENSG00000083857	FAT1	138940	9001.87	-0.598222	0.0434939	-13.7542	4.80746e-43	1.30214e-41	10742.8	10941.6	7075.92	7247.19
ENSG00000143870	PDIA6	54587	2198.71	-1.06888	0.0778929	-13.7224	7.45614e-43	2.01657e-41	2827.79	3128.53	1413.77	1424.74
ENSG00000124635	HIST1H2BJ	6866	229.406	3.96665	0.289181	13.7169	8.04692e-43	2.17314e-41	34.7768	20.0094	415.554	447.283
ENSG00000103222	ABCC1	193498	1889.54	-1.10852	0.0809307	-13.6972	1.05567e-42	2.84674e-41	2477.84	2685.97	1214.83	1179.51
ENSG00000135424	ITGA7	31476	731.51	-1.70588	0.124563	-13.6949	1.0885e-42	2.93094e-41	1093.29	1146.42	326.254	360.071
ENSG00000050165	DKK3	46664	3917.98	-0.818262	0.0598314	-13.6761	1.40964e-42	3.79008e-41	4986.12	5014.12	2931.87	2739.82
ENSG00000167123	CERCAM	25597	2855.77	-0.891318	0.065213	-13.6678	1.58098e-42	4.24454e-41	3659.17	3762.94	1976.09	2024.86
ENSG00000090530	LEPREL1	165710	1427.74	-1.34191	0.0982385	-13.6597	1.76681e-42	4.7365e-41	1944.24	2151.6	755.955	859.163
ENSG00000223496	EXOSC6	1700	575.07	1.95394	0.143053	13.6589	1.7863e-42	4.78175e-41	223.875	248.352	925.714	902.337
ENSG00000110713	NUP98	126710	1742.35	1.15949	0.0849537	13.6484	2.06268e-42	5.51353e-41	1023.74	1132.3	2376.62	2436.74
ENSG00000179820	MYADM	10215	1699.05	-1.14934	0.0842172	-13.6473	2.09422e-42	5.58968e-41	2298.53	2385.83	1098.12	1013.73
ENSG00000068697	LAPTM4A	19379	2932.49	-0.887354	0.0650247	-13.6464	2.12044e-42	5.65143e-41	3770.02	3844.16	2013.23	2102.57
ENSG00000137809	ITGA11	130452	792.393	-1.87423	0.137359	-13.6447	2.16998e-42	5.77504e-41	1395.42	1094.63	330.675	348.846
ENSG00000134352	IL6ST	59899	3457.35	0.841134	0.0616496	13.6438	2.19854e-42	5.84256e-41	2511.53	2442.32	4349.17	4526.36
ENSG00000122786	CALD1	226477	7214.23	-0.740495	0.0542739	-13.6437	2.2022e-42	5.84381e-41	8586.6	9466.8	5338.55	5464.97
ENSG00000145819	ARHGAP26	458628	335.79	2.71292	0.19885	13.6431	2.22e-42	5.88252e-41	81.508	96.5159	566.745	598.392
ENSG00000068323	TFE3	14771	1964.5	1.07279	0.0786614	13.638	2.37862e-42	6.29372e-41	1309.56	1221.75	2690.49	2636.21
ENSG00000164823	OSGIN2	26030	405.19	2.46991	0.181374	13.6178	3.14049e-42	8.29759e-41	140.194	107.109	686.991	686.467
ENSG00000082497	SERTAD4	13833	220.914	-3.55926	0.261632	-13.604	3.78886e-42	9.99624e-41	382.544	431.968	39.7871	29.3583
ENSG00000010810	FYN	213121	1085.14	1.42756	0.105225	13.5668	6.30511e-42	1.65924e-40	553.168	623.822	1578.22	1585.35
ENSG00000118181	RPS25	2980	1715.2	-1.14992	0.0847604	-13.5667	6.3071e-42	1.65924e-40	2288.75	2441.15	1027.39	1103.53
ENSG00000166794	PPIB	7394	1945.33	-1.07643	0.0793906	-13.5586	7.04323e-42	1.85024e-40	2626.73	2651.83	1198.03	1304.72
ENSG00000185880	TRIM69	38842	419.65	2.31446	0.170732	13.5561	7.2951e-42	1.91366e-40	148.888	131.827	697.601	700.283
ENSG00000115758	ODC1	8537	2010.94	1.0827	0.0799419	13.5436	8.64414e-42	2.2643e-40	1224.79	1355.93	2724.09	2738.96
ENSG00000048392	RRM2B	34617	2022.6	1.0623	0.0784572	13.5399	9.08851e-42	2.3773e-40	1256.31	1364.17	2759.46	2710.46
ENSG00000058668	ATP2B4	117521	4390.41	-0.749974	0.0554163	-13.5335	9.92242e-42	2.59172e-40	5414.31	5599.1	3305.87	3242.37
ENSG00000095787	WAC	90620	2082.04	1.03136	0.076249	13.5262	1.09495e-41	2.85593e-40	1403.02	1332.39	2842.57	2750.18
ENSG00000178105	DDX10	275906	641.628	1.86886	0.138336	13.5096	1.37346e-41	3.57725e-40	253.218	298.964	1026.51	987.822
ENSG00000182272	B4GALNT4	12321	633.043	-1.77081	0.131269	-13.4899	1.79273e-41	4.66263e-40	995.485	962.805	281.162	292.72
ENSG00000240694	PNMA2	9407	624.727	-1.81234	0.134367	-13.488	1.83993e-41	4.77861e-40	940.059	1005.18	266.132	287.539
ENSG00000050405	LIMA1	107759	3671.23	0.943843	0.0699942	13.4846	1.92704e-41	4.99776e-40	2343.08	2681.26	4945.98	4714.6
ENSG00000116962	NID1	89333	1100.98	-1.43369	0.106326	-13.4839	1.94533e-41	5.03804e-40	1516.05	1698.44	572.05	617.388
ENSG00000154767	XPC	33637	1255.86	1.27987	0.095042	13.4664	2.46623e-41	6.37805e-40	720.531	745.056	1748.87	1808.99
ENSG00000166482	MFAP4	3799	267.002	-2.94975	0.219326	-13.4491	3.11525e-41	8.04516e-40	477.094	468.455	67.196	55.2627
ENSG00000144746	ARL6IP5	21123	914.011	-1.50835	0.112315	-13.4296	4.05597e-41	1.04598e-39	1384.55	1320.62	450.921	499.955
ENSG00000162430	SEPN1	18047	1431.79	-1.23256	0.0919696	-13.4018	5.89884e-41	1.5191e-39	1921.42	2096.28	876.201	833.259
ENSG00000186815	TPCN1	77536	553.871	-1.87576	0.139982	-13.4	6.04434e-41	1.55438e-39	875.94	865.112	237.839	236.594
ENSG00000168621	GDNF	27010	352.608	2.61183	0.19504	13.3912	6.80391e-41	1.74726e-39	111.938	85.9227	601.228	611.344
ENSG00000112655	PTK7	85452	1332.21	-1.21737	0.0909202	-13.3895	6.96721e-41	1.78669e-39	1829.04	1897.36	803.7	798.719
ENSG00000170961	HAS2	29275	1097.88	-1.42106	0.106136	-13.389	7.00773e-41	1.79457e-39	1518.22	1679.61	569.398	624.296
ENSG00000216775	RP1-152L7.5	4008	339.531	-2.55568	0.190882	-13.3888	7.03465e-41	1.79894e-39	622.721	537.9	100.794	96.7098
ENSG00000184347	SLIT3	639389	426.792	-2.28668	0.170913	-13.3792	8.00299e-41	2.04372e-39	699.882	716.807	162.685	127.795
ENSG00000130513	GDF15	14446	276.544	3.14124	0.235367	13.3461	1.2477e-40	3.17794e-39	66.2932	45.9039	521.653	472.324
ENSG00000106688	SLC1A1	97026	252.239	-3.01729	0.22608	-13.3461	1.24792e-40	3.17794e-39	439.057	459.039	51.2812	59.5801
ENSG00000178764	ZHX2	193118	332.618	2.80189	0.209952	13.3454	1.26029e-40	3.20499e-39	67.38	100.047	587.965	575.078
ENSG00000173402	DAG1	66903	1542.8	-1.18869	0.0890883	-13.3428	1.30476e-40	3.31348e-39	2047.48	2242.23	959.312	922.197
ENSG00000138050	THUMPD2	43208	260.288	3.24357	0.243347	13.329	1.57046e-40	3.98272e-39	49.9916	49.435	428.817	512.907
ENSG00000085733	CTTN	38181	4104.23	-0.743403	0.0558248	-13.3167	1.85064e-40	4.68674e-39	5131.75	5145.95	3096.32	3042.9
ENSG00000260539	RP11-252A24.7	2466	292.58	-2.69684	0.202564	-13.3135	1.93206e-40	4.88457e-39	518.391	495.527	78.6901	77.7132
ENSG00000163902	RPN1	61102	2700.83	-0.877157	0.0658852	-13.3134	1.93409e-40	4.88457e-39	3516.8	3478.1	1903.59	1904.84
ENSG00000141526	SLC16A3	32733	4623.33	-0.818937	0.0615177	-13.3122	1.9657e-40	4.95758e-39	5591.45	6212.33	3328.86	3360.67
ENSG00000073008	PVR	19753	2272.04	0.985672	0.0741374	13.2952	2.46773e-40	6.21516e-39	1501.92	1547.79	3106.93	2931.52
ENSG00000198855	FICD	10653	370.464	2.47605	0.18625	13.2943	2.49948e-40	6.28648e-39	118.458	107.109	661.35	594.938
ENSG00000253953	PCDHGB4	125095	324.407	-2.54018	0.191616	-13.2566	4.13091e-40	1.03754e-38	570.556	536.723	90.1842	100.164
ENSG00000128272	ATF4	2992	4269.75	0.783612	0.0591983	13.2371	5.36044e-40	1.34452e-38	3021.23	3255.65	5464.1	5338.04
ENSG00000109046	WSB1	19556	1815.46	-1.14527	0.0865991	-13.2249	6.29835e-40	1.5776e-38	2618.04	2382.3	1183	1078.49
ENSG00000105404	RABAC1	2710	1174.41	-1.26898	0.0959944	-13.2193	6.78954e-40	1.69831e-38	1662.76	1657.25	679.918	697.692
ENSG00000054965	FAM168A	197703	997.982	-1.38922	0.105107	-13.2172	6.97925e-40	1.74339e-38	1409.55	1479.52	562.325	540.539
ENSG00000197903	HIST1H2BK	8547	1031.55	1.37222	0.103901	13.207	7.99737e-40	1.99498e-38	585.771	563.794	1485.39	1491.23
ENSG00000105778	AVL9	543479	987.837	1.41027	0.106803	13.2045	8.26453e-40	2.05882e-38	523.825	556.732	1427.92	1442.88
ENSG00000090006	LTBP4	36937	709.77	-1.65248	0.125284	-13.1899	1.00372e-39	2.49704e-38	1033.52	1120.53	344.822	340.211
ENSG00000013364	MVP	27641	2678.57	-0.900652	0.0682888	-13.1889	1.01713e-39	2.52695e-38	3386.39	3591.1	1868.23	1868.57
ENSG00000244038	DDOST	9731	2664.82	-0.959627	0.072766	-13.1879	1.03076e-39	2.55734e-38	3371.17	3668.78	1866.46	1752.87
ENSG00000177700	POLR2L	5190	1334.25	-1.21107	0.0918785	-13.1813	1.12509e-39	2.78761e-38	1832.3	1895.01	782.48	827.214
ENSG00000105281	SLC1A5	13712	3076.89	0.856945	0.0651017	13.1632	1.42944e-39	3.53689e-38	2122.47	2256.35	3998.16	3930.56
ENSG00000145934	TENM2	979359	610.677	-1.75476	0.13336	-13.1581	1.52944e-39	3.77921e-38	921.584	962.805	280.278	278.041
ENSG00000139645	ANKRD52	20585	2211.58	-0.974834	0.0741751	-13.1423	1.88334e-39	4.64744e-38	3004.93	2857.81	1524.29	1459.28
ENSG00000113361	CDH6	135397	200.745	-3.53517	0.269159	-13.1341	2.09907e-39	5.17281e-38	353.201	386.064	29.1772	34.5392
ENSG00000002834	LASP1	51912	5603.51	-0.69064	0.0525954	-13.1312	2.18173e-39	5.36927e-38	6722.78	7117.46	4258.99	4314.81
ENSG00000141905	NFIC	109655	1551.82	-1.11854	0.0854071	-13.0965	3.44701e-39	8.47177e-38	2070.3	2179.85	981.416	975.733
ENSG00000224078	SNHG14	440880	1301.45	-1.2704	0.0970482	-13.0904	3.73875e-39	9.17648e-38	1805.13	1875	808.121	717.552
ENSG00000068079	IFI35	7732	219.447	3.52857	0.269606	13.0879	3.86214e-39	9.46664e-38	36.9503	32.9567	391.682	416.198
ENSG00000120217	CD274	20064	425.396	2.21057	0.168975	13.0822	4.16018e-39	1.01835e-37	161.929	140.066	696.717	702.873
ENSG00000116991	SIPA1L2	163594	192.199	5.04457	0.385632	13.0813	4.21205e-39	1.02968e-37	10.8677	11.7702	373.999	372.16
ENSG00000026508	CD44	93533	7139.62	-0.642456	0.0491389	-13.0743	4.61777e-39	1.12735e-37	8608.34	8799.43	5416.35	5734.37
ENSG00000140598	EFTUD1	132534	576.07	1.84986	0.141574	13.0664	5.12442e-39	1.24938e-37	254.305	245.998	930.135	873.842
ENSG00000071575	TRIB2	25846	343.845	-2.46791	0.188916	-13.0635	5.32246e-39	1.29593e-37	542.3	622.645	99.9099	110.525
ENSG00000197594	ENPP1	87140	1268.72	-1.31909	0.101002	-13.0601	5.56721e-39	1.35373e-37	1695.37	1927.96	703.79	747.774
ENSG00000124226	RNF114	17482	1106.76	1.34792	0.1033	13.0486	6.47166e-39	1.57157e-37	608.593	640.301	1648.07	1530.09
ENSG00000057019	DCBLD2	105749	6981.79	-0.636793	0.048814	-13.0453	6.75865e-39	1.63909e-37	8295.34	8701.73	5396.02	5534.05
ENSG00000170581	STAT2	18559	1911.06	1.01439	0.0777723	13.0431	6.95487e-39	1.68444e-37	1286.74	1244.11	2541.07	2572.31
ENSG00000055917	PUM2	103544	1394.27	1.16801	0.0896009	13.0357	7.67032e-39	1.85527e-37	860.725	856.873	1908.9	1950.6
ENSG00000102786	INTS6	100188	847.685	1.63052	0.12509	13.0348	7.76069e-39	1.87465e-37	385.805	442.561	1199.8	1362.57
ENSG00000162433	AK4	84597	734.508	-1.71139	0.131319	-13.0324	8.00924e-39	1.93214e-37	1044.39	1206.45	363.389	323.805
ENSG00000108797	CNTNAP1	17202	1029.6	-1.3532	0.103891	-13.0252	8.79826e-39	2.11969e-37	1433.45	1526.6	572.05	586.303
ENSG00000169764	UGP2	50623	1309.55	-1.18454	0.0910015	-13.0167	9.83009e-39	2.36516e-37	1819.26	1818.5	793.09	807.354
ENSG00000152291	TGOLN2	10402	3333.57	-0.790796	0.0607874	-13.0092	1.08479e-38	2.60662e-37	4205.81	4244.35	2411.98	2472.14
ENSG00000143847	PPFIA4	52243	337.258	-2.62603	0.201873	-13.0083	1.09727e-38	2.63317e-37	606.42	554.378	110.52	77.7132
ENSG00000134294	SLC38A2	14679	6709.4	-0.630981	0.0485257	-13.003	1.17607e-38	2.81488e-37	7988.87	8319.2	5215.65	5313.86
ENSG00000005339	CREBBP	155673	1963.54	1.0783	0.0829562	12.9984	1.24955e-38	2.98685e-37	1318.26	1205.27	2564.06	2766.59
ENSG00000128908	INO80	137475	740.867	1.63813	0.126051	12.9957	1.2937e-38	3.08834e-37	347.768	373.116	1076.02	1166.56
ENSG00000104635	SLC39A14	66881	1493.67	1.13484	0.0873357	12.994	1.32341e-38	3.15517e-37	912.89	956.92	2062.74	2042.13
ENSG00000182054	IDH2	19460	434.46	-2.12392	0.163603	-12.9821	1.545e-38	3.67868e-37	666.192	747.41	166.222	158.017
ENSG00000056586	RC3H2	60786	1241.92	1.2572	0.0968695	12.9783	1.6249e-38	3.8639e-37	721.618	743.879	1694.05	1808.13
ENSG00000160691	SHC1	12098	5106.4	-0.688663	0.0530657	-12.9776	1.64042e-38	3.89573e-37	6201.13	6404.18	3976.06	3844.21
ENSG00000159256	MORC3	65960	660.147	1.68659	0.129988	12.975	1.69656e-38	4.02383e-37	316.251	309.557	1008.82	1005.95
ENSG00000183963	SMTN	40653	1402.1	1.16317	0.089705	12.9666	1.89152e-38	4.48044e-37	848.77	882.767	1950.45	1926.42
ENSG00000152439	ZNF773	18490	339.342	2.51403	0.194077	12.9538	2.23723e-38	5.29246e-37	102.157	100.047	546.41	608.754
ENSG00000143384	MCL1	5035	3953.97	0.80495	0.0621464	12.9525	2.27508e-38	5.37505e-37	2774.53	2983.75	5159.95	4897.66
ENSG00000171988	JMJD1C	298742	1070.65	1.31659	0.101753	12.9391	2.70739e-38	6.38818e-37	620.548	606.167	1515.45	1540.45
ENSG00000146872	TLK2	156824	798.582	1.55393	0.120179	12.9302	3.04107e-38	7.16628e-37	404.28	407.25	1237.82	1144.97
ENSG00000165632	TAF3	198124	368.38	2.36228	0.182754	12.926	3.21005e-38	7.55475e-37	113.024	127.119	604.764	628.614
ENSG00000116761	CTH	28634	211.038	3.60045	0.278561	12.9252	3.24569e-38	7.62883e-37	35.8635	28.2486	382.841	397.201
ENSG00000183853	KIRREL	106990	2234.4	-0.922446	0.0714203	-12.9157	3.66941e-38	8.61371e-37	2908.21	2942.56	1546.39	1540.45
ENSG00000075711	DLG1	256741	2877.67	-0.872466	0.0675707	-12.9119	3.85691e-38	9.04225e-37	3742.85	3701.74	1955.76	2110.35
ENSG00000144583	MARCHF4	114163	703.354	1.69883	0.131684	12.9008	4.45251e-38	1.04253e-36	306.47	356.638	1044.19	1106.12
ENSG00000118518	RNF146	21958	770.007	1.56754	0.121514	12.9	4.49835e-38	1.05191e-36	396.672	380.179	1119.34	1183.83
ENSG00000198824	CHAMP1	12809	774.56	1.54222	0.119587	12.8963	4.72503e-38	1.10351e-36	401.02	390.772	1148.52	1157.93
ENSG00000107957	SH3PXD2A	267017	895.851	-1.42261	0.110515	-12.8725	6.42866e-38	1.49948e-36	1315	1294.73	503.086	470.597
ENSG00000112977	DAP	82043	2273.34	-0.94489	0.0734113	-12.8712	6.53905e-38	1.52328e-36	2936.46	3048.49	1509.26	1599.17
ENSG00000177675	CD163L1	133213	269.863	3.01306	0.234251	12.8626	7.31187e-38	1.70115e-36	52.1651	67.0903	517.233	442.965
ENSG00000033030	ZCCHC8	28102	481.136	2.00096	0.155626	12.8575	7.80792e-38	1.81425e-36	183.665	201.271	776.291	763.317
ENSG00000116539	ASH1L	227540	1660.75	1.078	0.0838796	12.8518	8.40476e-38	1.95046e-36	1095.47	1039.31	2288.2	2220.01
ENSG00000138071	ACTR2	43501	4826.09	-0.736476	0.0573676	-12.8378	1.00642e-37	2.33261e-36	5795.76	6268.83	3595.87	3643.89
ENSG00000059573	ALDH18A1	50768	1503.67	-1.18033	0.0919598	-12.8352	1.04072e-37	2.40905e-36	1984.45	2189.26	887.695	953.282
ENSG00000166900	STX3	92426	478.356	2.03673	0.158687	12.8348	1.04629e-37	2.41889e-36	192.359	182.439	808.121	730.504
ENSG00000113580	NR3C1	157582	1432.93	1.13365	0.0883437	12.8323	1.0812e-37	2.49644e-36	899.849	894.538	1987.59	1949.74
ENSG00000079739	PGM1	66970	726.929	-1.55278	0.121053	-12.8273	1.15296e-37	2.65878e-36	1085.69	1082.86	370.462	368.706
ENSG00000170144	HNRNPA3	11396	1995.97	-0.999938	0.0780462	-12.8121	1.40248e-37	3.2301e-36	2618.04	2704.8	1282.91	1378.11
ENSG00000136891	TEX10	50863	789.486	1.56372	0.122073	12.8097	1.44634e-37	3.32695e-36	373.85	424.905	1188.31	1170.88
ENSG00000019995	ZRANB1	46067	749.353	1.60198	0.125092	12.8064	1.5103e-37	3.4697e-36	347.768	395.48	1128.19	1125.98
ENSG00000176407	KCMF1	88380	1158.81	1.33841	0.104547	12.802	1.59842e-37	3.66755e-36	704.229	608.521	1691.39	1631.11
ENSG00000007202	KIAA0100	31015	1532.35	-1.10609	0.0864188	-12.7992	1.65616e-37	3.79528e-36	2085.52	2099.81	938.976	1005.09
ENSG00000071082	RPL31	22318	2268.66	-0.96136	0.075194	-12.7851	1.98711e-37	4.54799e-36	3035.36	2960.21	1472.12	1606.94
ENSG00000123595	RAB9A	21382	403.234	2.21155	0.173007	12.783	2.04013e-37	4.66353e-36	133.673	153.013	662.235	664.016
ENSG00000255248	RP11-166D19.1	87969	1153.24	-1.32936	0.104026	-12.7791	2.14566e-37	4.89864e-36	1563.87	1736.11	686.107	626.887
ENSG00000204604	ZNF468	19642	295.48	2.67178	0.209314	12.7645	2.58917e-37	5.90383e-36	83.6816	76.5065	526.958	494.774
ENSG00000198551	ZNF627	59762	373.862	2.32193	0.182097	12.7511	3.07404e-37	7.0007e-36	134.76	114.171	612.722	633.795
ENSG00000118705	RPN2	63210	2577.95	-0.877864	0.068858	-12.7489	3.16154e-37	7.19104e-36	3290.75	3387.47	1774.51	1859.07
ENSG00000184678	HIST2H2BE	2223	463.147	2.02203	0.158665	12.744	3.36605e-37	7.64669e-36	185.838	180.085	764.797	721.87
ENSG00000260032	LINC00657	5339	2829.44	-0.843385	0.0662353	-12.7332	3.86815e-37	8.77643e-36	3548.32	3719.39	2045.06	2005
ENSG00000123240	OPTN	38843	1670.08	1.08946	0.0856582	12.7187	4.65306e-37	1.05443e-35	1019.39	1117	2302.35	2241.6
ENSG00000124198	ARFGEF2	114804	1323.49	1.19082	0.0936616	12.714	4.94291e-37	1.11872e-35	807.473	805.084	1900.06	1781.36
ENSG00000118496	FBXO30	21252	666.412	1.65793	0.130706	12.6844	7.21837e-37	1.63171e-35	308.644	333.098	992.91	1031
ENSG00000135334	AKIRIN2	27138	750.091	1.60315	0.126451	12.678	7.82918e-37	1.7676e-35	343.421	400.188	1128.19	1128.57
ENSG00000184840	TMED9	3967	2683.36	-0.84552	0.0667376	-12.6693	8.74756e-37	1.97251e-35	3388.56	3507.53	1921.28	1916.06
ENSG00000139496	NUPL1	48277	1010.15	1.36194	0.10753	12.6657	9.15694e-37	2.06228e-35	540.127	592.043	1486.27	1422.15
ENSG00000185567	AHNAK2	41114	3998.77	-0.720838	0.0569661	-12.6538	1.0658e-36	2.3974e-35	4950.25	5004.7	3068.03	2972.1
ENSG00000182158	CREB3L2	127089	3110.43	-0.788435	0.0623822	-12.6388	1.29046e-36	2.89919e-35	3948.25	3931.26	2307.65	2254.55
ENSG00000198718	FAM179B	112224	496.589	1.92812	0.152596	12.6355	1.34578e-36	3.01977e-35	211.921	201.271	808.121	765.044
ENSG00000075391	RASAL2	385781	1203.05	1.25708	0.0995193	12.6315	1.41466e-36	3.17043e-35	672.713	747.41	1674.6	1717.46
ENSG00000151914	DST	496642	5182.77	-0.645617	0.0511937	-12.6113	1.83022e-36	4.09174e-35	6278.29	6368.87	4024.69	4059.22
ENSG00000004399	PLXND1	51644	485.109	-2.00003	0.158696	-12.603	2.03358e-36	4.54084e-35	708.577	843.926	194.515	193.42
ENSG00000108256	NUFIP2	38283	1688.36	1.03686	0.0823205	12.5954	2.23843e-36	4.99215e-35	1085.69	1127.59	2289.09	2251.09
ENSG00000141644	MBD1	14893	1463.91	1.12966	0.0897478	12.587	2.48926e-36	5.54481e-35	896.588	940.442	2066.28	1952.33
ENSG00000185630	PBX1	343713	357.015	-2.31681	0.184239	-12.5751	2.89584e-36	6.43481e-35	604.246	584.981	132.624	106.208
ENSG00000049130	KITLG	88059	1132.03	1.38519	0.110194	12.5705	3.0674e-36	6.80777e-35	568.383	686.205	1590.6	1682.92
ENSG00000074181	NOTCH3	41349	449.567	-1.97648	0.15726	-12.5682	3.15914e-36	7.0029e-35	690.101	743.879	180.368	183.921
ENSG00000095739	BAMBI	5598	250.64	3.01227	0.239687	12.5675	3.18646e-36	7.05491e-35	59.7726	50.612	414.67	477.505
ENSG00000182871	COL18A1	108583	609.108	-1.77197	0.141069	-12.561	3.45843e-36	7.64781e-35	905.283	979.283	299.73	252.136
ENSG00000135414	GDF11	13848	658.673	-1.64553	0.131107	-12.551	3.9242e-36	8.66731e-35	1004.18	992.231	339.517	298.764
ENSG00000109320	NFKB1	115974	508.863	1.87741	0.149614	12.5484	4.05774e-36	8.95147e-35	210.834	224.811	802.816	796.992
ENSG00000174307	PHLDA3	3746	2010.63	1.02083	0.0813978	12.5412	4.44309e-36	9.78977e-35	1253.05	1403.01	2735.59	2650.88
ENSG00000115902	SLC1A4	35389	392.387	2.17178	0.173436	12.5221	5.65149e-36	1.24374e-34	136.933	148.305	641.015	643.293
ENSG00000182667	NTM	966344	906.56	-1.35962	0.108587	-12.521	5.73141e-36	1.25981e-34	1319.34	1290.02	503.97	512.907
ENSG00000198363	ASPH	214040	4548.71	-0.672955	0.053785	-12.5119	6.42318e-36	1.41017e-34	5584.93	5596.75	3470.32	3542.86
ENSG00000110768	GTF2H1	44750	982.207	1.32372	0.105862	12.5043	7.07396e-36	1.55119e-34	553.168	568.502	1402.28	1404.88
ENSG00000105825	TFPI2	5595	567.467	-1.83479	0.147036	-12.4785	9.78165e-36	2.14237e-34	962.882	809.792	251.101	246.092
ENSG00000125304	TM9SF2	62590	1540.65	-1.0654	0.0854259	-12.4716	1.06699e-35	2.33412e-34	2055.09	2115.11	974.342	1018.04
ENSG00000179833	SERTAD2	119385	1560.68	1.12389	0.0902128	12.4582	1.26129e-35	2.75588e-34	921.584	1042.84	2130.82	2147.48
ENSG00000074935	TUBE1	16753	359.514	2.28501	0.183701	12.4387	1.61078e-35	3.51531e-34	130.413	114.171	596.807	596.665
ENSG00000130175	PRKCSH	15675	3170.45	-0.801533	0.0644747	-12.4317	1.75752e-35	3.83097e-34	3956.94	4101.93	2245.76	2377.16
ENSG00000168077	SCARA3	42909	271.567	-2.61079	0.210061	-12.4287	1.82545e-35	3.97432e-34	466.226	467.278	70.7327	82.0306
ENSG00000164284	GRPEL2	9154	404.37	2.13414	0.171746	12.4261	1.88569e-35	4.1006e-34	159.756	140.066	664.003	653.655
ENSG00000205765	C5orf51	17449	869.84	1.63414	0.131556	12.4216	1.99612e-35	4.33559e-34	366.243	482.58	1271.42	1359.12
ENSG00000166681	NGFRAP1	1738	1389.28	-1.12586	0.0906854	-12.415	2.16687e-35	4.70087e-34	1857.3	1953.86	849.676	896.293
ENSG00000105968	H2AFV	21293	664.023	-1.5972	0.128815	-12.3992	2.63861e-35	5.71752e-34	1021.57	974.575	343.053	316.897
ENSG00000105605	CACNG7	34607	421.499	-2.05119	0.16544	-12.3984	2.66508e-35	5.76804e-34	636.849	721.515	163.569	164.061
ENSG00000198744	RP5-857K21.11	547	305.6	-2.39131	0.193165	-12.3796	3.36811e-35	7.281e-34	520.565	506.12	98.1416	97.5733
ENSG00000086544	ITPKC	23758	448.775	2.024	0.163781	12.358	4.41223e-35	9.52689e-34	167.363	187.147	751.535	689.057
ENSG00000166250	CLMP	122955	1382.1	-1.13107	0.0915618	-12.3531	4.68557e-35	1.01051e-33	1858.38	1937.38	833.761	898.883
ENSG00000142676	RPL11	4647	2711.04	-0.883808	0.0715599	-12.3506	4.83459e-35	1.04143e-33	3412.47	3620.52	1983.17	1827.99
ENSG00000116016	EPAS1	93031	4130.31	1.74205	0.14125	12.3331	6.01038e-35	1.29319e-33	1714.93	2088.04	6464.97	6253.32
ENSG00000120063	GNA13	46125	1024.12	1.32161	0.107174	12.3315	6.13032e-35	1.31744e-33	552.081	619.114	1468.59	1456.69
ENSG00000250251	PKD1P6	29323	630.83	1.76057	0.142787	12.33	6.2464e-35	1.34082e-33	310.817	263.653	1032.7	916.153
ENSG00000189184	PCDH18	13577	296.003	-2.47854	0.201147	-12.3221	6.89102e-35	1.47573e-33	483.614	520.244	97.2574	82.8941
ENSG00000162337	LRP5	136667	930.074	-1.47436	0.119652	-12.3221	6.88878e-35	1.47573e-33	1488.88	1246.47	504.854	480.095
ENSG00000134287	ARF3	21829	1510.25	-1.05505	0.0856312	-12.3208	6.99549e-35	1.49635e-33	2057.26	2020.95	963.733	999.047
ENSG00000158615	PPP1R15B	8405	1011.66	1.43409	0.116495	12.3103	7.96829e-35	1.70244e-33	489.048	604.99	1455.32	1497.27
ENSG00000169180	XPO6	113942	2536.21	0.858457	0.0697698	12.3041	8.60635e-35	1.83662e-33	1750.79	1856.17	3268.73	3269.14
ENSG00000115641	FHL2	80802	2777.43	0.80864	0.0657412	12.3004	9.01759e-35	1.92214e-33	2005.1	2032.72	3507.46	3564.45
ENSG00000109445	ZNF330	13811	475.894	1.99378	0.16227	12.2868	1.06628e-34	2.27018e-33	169.537	213.041	755.955	765.044
ENSG00000160991	ORAI2	23716	801.721	-1.42546	0.116065	-12.2816	1.13745e-34	2.41889e-33	1155.24	1181.73	422.628	447.283
ENSG00000115295	CLIP4	91939	744.007	1.4997	0.122138	12.2787	1.17839e-34	2.50305e-33	389.065	388.418	1076.02	1122.52
ENSG00000185236	RAB11B	14454	1216	-1.15684	0.0943955	-12.2552	1.57541e-34	3.34249e-33	1672.54	1685.5	740.041	765.907
ENSG00000162736	NCSTN	15681	1601.58	-1.01632	0.0829309	-12.255	1.5801e-34	3.34857e-33	2136.6	2150.42	1046.84	1072.44
ENSG00000138326	RPS24	23053	2830.73	-0.797017	0.0650895	-12.2449	1.78807e-34	3.78491e-33	3616.78	3569.91	2037.98	2098.26
ENSG00000130813	C19orf66	7131	561.497	1.73437	0.141646	12.2444	1.80065e-34	3.80715e-33	254.305	264.83	881.506	845.347
ENSG00000105640	RPL18A	4278	4657.45	-0.666089	0.0544062	-12.2429	1.8336e-34	3.87234e-33	5722.95	5705.03	3524.26	3677.56
ENSG00000142937	RPS8	3529	3802.36	-0.747886	0.0611003	-12.2403	1.89363e-34	3.99452e-33	4624.22	4909.36	2778.03	2897.84
ENSG00000110881	ASIC1	26064	301.65	-2.43781	0.199227	-12.2363	1.9887e-34	4.19022e-33	505.35	513.182	103.447	84.6211
ENSG00000180917	CMTR2	8327	599.454	1.67591	0.137052	12.2283	2.19576e-34	4.6212e-33	290.169	281.309	889.463	936.876
ENSG00000166188	ZNF319	5786	463.198	1.96875	0.161028	12.2261	2.25475e-34	4.73989e-33	176.057	201.271	765.681	709.781
ENSG00000170604	IRF2BP1	2511	891.971	1.39266	0.113926	12.2242	2.3077e-34	4.84565e-33	496.656	487.288	1346.57	1237.37
ENSG00000198853	RUSC2	71772	1839.31	0.989498	0.0809945	12.2169	2.52685e-34	5.29973e-33	1222.62	1241.76	2526.04	2366.8
ENSG00000112200	ZNF451	83464	737.506	1.48769	0.121953	12.1989	3.14971e-34	6.59853e-33	384.718	390.772	1083.09	1091.44
ENSG00000070087	PFN2	85885	3415.32	-0.765606	0.0628504	-12.1814	3.90553e-34	8.1726e-33	4160.17	4442.09	2542.84	2516.18
ENSG00000138069	RAB1A	59406	2606.86	-0.842437	0.0692437	-12.1663	4.70129e-34	9.82656e-33	3292.92	3401.6	1813.41	1919.52
ENSG00000176887	SOX11	8718	506.958	1.89133	0.155528	12.1607	5.03099e-34	1.05037e-32	195.619	235.405	822.267	774.542
ENSG00000175895	PLEKHF2	22881	329.187	2.32243	0.191002	12.1592	5.12534e-34	1.06885e-32	106.504	112.994	543.757	553.491
ENSG00000100422	CERK	53851	788.541	-1.41652	0.116519	-12.157	5.2657e-34	1.09687e-32	1170.46	1124.06	427.048	432.604
ENSG00000137154	RPS6	4540	5431.48	-0.650307	0.0535044	-12.1543	5.44465e-34	1.13286e-32	6442.39	6829.09	4176.76	4277.68
ENSG00000166173	LARP6	22636	1306.31	1.11767	0.0919712	12.1524	5.57154e-34	1.15794e-32	831.382	816.854	1792.19	1784.81
ENSG00000163660	CCNL1	14253	1120.65	1.2621	0.103905	12.1467	5.974e-34	1.24018e-32	620.548	699.152	1549.93	1612.98
ENSG00000125266	EFNB2	45384	802.831	1.45062	0.11961	12.1279	7.51315e-34	1.55794e-32	408.627	451.977	1195.38	1155.34
ENSG00000152229	PSTPIP2	88737	463.988	1.92455	0.158724	12.1251	7.77401e-34	1.61021e-32	205.4	181.262	723.242	746.047
ENSG00000156639	ZFAND3	335126	1901.77	0.940241	0.0775509	12.1242	7.86452e-34	1.62711e-32	1300.87	1305.32	2530.46	2470.42
ENSG00000054267	ARID4B	196586	877.213	1.36425	0.112535	12.1228	7.9941e-34	1.65205e-32	497.742	483.757	1289.99	1237.37
ENSG00000134954	ETS1	128798	1132.66	1.3221	0.109095	12.1188	8.39812e-34	1.73359e-32	589.031	706.214	1657.8	1577.58
ENSG00000071967	CYBRD1	35887	968.089	-1.27306	0.105124	-12.11	9.35051e-34	1.92802e-32	1374.77	1364.17	576.471	556.945
ENSG00000176915	ANKLE2	36221	1731.69	0.982582	0.0812135	12.0988	1.07226e-33	2.20845e-32	1154.15	1173.49	2335.06	2264.05
ENSG00000109475	RPL34	9847	1076.18	-1.20447	0.0995608	-12.0978	1.08445e-33	2.23105e-32	1509.53	1492.47	652.509	650.201
ENSG00000179010	MRFAP1	2655	3087.19	-0.765584	0.0633062	-12.0934	1.14505e-33	2.35307e-32	3824.36	3951.27	2259.02	2314.13
ENSG00000140264	SERF2	25503	1584.82	-1.05787	0.0875223	-12.0869	1.23858e-33	2.54243e-32	2239.84	2042.14	1018.55	1038.77
ENSG00000183049	CAMK1D	486065	266.11	-2.52783	0.209213	-12.0826	1.30568e-33	2.67716e-32	443.404	463.747	79.5743	77.7132
ENSG00000170734	POLH	42815	962.541	1.36253	0.112776	12.0818	1.31824e-33	2.69988e-32	504.263	574.387	1428.8	1342.71
ENSG00000175105	ZNF654	5562	519.661	1.7831	0.147608	12.08	1.34683e-33	2.75536e-32	231.483	236.582	783.364	827.214
ENSG00000099889	ARVCF	46913	323.368	2.62088	0.217033	12.0759	1.4159e-33	2.89342e-32	111.938	68.2673	564.093	549.174
ENSG00000115648	MLPH	69891	983.766	-1.30434	0.108057	-12.0708	1.50603e-33	3.07418e-32	1333.47	1467.75	557.904	575.941
ENSG00000135655	USP15	157093	912.46	1.38836	0.115113	12.0608	1.70125e-33	3.4688e-32	473.833	535.546	1363.37	1277.09
ENSG00000105136	ZNF419	6970	381.97	2.18327	0.181051	12.0589	1.7409e-33	3.54571e-32	139.107	136.535	672.844	579.395
ENSG00000080573	COL5A3	50911	351.052	-2.21397	0.183629	-12.0567	1.78717e-33	3.63589e-32	618.374	536.723	129.087	120.024
ENSG00000140319	SRP14	3450	1980.53	-0.910544	0.0755254	-12.0561	1.80046e-33	3.65888e-32	2572.39	2598.87	1357.18	1393.66
ENSG00000171681	ATF7IP	133088	921.574	1.53272	0.127147	12.0547	1.8328e-33	3.72047e-32	457.532	489.642	1225.44	1513.68
ENSG00000139200	PIANP	7009	252.933	-2.58947	0.215174	-12.0343	2.34504e-33	4.755e-32	437.97	429.613	71.6168	72.5324
ENSG00000131473	ACLY	63635	4353.04	-0.742802	0.0618216	-12.0152	2.95517e-33	5.98553e-32	5177.39	5722.69	3236.9	3275.18
ENSG00000067560	RHOA	53854	6628.57	-0.598933	0.0498913	-12.0048	3.35409e-33	6.78602e-32	7854.11	8116.75	5144.92	5398.48
ENSG00000184677	ZBTB40	79307	787.689	1.44148	0.120216	11.9907	3.97535e-33	8.03406e-32	436.883	410.781	1115.81	1187.29
ENSG00000016864	GLT8D1	11544	620.66	-1.57739	0.131568	-11.9892	4.04643e-33	8.1687e-32	908.543	951.035	316.529	306.536
ENSG00000176994	SMCR8	7894	407.581	2.02249	0.168719	11.9873	4.14106e-33	8.35052e-32	161.929	160.075	633.942	674.378
ENSG00000269378	ITGB1P1	609	892.947	-1.4235	0.118775	-11.9848	4.26671e-33	8.59445e-32	1265	1337.1	442.963	526.723
ENSG00000174749	C4orf32	49860	173.886	4.01608	0.335515	11.9699	5.10873e-33	1.02792e-31	27.1693	12.9473	334.212	321.215
ENSG00000109062	SLC9A3R1	20702	422.549	1.96435	0.164137	11.9677	5.24649e-33	1.05448e-31	170.623	174.199	667.54	677.832
ENSG00000084093	REST	27936	1050.46	1.27651	0.106689	11.9647	5.43713e-33	1.0916e-31	642.283	584.981	1435.87	1538.72
ENSG00000105701	FKBP8	12327	2819.66	-0.792515	0.0662777	-11.9575	5.93374e-33	1.19e-31	3539.62	3611.11	2013.23	2114.66
ENSG00000110651	CD81	21243	2126.28	-0.904186	0.075749	-11.9366	7.62792e-33	1.52809e-31	2861.48	2681.26	1503.95	1458.42
ENSG00000156273	BACH1	436680	895.385	1.35603	0.113609	11.936	7.68175e-33	1.53719e-31	479.267	527.306	1258.16	1316.81
ENSG00000131469	RPL27	4687	3099.7	-0.753858	0.0631812	-11.9317	8.09145e-33	1.61741e-31	3931.95	3851.22	2266.98	2348.67
ENSG00000174738	NR1D2	35359	609.705	1.75466	0.147127	11.9261	8.65324e-33	1.72782e-31	310.817	245.998	980.532	901.473
ENSG00000104177	MYEF2	39090	342.101	2.26546	0.189996	11.9237	8.90261e-33	1.77567e-31	129.326	105.932	564.977	568.17
ENSG00000101474	APMAP	30055	1129.64	-1.19171	0.0999642	-11.9213	9.16517e-33	1.82605e-31	1526.92	1616.05	666.655	708.917
ENSG00000010404	IDS	56950	1196.03	-1.16191	0.0975206	-11.9145	9.94962e-33	1.98019e-31	1639.94	1666.66	706.443	771.088
ENSG00000176971	FIBIN	3003	320.873	-2.22432	0.186894	-11.9015	1.1622e-32	2.31053e-31	520.565	536.723	109.636	116.57
ENSG00000122482	ZNF644	106971	700.284	1.49381	0.125645	11.8892	1.34763e-32	2.67627e-31	357.549	376.647	1023.86	1043.08
ENSG00000114023	FAM162A	28159	464.227	-1.82025	0.153148	-11.8856	1.40694e-32	2.79101e-31	700.969	746.233	202.472	207.235
ENSG00000119408	NEK6	95702	1092.55	-1.17651	0.0989981	-11.8841	1.43107e-32	2.83581e-31	1500.83	1528.95	676.381	664.016
ENSG00000120616	EPC1	111048	447.719	1.91328	0.161352	11.8578	1.96098e-32	3.88168e-31	178.231	197.74	686.991	727.914
ENSG00000170265	ZNF282	30763	973.284	1.25618	0.105982	11.8528	2.08128e-32	4.11536e-31	581.424	567.325	1376.63	1367.75
ENSG00000135114	OASL	18951	164.134	5.34207	0.45084	11.8492	2.17361e-32	4.29329e-31	9.78096	5.88512	339.517	301.355
ENSG00000104825	NFKBIB	9194	437.038	1.92531	0.162555	11.844	2.31023e-32	4.55823e-31	173.884	190.678	677.265	706.327
ENSG00000112308	C6orf62	15976	2529.02	0.847171	0.0715965	11.8326	2.64883e-32	5.22069e-31	1737.75	1877.35	3204.19	3296.77
ENSG00000161013	MGAT4B	9356	1337.85	-1.0729	0.0906991	-11.8292	2.75639e-32	5.42682e-31	1833.39	1793.78	843.487	880.75
ENSG00000197956	S100A6	1646	594.572	-1.6194	0.137054	-11.8159	3.23244e-32	6.35725e-31	872.679	921.609	307.687	276.314
ENSG00000121931	LRIF1	16895	314.845	2.35402	0.199302	11.8113	3.41044e-32	6.70012e-31	95.6361	110.64	502.202	550.9
ENSG00000044090	CUL7	16329	1058.63	-1.25201	0.10607	-11.8037	3.73739e-32	7.33458e-31	1563.87	1418.31	602.996	649.337
ENSG00000221866	PLXNA4	525357	460.927	-2.02433	0.171587	-11.7977	4.01047e-32	7.86208e-31	744.44	735.64	152.075	211.553
ENSG00000171604	CXXC5	36584	641.577	-1.5638	0.132588	-11.7945	4.16908e-32	8.16427e-31	917.237	1000.47	337.748	310.853
ENSG00000144455	SUMF1	766468	369.726	-2.04504	0.173561	-11.7828	4.78605e-32	9.36246e-31	590.118	600.282	152.075	136.43
ENSG00000148175	STOM	31177	532.008	1.72899	0.146781	11.7794	4.98647e-32	9.74411e-31	258.652	234.228	837.298	797.856
ENSG00000109171	SLAIN2	84891	1068.06	1.23631	0.104994	11.775	5.25248e-32	1.0253e-30	610.767	662.664	1548.16	1450.65
ENSG00000055208	TAB2	192973	1620.31	1.03878	0.0883184	11.7618	6.14098e-32	1.19746e-30	999.832	1122.88	2201.55	2156.97
ENSG00000102359	SRPX2	27082	367.85	-2.04302	0.173761	-11.7576	6.45545e-32	1.25744e-30	609.68	574.387	138.813	148.519
ENSG00000230630	DNM3OS	4474	223.516	-3.03584	0.258467	-11.7456	7.44155e-32	1.44798e-30	397.759	399.011	61.8911	35.4027
ENSG00000131738	KRT33B	6307	151.92	4.77107	0.407021	11.7219	9.84242e-32	1.91311e-30	10.8677	10.5932	291.772	294.447
ENSG00000187653	TMSB4XP8	612	599.514	-1.63481	0.139517	-11.7177	1.03438e-31	2.00844e-30	888.981	925.14	267.9	316.034
ENSG00000075415	SLC25A3	8578	3636.04	-0.693436	0.0591907	-11.7153	1.06435e-31	2.06444e-30	4414.48	4572.74	2788.64	2768.32
ENSG00000171863	RPS7	5715	2016.33	-0.880434	0.0751752	-11.7118	1.10945e-31	2.14963e-30	2616.95	2609.46	1393.43	1445.47
ENSG00000185787	MORF4L1	87647	2358.13	-0.963223	0.0822757	-11.7073	1.16998e-31	2.26451e-30	3070.14	3165.02	1472.12	1725.23
ENSG00000108219	TSPAN14	78958	1033.59	-1.23962	0.10598	-11.6967	1.32442e-31	2.56073e-30	1391.07	1513.65	593.27	636.385
ENSG00000011454	RABGAP1	164034	1035.23	1.2021	0.102795	11.6942	1.36541e-31	2.63719e-30	624.895	629.707	1427.92	1458.42
ENSG00000116809	ZBTB17	34264	601.923	1.6632	0.142227	11.694	1.3684e-31	2.6402e-30	265.173	313.088	947.818	881.613
ENSG00000168653	NDUFS5	8319	893.378	-1.27156	0.108739	-11.6937	1.37242e-31	2.64515e-30	1263.92	1262.95	521.653	524.996
ENSG00000173545	ZNF622	14274	936.142	1.28495	0.110006	11.6807	1.59929e-31	3.07918e-30	523.825	566.148	1303.25	1351.35
ENSG00000213079	SCAF8	100734	935.401	1.29946	0.111281	11.6772	1.66636e-31	3.20494e-30	549.908	530.837	1386.36	1274.5
ENSG00000133106	EPSTI1	105884	312.21	7.78002	0.667218	11.6604	2.03121e-31	3.90256e-30	1.08677	4.70809	648.972	594.074
ENSG00000130779	CLIP1	151201	1467.26	1.04289	0.0894605	11.6576	2.09937e-31	4.0293e-30	993.311	923.963	1939.84	2011.91
ENSG00000082258	CCNT2	41108	776.806	1.42678	0.122484	11.6487	2.32971e-31	4.46671e-30	394.499	448.446	1117.58	1146.7
ENSG00000092096	SLC22A17	6607	615.657	-1.52729	0.131423	-11.6212	3.21653e-31	6.16052e-30	931.365	896.892	320.065	314.307
ENSG00000118873	RAB3GAP2	124162	1151.95	1.15257	0.0992005	11.6186	3.31501e-31	6.34252e-30	732.486	696.798	1625.97	1552.54
ENSG00000063660	GPC1	32406	2634.92	-0.782524	0.0673919	-11.6115	3.60048e-31	6.8815e-30	3277.71	3387.47	1959.29	1915.2
ENSG00000135916	ITM2C	14610	1922.33	-0.897759	0.0773446	-11.6073	3.78513e-31	7.22687e-30	2493.06	2510.59	1376.63	1309.04
ENSG00000179148	ALOXE3	23148	215.717	6.75624	0.582084	11.607	3.798e-31	7.24389e-30	4.3471	3.53107	449.152	405.836
ENSG00000116288	PARK7	31215	1461.56	-1.08703	0.0936877	-11.6027	3.99363e-31	7.60118e-30	1862.73	2112.76	942.513	928.241
ENSG00000174405	LIG4	10930	559.824	1.64285	0.141608	11.6014	4.0517e-31	7.7037e-30	279.301	263.653	869.128	827.214
ENSG00000145632	PLK2	6279	4248.19	0.696151	0.0600436	11.5941	4.41538e-31	8.38648e-30	3102.74	3383.94	5247.48	5258.6
ENSG00000104331	IMPAD1	35912	1627.2	-0.966237	0.0833565	-11.5916	4.54467e-31	8.6231e-30	2098.56	2206.92	1095.47	1107.85
ENSG00000011243	AKAP8L	39094	895.539	1.36208	0.117531	11.5892	4.67658e-31	8.86419e-30	542.3	460.216	1310.32	1269.32
ENSG00000172053	QARS	9189	1063.29	-1.17458	0.10156	-11.5653	6.17774e-31	1.16975e-29	1443.24	1504.24	669.308	636.385
ENSG00000198825	INPP5F	103044	780.549	-1.40113	0.121251	-11.5556	6.91469e-31	1.30793e-29	1116.12	1148.77	400.524	456.781
ENSG00000134278	SPIRE1	211623	754.492	1.39316	0.120629	11.5491	7.45838e-31	1.40932e-29	408.627	423.728	1076.9	1108.71
ENSG00000110427	KIAA1549L	132031	847.381	-1.30529	0.113068	-11.5443	7.88671e-31	1.48872e-29	1216.1	1197.03	471.256	505.136
ENSG00000158373	HIST1H2BD	13229	348.908	2.22748	0.193026	11.5398	8.30746e-31	1.56652e-29	138.02	107.109	605.648	544.856
ENSG00000181220	ZNF746	25024	631.624	1.52351	0.132031	11.539	8.38468e-31	1.57946e-29	327.119	324.858	955.775	918.743
ENSG00000177732	SOX12	4659	764.334	-1.38406	0.120003	-11.5336	8.93257e-31	1.68094e-29	1061.78	1148.77	430.585	416.198
ENSG00000172037	LAMB2	12005	3733.88	-0.674679	0.0585706	-11.5191	1.05738e-30	1.98774e-29	4657.91	4524.48	2907.11	2846.03
ENSG00000138942	RNF185	46838	872.277	1.2936	0.11244	11.5047	1.2488e-30	2.34518e-29	514.044	496.704	1262.58	1215.78
ENSG00000122644	ARL4A	4079	183.141	3.32428	0.28921	11.4944	1.40823e-30	2.64187e-29	38.0371	28.2486	318.297	347.983
ENSG00000163376	KBTBD8	12908	166.268	3.56221	0.310531	11.4713	1.83794e-30	3.44449e-29	28.2561	23.5405	304.15	309.126
ENSG00000109920	FNBP4	50924	1122.43	1.14203	0.09969	11.4559	2.19783e-30	4.11475e-29	720.531	679.142	1535.78	1554.26
ENSG00000167977	KCTD5	26556	888.166	1.28205	0.111915	11.4556	2.20534e-30	4.12459e-29	498.829	536.723	1258.16	1258.95
ENSG00000085721	RRN3	34296	897.644	1.30047	0.113544	11.4534	2.26056e-30	4.22356e-29	546.647	489.642	1297.06	1257.23
ENSG00000110851	PRDM4	28407	867.702	1.33738	0.11678	11.4521	2.29489e-30	4.28332e-29	459.705	524.952	1263.46	1222.69
ENSG00000064601	CTSA	8677	1661.76	-0.969006	0.0846449	-11.4479	2.40939e-30	4.49245e-29	2288.75	2110.4	1117.58	1130.3
ENSG00000184867	ARMCX2	4610	1055.82	-1.16832	0.102129	-11.4397	2.64808e-30	4.93249e-29	1472.58	1450.09	673.729	626.887
ENSG00000078687	TNRC6C	104668	346.766	2.09415	0.18315	11.434	2.82691e-30	5.26024e-29	133.673	129.473	576.471	547.447
ENSG00000107731	UNC5B	90295	223.302	2.79014	0.244178	11.4267	3.07724e-30	5.72022e-29	60.8593	51.789	404.945	375.614
ENSG00000132109	TRIM21	8800	514.778	1.92883	0.168833	11.4245	3.15537e-30	5.85951e-29	176.057	253.06	838.182	791.811
ENSG00000177600	RPLP2	3234	1980.34	-0.883074	0.0773644	-11.4145	3.54036e-30	6.56778e-29	2506.1	2630.65	1361.6	1423.02
ENSG00000153922	CHD1	71333	638.297	1.518	0.133046	11.4095	3.74698e-30	6.94405e-29	317.338	343.691	971.69	920.47
ENSG00000143515	ATP8B2	25755	1566.41	-0.966796	0.0848031	-11.4005	4.1582e-30	7.69835e-29	2074.65	2070.38	1030.04	1090.58
ENSG00000155816	FMN2	460842	595.537	1.56812	0.137577	11.3981	4.27395e-30	7.90465e-29	289.082	311.911	914.22	866.934
ENSG00000167395	ZNF646	9775	705.337	1.47785	0.129761	11.389	4.74303e-30	8.76335e-29	344.507	401.365	1056.57	1018.91
ENSG00000169155	ZBTB43	33205	448.907	1.87698	0.16486	11.3853	4.94924e-30	9.12615e-29	171.71	213.041	699.369	711.508
ENSG00000129116	PALLD	431392	3461.56	-0.743968	0.0653446	-11.3853	4.94936e-30	9.12615e-29	4133	4537.42	2589.7	2586.12
ENSG00000117122	MFAP2	6334	732.067	-1.4204	0.124769	-11.3842	5.01455e-30	9.23707e-29	1061.78	1069.91	425.28	371.297
ENSG00000156304	SCAF4	61043	806.841	1.36113	0.119617	11.3791	5.31549e-30	9.78157e-29	467.313	436.676	1207.76	1115.62
ENSG00000103034	NDRG4	50783	251.817	-2.6575	0.23369	-11.3719	5.77008e-30	1.06075e-28	442.317	427.259	53.9337	83.7576
ENSG00000116285	ERRFI1	21905	2376.84	0.796457	0.0701047	11.361	6.54183e-30	1.20141e-28	1721.45	1752.59	3035.32	2998
ENSG00000133872	TMEM66	20196	1877.03	-0.915396	0.0806038	-11.3567	6.86666e-30	1.2598e-28	2484.36	2422.31	1245.78	1355.66
ENSG00000155975	VPS37A	55857	798.753	1.37863	0.12144	11.3523	7.22322e-30	1.3239e-28	474.92	411.958	1146.75	1161.38
ENSG00000232956	SNHG15	3939	213.733	2.81874	0.248314	11.3515	7.2908e-30	1.33495e-28	55.4255	50.612	380.188	368.706
ENSG00000170043	TRAPPC1	1779	751.545	-1.35677	0.119552	-11.3488	7.51468e-30	1.37456e-28	1049.82	1112.29	425.28	418.788
ENSG00000173068	BNC2	461341	521.05	-1.72398	0.15192	-11.3479	7.59613e-30	1.38807e-28	731.399	868.643	247.564	236.594
ENSG00000077942	FBLN1	98898	568.036	-1.59512	0.140594	-11.3456	7.80284e-30	1.42443e-28	829.208	878.059	265.248	299.628
ENSG00000034677	RNF19A	79159	556.832	1.62399	0.143185	11.3419	8.13707e-30	1.48396e-28	257.565	288.371	857.634	823.76
ENSG00000206503	HLA-A	4625	1527.26	1.09665	0.0967684	11.3328	9.03113e-30	1.64537e-28	952.014	994.585	2236.04	1926.42
ENSG00000172380	GNG12	132002	2540.5	-0.834774	0.0736931	-11.3277	9.56691e-30	1.74125e-28	3188.59	3322.74	1915.09	1735.6
ENSG00000101955	SRPX	72108	653	-1.68837	0.149126	-11.3218	1.02378e-29	1.86151e-28	994.398	999.293	260.827	357.481
ENSG00000134668	SPOCD1	25630	1442.65	-1.00967	0.0891944	-11.3199	1.0464e-29	1.90075e-28	1870.34	1985.64	935.44	979.187
ENSG00000163041	H3F3A	10151	709.002	-1.39859	0.123557	-11.3194	1.05186e-29	1.90878e-28	1035.7	1020.48	373.999	405.836
ENSG00000152242	C18orf25	93431	597.761	1.55877	0.137724	11.3181	1.06785e-29	1.93588e-28	318.425	287.194	875.317	910.108
ENSG00000106080	FKBP14	16098	682.711	-1.41092	0.124716	-11.313	1.13111e-29	2.04852e-28	977.01	1007.53	380.188	366.116
ENSG00000182534	MXRA7	38466	1778.62	-1.09574	0.0968576	-11.3129	1.13239e-29	2.04882e-28	2253.97	2592.98	1219.25	1048.27
ENSG00000186141	POLR3C	18421	526.968	1.6388	0.14489	11.3107	1.16174e-29	2.09984e-28	248.871	263.653	796.627	798.719
ENSG00000118257	NRP2	116144	804.059	-1.2982	0.114807	-11.3077	1.2019e-29	2.17029e-28	1124.81	1161.72	468.604	461.099
ENSG00000118200	CAMSAP2	121147	1294.09	1.04139	0.0922494	11.2889	1.48904e-29	2.68614e-28	850.944	841.572	1759.48	1724.37
ENSG00000175073	VCPIP1	38731	741.707	1.36625	0.121058	11.2859	1.54076e-29	2.77671e-28	419.495	409.604	1060.11	1077.62
ENSG00000150961	SEC24D	115861	2520.86	-0.762542	0.0676204	-11.2768	1.70826e-29	3.07553e-28	3177.73	3166.19	1874.42	1865.12
ENSG00000088367	EPB41L1	141296	651.585	-1.50894	0.133817	-11.2761	1.72116e-29	3.09572e-28	927.018	1001.65	362.505	315.17
ENSG00000179094	PER1	16035	367.136	1.98643	0.176357	11.2637	1.9829e-29	3.56299e-28	151.062	144.774	595.039	577.668
ENSG00000188153	COL4A5	257702	601.243	-1.7083	0.151783	-11.2549	2.1917e-29	3.93432e-28	1031.35	809.792	294.425	269.406
ENSG00000141867	BRD4	95710	1625.93	0.961375	0.085538	11.2392	2.61859e-29	4.69143e-28	1092.21	1114.64	2222.77	2074.08
ENSG00000146122	DAAM2	112507	507.533	-1.62115	0.144311	-11.2337	2.78564e-29	4.98159e-28	770.523	761.534	251.985	246.092
ENSG00000102531	FNDC3A	233868	1160.61	1.14231	0.101686	11.2337	2.78599e-29	4.98159e-28	725.965	721.515	1517.22	1677.74
ENSG00000069869	NEDD4	166825	1292.45	1.04548	0.093108	11.2287	2.94854e-29	5.2671e-28	860.725	826.27	1714.38	1768.41
ENSG00000103353	UBFD1	17319	1571.35	-0.949128	0.0845307	-11.2282	2.96415e-29	5.28983e-28	2040.96	2099.81	1096.36	1048.27
ENSG00000163125	RPRD2	113476	984.72	1.18399	0.105494	11.2233	3.13409e-29	5.58765e-28	597.726	606.167	1343.92	1391.07
ENSG00000255717	SNHG1	3927	675.184	1.4454	0.128852	11.2175	3.34538e-29	5.95855e-28	346.681	379.001	971.69	1003.36
ENSG00000154781	CCDC174	20896	398.937	1.91173	0.170443	11.2162	3.3938e-29	6.03891e-28	178.231	156.544	640.131	620.842
ENSG00000126351	THRA	35578	523.753	-1.59869	0.142782	-11.1968	4.22772e-29	7.51549e-28	778.13	796.845	267.9	252.136
ENSG00000183496	MEX3B	4364	466.605	1.77829	0.159008	11.1837	4.90245e-29	8.70648e-28	215.181	205.979	766.565	678.696
ENSG00000163312	HELQ	48514	271.118	2.36279	0.211293	11.1826	4.96383e-29	8.80696e-28	83.6816	92.9848	455.342	452.464
ENSG00000164190	NIPBL	189655	1128.3	1.11241	0.099484	11.1818	5.00738e-29	8.87561e-28	696.622	730.931	1569.38	1516.27
ENSG00000007944	MYLIP	19124	181.579	3.2068	0.286859	11.179	5.16632e-29	9.14847e-28	41.2974	29.4256	341.285	314.307
ENSG00000159388	BTG2	4112	1104.96	3.30942	0.296095	11.1769	5.29175e-29	9.36154e-28	244.524	160.075	2070.7	1944.56
ENSG00000134440	NARS	21558	2121.15	0.927448	0.0829985	11.1743	5.45011e-29	9.63238e-28	1439.98	1484.23	2603.85	2956.56
ENSG00000114391	RPL24	5692	2273	-0.88671	0.079359	-11.1734	5.50297e-29	9.71643e-28	2766.93	3134.41	1592.37	1598.3
ENSG00000100401	RANGAP1	40641	2104.02	0.927492	0.083052	11.1676	5.87475e-29	1.03629e-27	1346.51	1554.85	2717.9	2796.81
ENSG00000166913	YWHAB	22857	2789.1	-0.727446	0.0651689	-11.1625	6.22345e-29	1.09674e-27	3436.38	3519.3	2098.99	2101.71
ENSG00000146247	PHIP	142370	900.232	1.26258	0.113127	11.1607	6.35054e-29	1.11806e-27	558.602	500.235	1255.5	1286.59
ENSG00000139354	GAS2L3	54604	253.614	2.47129	0.22144	11.1601	6.38998e-29	1.12392e-27	73.9006	81.2146	413.786	445.556
ENSG00000182150	ERCC6L2	138860	465.334	1.80677	0.161938	11.1571	6.60928e-29	1.16138e-27	184.752	229.52	732.967	714.098
ENSG00000118971	CCND2	31579	332.216	2.13076	0.191417	11.1315	8.81125e-29	1.54534e-27	110.851	136.535	534.032	547.447
ENSG00000168461	RAB31	154387	808.533	-1.31139	0.117823	-11.1302	8.94702e-29	1.56766e-27	1199.8	1105.22	480.098	449.01
ENSG00000174684	B3GNT1	2321	397.093	-1.92641	0.173134	-11.1267	9.29849e-29	1.62768e-27	616.201	641.478	146.77	183.921
ENSG00000233030	RP11-196G18.3	7362	137.013	4.96984	0.448457	11.0821	1.53274e-28	2.68047e-27	8.69419	8.23916	261.711	269.406
ENSG00000214655	ZSWIM8	16212	1519.07	0.986757	0.0890458	11.0815	1.54334e-28	2.69643e-27	1016.13	1021.66	2103.41	1935.06
ENSG00000144355	DLX1	4938	313.756	-2.17986	0.196758	-11.0789	1.58762e-28	2.77115e-27	516.218	512.005	98.1416	128.659
ENSG00000196453	ZNF777	29761	645.167	1.51461	0.136742	11.0764	1.6339e-28	2.84921e-27	353.201	315.442	1008.82	903.2
ENSG00000166289	PLEKHF1	10402	210.981	2.84352	0.257059	11.0617	1.92315e-28	3.35042e-27	43.471	60.0282	387.261	353.163
ENSG00000182903	ZNF721	73342	393.072	2.00141	0.18126	11.0416	2.4062e-28	4.18797e-27	135.847	178.908	603.88	653.655
ENSG00000005889	ZFX	67083	964.115	1.2295	0.111537	11.0233	2.95085e-28	5.13107e-27	536.866	616.76	1335.08	1367.75
ENSG00000255302	EID1	2298	973.004	-1.22456	0.11113	-11.0192	3.08857e-28	5.36544e-27	1307.39	1418.31	617.143	549.174
ENSG00000011021	CLCN6	36995	520.653	1.62707	0.147705	11.0157	3.21168e-28	5.5723e-27	260.826	248.352	819.615	753.818
ENSG00000122729	ACO1	70150	946.769	-1.16837	0.106065	-11.0156	3.21373e-28	5.5723e-27	1321.52	1299.43	572.05	594.074
ENSG00000140350	ANP32A	42363	851.44	-1.31358	0.119295	-11.0112	3.37528e-28	5.84135e-27	1124.81	1304.14	488.94	487.866
ENSG00000065809	FAM107B	256341	336.159	2.17232	0.197349	11.0075	3.51641e-28	6.07984e-27	121.719	122.41	609.185	491.32
ENSG00000031003	FAM13B	114002	668.203	1.43443	0.130371	11.0027	3.70943e-28	6.40752e-27	366.243	355.461	1018.55	932.559
ENSG00000099864	PALM	39377	398.032	-1.83527	0.16682	-11.0015	3.75915e-28	6.48728e-27	599.899	643.832	165.338	183.058
ENSG00000069275	NUCKS1	37458	1860.16	-0.887633	0.0807099	-10.9978	3.91472e-28	6.7494e-27	2326.78	2503.53	1329.77	1280.54
ENSG00000006459	KDM7A	92290	294.402	2.228	0.202706	10.9913	4.2082e-28	7.24174e-27	96.7229	110.64	466.836	503.409
ENSG00000145147	SLIT2	367302	258.6	2.49999	0.22748	10.9899	4.27183e-28	7.34433e-27	66.2932	89.4538	464.183	414.471
ENSG00000165424	ZCCHC24	63303	689.335	-1.36144	0.123895	-10.9887	4.33276e-28	7.44211e-27	972.663	1012.24	389.914	382.522
ENSG00000125826	RBCK1	23469	1553.55	0.929341	0.0845841	10.9872	4.40456e-28	7.55834e-27	1065.04	1074.62	2020.3	2054.22
ENSG00000135723	FHOD1	18272	559.943	-1.50494	0.136991	-10.9857	4.47891e-28	7.67873e-27	834.642	821.562	289.12	294.447
ENSG00000197355	UAP1L1	7039	625.666	1.59698	0.145441	10.9803	4.7551e-28	8.14461e-27	270.607	351.93	937.208	942.921
ENSG00000158079	PTPDC1	79063	248.973	2.42755	0.221199	10.9745	5.06894e-28	8.67405e-27	74.9874	81.2146	422.628	417.061
ENSG00000169122	FAM110B	209771	156.088	3.46196	0.315473	10.9738	5.10537e-28	8.72822e-27	27.1693	24.7175	294.425	278.041
ENSG00000133026	MYH10	156557	1079.28	-1.09563	0.100128	-10.9422	7.24019e-28	1.23664e-26	1434.54	1506.59	685.223	690.784
ENSG00000160584	SIK3	255036	730.485	1.34306	0.122811	10.936	7.75311e-28	1.32301e-26	412.974	413.135	1077.79	1018.04
ENSG00000213585	VDAC1	33219	2349.7	-0.816867	0.0746982	-10.9356	7.7923e-28	1.32846e-26	2860.39	3135.59	1691.39	1711.42
ENSG00000104381	GDAP1	167743	183.364	3.00296	0.274651	10.9337	7.9537e-28	1.35472e-26	41.2974	40.0188	341.285	310.853
ENSG00000115267	IFIH1	51625	540.995	6.90829	0.632756	10.9178	9.47978e-28	1.61165e-26	14.1281	3.53107	1058.34	1087.99
ENSG00000104228	TRIM35	26433	524.575	1.63985	0.150313	10.9096	1.03765e-27	1.76247e-26	234.743	275.423	820.499	767.634
ENSG00000170185	USP38	38914	566.333	1.51229	0.139069	10.8744	1.52632e-27	2.59008e-26	287.995	300.141	825.804	851.392
ENSG00000136231	IGF2BP3	160259	662.271	-1.38435	0.127313	-10.8735	1.54112e-27	2.61277e-26	988.964	926.317	362.505	371.297
ENSG00000145390	USP53	82931	334.988	2.01537	0.185564	10.8608	1.77221e-27	3.00177e-26	130.413	135.358	554.367	519.815
ENSG00000162687	KCNT2	383447	160.652	3.6958	0.340376	10.858	1.82762e-27	3.09276e-26	31.5164	14.1243	271.437	325.532
ENSG00000057608	GDI2	76910	2642	-0.732623	0.0676188	-10.8346	2.36012e-27	3.9902e-26	3223.37	3374.53	1985.82	1984.28
ENSG00000130741	EIF2S3	23256	2982.07	-0.692046	0.0638835	-10.8329	2.4033e-27	4.05945e-26	3628.74	3739.4	2257.26	2302.9
ENSG00000227051	C14orf132	54757	408.55	-1.78798	0.165058	-10.8324	2.41773e-27	4.08006e-26	598.812	668.549	178.6	188.239
ENSG00000089472	HEPH	106319	536.15	-1.5155	0.139977	-10.8268	2.56988e-27	4.33283e-26	795.518	793.314	282.047	273.723
ENSG00000117335	CD46	43457	1504.88	-0.926135	0.0855812	-10.8217	2.71642e-27	4.57568e-26	1957.28	1986.82	1017.67	1057.76
ENSG00000101347	SAMHD1	61615	550.37	1.61375	0.14915	10.8197	2.77829e-27	4.6756e-26	274.954	267.184	763.913	895.429
ENSG00000167815	PRDX2	5061	1172.21	-1.03968	0.0961011	-10.8186	2.80958e-27	4.72391e-26	1543.22	1611.34	770.102	764.18
ENSG00000138674	SEC31A	82506	4259.12	-0.600224	0.0555317	-10.8087	3.1318e-27	5.26085e-26	5080.67	5184.79	3343.89	3427.15
ENSG00000151135	C12orf23	23060	1843.17	-0.873134	0.0808266	-10.8026	3.34759e-27	5.61817e-26	2294.18	2475.28	1285.57	1317.67
ENSG00000157764	BRAF	205438	607.707	1.46723	0.13596	10.7917	3.76887e-27	6.31941e-26	316.251	329.567	857.634	927.378
ENSG00000162704	ARPC5	12492	2293.51	-0.823399	0.076361	-10.783	4.14266e-27	6.93981e-26	2784.31	3077.92	1639.23	1672.56
ENSG00000196498	NCOR2	243175	4767.41	-0.625179	0.0580257	-10.7742	4.55844e-27	7.62935e-26	5576.24	5993.4	3831.94	3668.06
ENSG00000138623	SEMA7A	25179	2600.55	-0.805376	0.0747658	-10.772	4.66834e-27	7.80614e-26	3120.13	3496.94	1868.23	1916.93
ENSG00000128805	ARHGAP22	210234	901.079	-1.29702	0.120419	-10.7709	4.72593e-27	7.89524e-26	1165.02	1397.13	514.58	527.586
ENSG00000144674	GOLGA4	123575	1839.12	0.844098	0.0783721	10.7704	4.75031e-27	7.92874e-26	1318.26	1313.56	2386.34	2338.3
ENSG00000170891	CYTL1	4887	179.837	-3.04435	0.282765	-10.7664	4.96185e-27	8.27428e-26	368.416	273.069	43.3238	34.5392
ENSG00000089048	ESF1	70564	440.554	1.9267	0.179096	10.7579	5.43687e-27	9.05815e-26	149.975	217.749	700.253	694.238
ENSG00000160789	LMNA	57517	7048.97	-0.64849	0.0602846	-10.7571	5.48475e-27	9.12961e-26	8017.13	9198.44	5477.36	5502.96
ENSG00000183955	SETD8	25586	908.934	1.18655	0.110386	10.7492	5.9797e-27	9.94445e-26	572.73	536.723	1281.15	1245.14
ENSG00000164244	PRRC1	37481	1358.93	-1.0469	0.0974744	-10.7402	6.589e-27	1.09478e-25	1709.5	1953.86	870.012	902.337
ENSG00000164741	DLC1	432298	3802.28	0.682732	0.0635743	10.7391	6.66741e-27	1.1068e-25	2775.62	3063.79	4655.98	4713.74
ENSG00000130309	COLGALT1	27569	1596.09	-0.925513	0.0862418	-10.7316	7.2325e-27	1.19952e-25	2002.92	2179.85	1095.47	1106.12
ENSG00000187837	HIST1H1C	732	293.544	2.32208	0.216443	10.7284	7.49045e-27	1.24118e-25	116.285	78.8606	510.159	468.87
ENSG00000036549	ZZZ3	121004	754.15	1.30267	0.121431	10.7277	7.54904e-27	1.24976e-25	454.271	415.489	1080.44	1066.4
ENSG00000103319	EEF2K	80952	345.733	-1.89744	0.1769	-10.7261	7.67715e-27	1.26982e-25	533.606	556.732	142.349	150.246
ENSG00000198355	PIM3	3568	348.093	1.93234	0.180303	10.7172	8.44937e-27	1.39628e-25	148.888	140.066	549.062	554.354
ENSG00000014216	CAPN1	31441	1702.08	-0.901686	0.0841449	-10.7159	8.57506e-27	1.41577e-25	2198.54	2236.34	1132.61	1240.82
ENSG00000076356	PLXNA2	222079	730.386	1.31587	0.122852	10.711	9.0364e-27	1.4906e-25	403.193	434.322	1053.03	1031
ENSG00000101825	MXRA5	38077	126.684	-3.83242	0.357946	-10.7067	9.46563e-27	1.56e-25	208.661	264.83	18.5673	14.6792
ENSG00000138768	USO1	85606	1734.88	-0.870982	0.0813498	-10.7066	9.47487e-27	1.56012e-25	2184.42	2302.26	1243.13	1209.74
ENSG00000214022	REPIN1	5856	935.723	1.18225	0.110442	10.7047	9.67371e-27	1.59143e-25	570.556	574.387	1244.01	1353.94
ENSG00000087088	BAX	6984	1444.8	1.01485	0.0948096	10.7041	9.74078e-27	1.60102e-25	890.068	1024.01	1964.6	1900.52
ENSG00000122870	BICC1	318296	401.715	-1.8335	0.171443	-10.6946	1.0793e-26	1.77238e-25	681.407	573.21	182.137	170.106
ENSG00000183160	TMEM119	8475	116.811	-4.68939	0.43851	-10.6939	1.08684e-26	1.78253e-25	252.132	197.74	4.42079	12.9522
ENSG00000149658	YTHDF1	20806	985.852	1.15169	0.107697	10.6939	1.08743e-26	1.78253e-25	593.378	630.884	1404.93	1314.22
ENSG00000224032	EPB41L4A-AS1	3751	319.198	2.06841	0.193525	10.6881	1.15712e-26	1.89507e-25	111.938	134.181	503.086	527.586
ENSG00000218336	TENM3	659038	1102.28	-1.08271	0.101343	-10.6837	1.21396e-26	1.98638e-25	1434.54	1560.73	716.168	697.692
ENSG00000075426	FOSL2	24865	3780.93	0.693321	0.064907	10.6818	1.23883e-26	2.02527e-25	2764.75	3015.53	4528.66	4814.77
ENSG00000176853	FAM91A1	46997	1206.01	1.01579	0.095143	10.6765	1.31136e-26	2.14192e-25	788.998	807.438	1620.66	1606.94
ENSG00000173660	UQCRH	13146	702.736	-1.30899	0.122663	-10.6715	1.38423e-26	2.25894e-25	1015.05	987.523	412.902	395.474
ENSG00000164904	ALDH7A1	53578	530.358	-1.52537	0.142964	-10.6696	1.41225e-26	2.30261e-25	754.221	820.385	268.784	278.041
ENSG00000175220	ARHGAP1	23536	1328.74	-0.965197	0.0906188	-10.6512	1.72167e-26	2.8046e-25	1742.1	1772.6	918.641	881.613
ENSG00000198342	ZNF442	16535	129.143	4.17586	0.39245	10.6405	1.93078e-26	3.14246e-25	15.2148	11.7702	258.174	231.413
ENSG00000087116	ADAMTS2	234580	338.779	-1.98222	0.186326	-10.6384	1.974e-26	3.20995e-25	498.829	582.627	145.002	128.659
ENSG00000074696	PTPLAD1	47932	1259.44	-0.98717	0.0929289	-10.6229	2.33319e-26	3.79065e-25	1644.29	1704.33	855.865	833.259
ENSG00000170035	UBE2E3	109338	1046.08	-1.13123	0.10655	-10.6169	2.48688e-26	4.03677e-25	1418.24	1454.8	612.722	698.556
ENSG00000187601	MAGEH1	1461	246.636	-2.28841	0.215675	-10.6105	2.66369e-26	4.31994e-25	414.061	404.896	76.9218	90.6654
ENSG00000143742	SRP9	12638	1419.92	-1.05307	0.0992779	-10.6073	2.75571e-26	4.46523e-25	1763.83	2069.21	945.165	901.473
ENSG00000173726	TOMM20	19601	1749.72	-0.873111	0.0823449	-10.6031	2.88287e-26	4.66715e-25	2189.85	2337.57	1262.58	1208.87
ENSG00000137818	RPLP1	3133	3757.4	-0.611382	0.0576832	-10.599	3.01263e-26	4.8729e-25	4526.41	4557.43	2946.9	2998.87
ENSG00000067445	TRO	10970	491.57	-1.57298	0.148436	-10.597	3.07683e-26	4.97236e-25	703.143	768.596	248.448	246.092
ENSG00000132424	PNISR	27281	1331.64	-0.969819	0.0916572	-10.5809	3.65278e-26	5.89791e-25	1819.26	1706.68	896.537	904.064
ENSG00000168944	CEP120	78708	520.778	1.55223	0.146763	10.5764	3.83281e-26	6.18315e-25	251.045	278.955	763.029	790.085
ENSG00000159176	CSRP1	25927	1554.11	-0.946096	0.0894741	-10.574	3.93503e-26	6.34247e-25	1937.72	2155.13	1045.96	1077.62
ENSG00000148926	ADM	2718	1224.24	-1.11352	0.10531	-10.5737	3.94489e-26	6.35277e-25	1533.44	1816.15	776.291	771.088
ENSG00000197647	ZNF433	21010	150.051	3.33131	0.315073	10.5731	3.96979e-26	6.38725e-25	27.1693	27.0715	268.784	277.177
ENSG00000170802	FOXN2	64658	277.154	2.19718	0.207823	10.5724	4.00213e-26	6.43362e-25	107.591	90.6308	455.342	455.054
ENSG00000083168	KAT6A	122512	1011.58	1.09322	0.103601	10.5522	4.96061e-26	7.96744e-25	652.064	639.124	1393.43	1361.71
ENSG00000123131	PRDX4	22138	1106.95	-1.03356	0.0979625	-10.5506	5.04841e-26	8.09425e-25	1484.53	1490.11	734.736	718.416
ENSG00000148572	NRBF2	21734	618.588	1.49779	0.142	10.5478	5.19978e-26	8.32237e-25	294.516	353.107	869.128	957.6
ENSG00000083223	ZCCHC6	66722	634.94	1.37896	0.130733	10.5479	5.19532e-26	8.32237e-25	349.941	355.461	900.073	934.286
ENSG00000106546	AHR	47531	1368.68	0.965843	0.09158	10.5464	5.27565e-26	8.43642e-25	902.022	952.212	1768.32	1852.17
ENSG00000166272	WBP1L	72295	747.37	-1.2455	0.118238	-10.5339	6.02865e-26	9.63216e-25	1057.43	1045.2	445.616	441.238
ENSG00000125970	RALY	114663	1475.69	0.926916	0.0881039	10.5207	6.93423e-26	1.10694e-24	993.311	1041.67	1893.87	1973.92
ENSG00000198792	TMEM184B	53743	1568.99	-0.897833	0.0853537	-10.519	7.06381e-26	1.12664e-24	1984.45	2099.81	1114.92	1076.76
ENSG00000140945	CDH13	1169797	950.319	-1.11437	0.105986	-10.5143	7.42237e-26	1.1828e-24	1300.87	1299.43	585.313	615.661
ENSG00000151640	DPYSL4	18877	1122.46	1.03994	0.0989088	10.5141	7.43585e-26	1.18392e-24	717.271	752.118	1512.79	1507.64
ENSG00000198399	ITSN2	157851	546.724	1.55912	0.14854	10.4963	8.97855e-26	1.4283e-24	252.132	302.495	787.785	844.484
ENSG00000143751	SDE2	16630	599.878	1.4168	0.13499	10.4956	9.05437e-26	1.43911e-24	316.251	337.806	864.707	880.75
ENSG00000164040	PGRMC2	19588	1072.97	-1.12796	0.107498	-10.4929	9.31545e-26	1.47932e-24	1391.07	1553.67	706.443	640.702
ENSG00000108107	RPL28	17900	3770.9	-0.632893	0.0603839	-10.4812	1.05437e-25	1.67292e-24	4672.04	4497.41	3035.32	2878.84
ENSG00000178163	ZNF518B	17537	721.146	1.30838	0.124974	10.4692	1.19663e-25	1.897e-24	410.8	419.02	983.184	1071.58
ENSG00000072778	ACADVL	8149	2807.75	-0.684541	0.0653929	-10.4681	1.21002e-25	1.91656e-24	3503.76	3419.25	2182.1	2125.89
ENSG00000197496	SLC2A10	26840	319.632	-1.93669	0.185398	-10.4461	1.52602e-25	2.41499e-24	521.651	491.996	138.813	126.068
ENSG00000105650	PDE4C	47459	128.625	4.30913	0.412593	10.444	1.56053e-25	2.46747e-24	18.4752	5.88512	244.912	245.228
ENSG00000203814	HIST2H2BF	29684	121.008	4.51011	0.432052	10.4388	1.64855e-25	2.6044e-24	9.78096	10.5932	220.155	243.501
ENSG00000182899	RPL35A	6624	1985.46	-0.808213	0.0774284	-10.4382	1.65926e-25	2.61906e-24	2468.06	2587.1	1480.08	1406.61
ENSG00000060138	YBX3	24229	3381.18	0.679894	0.0651959	10.4285	1.83811e-25	2.89886e-24	2480.02	2718.92	4175.88	4149.89
ENSG00000196876	SCN8A	222599	617.205	1.39876	0.134221	10.4213	1.98253e-25	3.12394e-24	326.032	353.107	872.664	917.016
ENSG00000079308	TNS1	203207	1976.66	-0.798588	0.0766362	-10.4205	1.99884e-25	3.14693e-24	2444.15	2576.5	1449.14	1436.83
ENSG00000116183	PAPPA2	382429	122.752	4.23141	0.406411	10.4116	2.19399e-25	3.45119e-24	14.1281	10.5932	221.924	244.365
ENSG00000138660	AP1AR	38311	323.12	1.95313	0.187639	10.409	2.25677e-25	3.54691e-24	138.02	127.119	508.391	518.952
ENSG00000119844	AFTPH	68675	452.795	1.62827	0.156533	10.4021	2.42502e-25	3.80807e-24	227.136	215.395	702.906	665.743
ENSG00000100968	NFATC4	13932	808.412	-1.22421	0.11772	-10.3994	2.49583e-25	3.91591e-24	1167.2	1096.99	507.507	461.962
ENSG00000063177	RPL18	4209	3270.29	-0.638647	0.0614276	-10.3967	2.56584e-25	4.0223e-24	3921.08	4044.25	2571.13	2544.68
ENSG00000175416	CLTB	24115	1071.25	1.0977	0.105619	10.393	2.6693e-25	4.18091e-24	725.965	637.947	1474.78	1446.33
ENSG00000134108	ARL8B	58692	1246.53	0.99349	0.095717	10.3794	3.07559e-25	4.81317e-24	866.159	800.376	1677.25	1642.34
ENSG00000172466	ZNF24	13271	981.261	1.10877	0.106847	10.3772	3.15022e-25	4.92576e-24	617.288	626.176	1386.36	1295.22
ENSG00000087274	ADD1	86220	2599.47	-0.696725	0.0671807	-10.3709	3.36276e-25	5.25359e-24	3258.15	3172.08	1992.01	1975.64
ENSG00000119965	C10orf88	23501	360.029	1.94593	0.187702	10.3671	3.49856e-25	5.4611e-24	136.933	160.075	621.563	521.542
ENSG00000196182	STK40	46273	638.374	1.35092	0.130317	10.3664	3.52636e-25	5.4998e-24	353.201	366.054	931.903	902.337
ENSG00000118508	RAB32	11273	628.062	1.36937	0.132112	10.3652	3.56897e-25	5.56152e-24	362.982	337.806	917.756	893.702
ENSG00000143799	PARP1	47389	694.904	-1.3001	0.125461	-10.3626	3.6687e-25	5.71206e-24	954.187	1022.83	387.261	415.334
ENSG00000167371	PRRT2	4025	157.853	-3.07068	0.296553	-10.3546	3.98914e-25	6.2057e-24	291.255	273.069	25.6406	41.4471
ENSG00000106701	FSD1L	104638	232.211	2.53971	0.245464	10.3466	4.33778e-25	6.73662e-24	54.3387	82.3916	419.091	373.024
ENSG00000198682	PAPSS2	88093	932.356	-1.19969	0.116028	-10.3397	4.66221e-25	7.23432e-24	1358.47	1239.41	607.417	524.133
ENSG00000133706	LARS	69623	1944.72	0.789814	0.0763988	10.338	4.74132e-25	7.35086e-24	1418.24	1432.44	2488.02	2440.2
ENSG00000158258	CLSTN2	642213	398.84	-1.70832	0.165349	-10.3316	5.07151e-25	7.85612e-24	641.197	580.272	184.789	189.102
ENSG00000198856	OSTC	17237	864.597	-1.16648	0.112907	-10.3313	5.08514e-25	7.87057e-24	1149.81	1242.94	521.653	543.993
ENSG00000233559	AC016831.7	74930	135.254	3.71697	0.36012	10.3215	5.63347e-25	8.71189e-24	24.9958	12.9473	244.028	259.044
ENSG00000145780	FEM1C	23984	740.949	1.27497	0.123631	10.3127	6.17313e-25	9.5384e-24	417.321	449.623	1010.59	1086.26
ENSG00000132326	PER2	46065	235.682	2.43137	0.235788	10.3117	6.23877e-25	9.6317e-24	85.8551	61.2052	386.377	409.29
ENSG00000074047	GLI2	257031	562.818	-1.41947	0.137681	-10.3098	6.36261e-25	9.81461e-24	834.642	803.907	317.413	295.31
ENSG00000088340	FER1L4	48978	167.045	-2.85124	0.276776	-10.3016	6.92683e-25	1.06759e-23	304.297	282.486	46.8604	34.5392
ENSG00000115268	RPS15	2226	2414.32	-0.749152	0.0727417	-10.2988	7.13553e-25	1.09884e-23	2909.29	3146.18	1781.58	1820.22
ENSG00000104517	UBR5	159830	2310.66	0.731398	0.0710219	10.2982	7.17849e-25	1.10452e-23	1730.14	1744.35	2847.87	2920.29
ENSG00000133216	EPHB2	204487	1294.15	-1.0325	0.100299	-10.2941	7.48852e-25	1.15126e-23	1642.12	1834.98	893.884	805.627
ENSG00000136715	SAP130	86904	641.529	1.38124	0.134178	10.294	7.49628e-25	1.15148e-23	358.635	353.107	980.532	873.842
ENSG00000166716	ZNF592	57794	986.468	1.09183	0.106071	10.2933	7.55261e-25	1.15916e-23	630.329	629.707	1383.71	1302.13
ENSG00000187720	THSD4	686432	672.312	-1.42799	0.13882	-10.2866	8.09591e-25	1.24047e-23	994.398	966.336	320.949	407.563
ENSG00000126012	KDM5C	34102	3681.55	0.603099	0.0586294	10.2866	8.09512e-25	1.24047e-23	2888.64	2957.86	4416.37	4463.33
ENSG00000132842	AP3B1	294231	963.666	-1.0885	0.105837	-10.2847	8.25717e-25	1.26412e-23	1342.17	1279.42	628.637	604.436
ENSG00000051523	CYBA	7870	951.471	-1.11903	0.108807	-10.2845	8.27575e-25	1.26591e-23	1300.87	1305.32	567.63	632.068
ENSG00000091490	SEL1L3	116328	578.687	1.42875	0.138937	10.2834	8.36917e-25	1.27913e-23	298.863	328.389	823.151	864.344
ENSG00000138316	ADAMTS14	89639	150.466	-3.09875	0.301381	-10.2818	8.50804e-25	1.29927e-23	299.95	238.936	34.4822	28.4949
ENSG00000142178	SIK1	12614	582.516	1.48883	0.144879	10.2764	9.00713e-25	1.37434e-23	276.041	336.629	883.274	834.122
ENSG00000147130	ZMYM3	15523	552.249	-1.41127	0.137639	-10.2534	1.14215e-24	1.74128e-23	808.56	796.845	296.193	307.399
ENSG00000261716	RP11-196G18.22	4527	235.932	2.34772	0.229078	10.2485	1.20157e-24	1.83035e-23	74.9874	80.0376	420.859	367.843
ENSG00000142227	EMP3	9045	1151.32	-0.99198	0.0969069	-10.2364	1.36188e-24	2.07281e-23	1535.61	1528.95	750.65	790.085
ENSG00000065613	SLK	62033	1080.09	1.0583	0.103475	10.2276	1.4918e-24	2.26868e-23	697.709	703.86	1523.4	1395.38
ENSG00000057252	SOAT1	64891	1179.39	1.00945	0.0987464	10.2226	1.5703e-24	2.38608e-23	810.733	754.472	1616.24	1536.13
ENSG00000182220	ATP6AP2	25744	1385.39	-0.914326	0.0894452	-10.2222	1.57745e-24	2.39495e-23	1859.47	1760.83	960.196	961.054
ENSG00000112851	ERBB2IP	156075	1773.07	0.930986	0.0912134	10.2067	1.85089e-24	2.80777e-23	1166.11	1274.72	2174.15	2477.33
ENSG00000166557	TMED3	100931	802.163	-1.19308	0.117027	-10.1949	2.08963e-24	3.16731e-23	1155.24	1076.98	473.025	503.409
ENSG00000104964	AES	10198	2048.7	-0.754014	0.0740325	-10.1849	2.31594e-24	3.50743e-23	2555.01	2589.45	1535.78	1514.54
ENSG00000177076	ACER2	43094	119.957	4.00172	0.393324	10.1741	2.58744e-24	3.91537e-23	16.3016	11.7702	228.113	223.641
ENSG00000107854	TNKS2	66965	1410.12	0.90522	0.0889849	10.1727	2.62446e-24	3.96811e-23	958.534	1005.18	1848.78	1827.99
ENSG00000228409	CCT6P1	12213	189.508	2.65249	0.260891	10.167	2.78295e-24	4.20428e-23	51.0784	52.966	346.59	307.399
ENSG00000145592	RPL37	10074	2073.93	-0.809972	0.0797023	-10.1625	2.91604e-24	4.4017e-23	2500.67	2782.48	1508.37	1504.18
ENSG00000134824	FADS2	74375	459.526	-1.57875	0.155467	-10.1549	3.15061e-24	4.75187e-23	723.791	653.248	220.155	240.911
ENSG00000120254	MTHFD1L	236339	1086.65	1.13012	0.111302	10.1536	3.19224e-24	4.81069e-23	628.155	735.64	1565.84	1416.97
ENSG00000105193	RPS16	2742	2794.71	-0.655361	0.0646984	-10.1295	4.08863e-24	6.15648e-23	3427.68	3409.84	2167.07	2174.24
ENSG00000106624	AEBP1	10202	1808.25	-0.832452	0.0822216	-10.1245	4.30181e-24	6.47215e-23	2215.93	2416.43	1285.57	1315.08
ENSG00000130066	SAT1	3054	3492.35	1.86758	0.184553	10.1195	4.52758e-24	6.80624e-23	1696.45	1307.67	5497.7	5467.56
ENSG00000136536	MARCHF7	58539	1203.85	0.963993	0.0953111	10.1142	4.78001e-24	7.17982e-23	815.08	816.854	1616.24	1567.22
ENSG00000112701	SENP6	116773	1196.24	1.03887	0.10274	10.1116	4.90587e-24	7.36282e-23	729.225	838.041	1565.84	1651.84
ENSG00000116337	AMPD2	15948	1088.14	-0.998327	0.098734	-10.1113	4.92378e-24	7.38366e-23	1439.98	1460.69	717.937	733.958
ENSG00000129128	SPCS3	12282	1258.22	-0.941421	0.0931118	-10.1107	4.95511e-24	7.42456e-23	1662.76	1646.66	884.158	839.303
ENSG00000107262	BAG1	16944	463.507	1.54912	0.153308	10.1046	5.26884e-24	7.88818e-23	239.09	233.051	678.149	703.736
ENSG00000165006	UBAP1	73519	1023.86	1.0779	0.106682	10.1039	5.30828e-24	7.94073e-23	694.448	621.468	1366.02	1413.52
ENSG00000108061	SHOC2	94125	826.35	1.17631	0.116437	10.1026	5.38232e-24	8.04492e-23	520.565	493.173	1106.97	1184.7
ENSG00000143369	ECM1	5728	450.292	-1.60469	0.158858	-10.1015	5.4427e-24	8.12853e-23	627.068	728.577	220.155	225.368
ENSG00000171680	PLEKHG5	53970	1267.54	-0.928626	0.0920046	-10.0933	5.91686e-24	8.82948e-23	1672.54	1651.36	862.054	884.204
ENSG00000023287	RB1CC1	123388	1015.67	1.03937	0.103032	10.0879	6.25063e-24	9.31996e-23	671.626	657.956	1373.98	1359.12
ENSG00000147100	SLC16A2	112668	593.33	-1.34813	0.133652	-10.0868	6.31783e-24	9.41248e-23	824.861	879.236	333.328	335.894
ENSG00000109332	UBE2D3	74514	3529.68	0.613106	0.0607978	10.0843	6.47963e-24	9.64569e-23	2806.05	2775.42	4173.23	4364.03
ENSG00000114127	XRN1	141456	974.419	1.05848	0.104973	10.0834	6.54516e-24	9.73532e-23	635.763	628.53	1319.16	1314.22
ENSG00000114850	SSR3	15045	3561.84	-0.634876	0.063	-10.0774	6.95442e-24	1.03357e-22	4173.21	4493.87	2752.38	2827.9
ENSG00000205302	SNX2	55113	853.024	1.23356	0.122419	10.0765	7.01508e-24	1.04174e-22	458.619	560.263	1203.34	1189.88
ENSG00000173442	EHBP1L1	16613	446.301	-1.54641	0.153589	-10.0685	7.61101e-24	1.1284e-22	668.366	661.487	234.302	221.051
ENSG00000170421	KRT8	52762	2167.55	-0.762873	0.0758191	-10.0617	8.15399e-24	1.20792e-22	2665.86	2789.55	1663.99	1550.81
ENSG00000215301	DDX3X	31075	2687.43	-0.715144	0.0712252	-10.0406	1.01063e-23	1.49593e-22	3242.93	3438.08	1956.64	2112.07
ENSG00000182831	C16orf72	29993	1260.51	0.958631	0.0955802	10.0296	1.12982e-23	1.671e-22	859.638	853.342	1602.09	1726.96
ENSG00000109220	CHIC2	54902	509.909	1.52823	0.152396	10.0281	1.14749e-23	1.69576e-22	287.995	236.582	760.376	754.682
ENSG00000103512	NOMO1	62480	2000.4	-0.805984	0.0804416	-10.0195	1.25137e-23	1.84779e-22	2676.72	2412.9	1454.44	1457.55
ENSG00000182095	TNRC18	118625	1476.35	-0.952082	0.0950796	-10.0135	1.32924e-23	1.96119e-22	1814.91	2078.62	1032.7	979.187
ENSG00000125505	MBOAT7	16627	1965.01	-0.820798	0.0819833	-10.0118	1.35304e-23	1.9947e-22	2422.42	2596.51	1487.15	1353.94
ENSG00000128602	SMO	24674	484.714	-1.52367	0.15222	-10.0096	1.38255e-23	2.03656e-22	764.002	674.434	241.375	259.044
ENSG00000106266	SNX8	102549	693.734	1.24415	0.124331	10.0068	1.42301e-23	2.09448e-22	414.061	409.604	988.489	962.781
ENSG00000118217	ATF6	197777	946.231	1.10859	0.110932	9.99346	1.62791e-23	2.39414e-22	632.502	566.148	1261.69	1324.58
ENSG00000149289	ZC3H12C	78480	325.452	1.90712	0.190878	9.99128	1.66413e-23	2.44545e-22	147.801	125.941	539.337	488.73
ENSG00000100100	PIK3IP1	10942	147.233	-2.89303	0.289724	-9.98545	1.76502e-23	2.58954e-22	269.52	249.529	34.4822	35.4027
ENSG00000123700	KCNJ2	11376	258.875	2.13826	0.214136	9.9855	1.76403e-23	2.58954e-22	104.33	87.0997	425.28	418.788
ENSG00000167202	TBC1D2B	93689	847.271	-1.11164	0.111369	-9.98165	1.83388e-23	2.68842e-22	1141.11	1175.85	540.221	531.904
ENSG00000198121	LPAR1	165439	1240.01	-0.924407	0.0926267	-9.97993	1.86603e-23	2.73336e-22	1617.12	1631.35	854.981	856.573
ENSG00000131023	LATS1	60104	741.722	1.25282	0.125613	9.97364	1.98816e-23	2.90993e-22	419.495	457.862	992.91	1096.62
ENSG00000143624	INTS3	46013	1249.51	-0.936004	0.0938841	-9.96979	2.06668e-23	3.02243e-22	1634.51	1647.83	885.042	830.668
ENSG00000118515	SGK1	148867	655.169	-1.3421	0.134618	-9.9697	2.06863e-23	3.02287e-22	866.159	1013.42	379.304	361.798
ENSG00000136450	SRSF1	3987	1573.4	-0.885289	0.0888585	-9.9629	2.21504e-23	3.23424e-22	1935.54	2148.07	1085.75	1124.25
ENSG00000104695	PPP2CB	39858	1297.25	0.971082	0.0974751	9.96236	2.22714e-23	3.24932e-22	823.775	929.848	1680.78	1754.59
ENSG00000105323	HNRNPUL1	45103	2626.02	-0.73634	0.0739152	-9.96195	2.23627e-23	3.26003e-22	3098.39	3466.33	1962.83	1976.51
ENSG00000157168	NRG1	1125647	806.105	1.1461	0.115068	9.96027	2.27454e-23	3.31319e-22	502.089	501.412	1109.62	1111.3
ENSG00000131626	PPFIA1	113704	1065.24	1.00703	0.101148	9.95602	2.37374e-23	3.45495e-22	712.924	702.683	1448.25	1397.11
ENSG00000102921	N4BP1	81423	792.908	1.15825	0.116348	9.95505	2.39693e-23	3.48592e-22	483.614	497.881	1085.75	1104.39
ENSG00000115756	HPCAL1	124729	1042.49	-1.00007	0.100528	-9.9482	2.56777e-23	3.73142e-22	1389.98	1390.06	689.644	700.283
ENSG00000138293	NCOA4	25627	2473.66	0.682032	0.0686748	9.93134	3.04153e-23	4.41637e-22	1902.94	1896.18	3072.45	3023.04
ENSG00000124882	EREG	23609	506.162	1.50014	0.151224	9.92001	3.4072e-23	4.94341e-22	284.735	243.644	769.218	727.05
ENSG00000160741	CRTC2	10957	696.536	1.27138	0.128194	9.91766	3.48841e-23	5.05722e-22	423.842	391.949	1029.16	941.194
ENSG00000181789	COPG1	28166	2925.04	-0.632708	0.0637986	-9.91727	3.50193e-23	5.07282e-22	3559.18	3553.43	2320.03	2267.5
ENSG00000179021	C3orf38	18987	365.475	1.73018	0.174488	9.91577	3.55516e-23	5.14585e-22	177.144	161.252	558.788	564.716
ENSG00000170266	GLB1	100623	867.035	-1.0932	0.110311	-9.91018	3.75961e-23	5.43748e-22	1203.06	1158.19	549.946	556.945
ENSG00000104957	CCDC130	31537	468.858	1.55734	0.157206	9.90633	3.90735e-23	5.64668e-22	221.702	254.237	729.431	670.061
ENSG00000133835	HSD17B4	184757	634.822	-1.32446	0.133768	-9.90117	4.11428e-23	5.94105e-22	938.973	875.705	338.633	385.976
ENSG00000147475	ERLIN2	22503	853.045	-1.10384	0.111503	-9.89967	4.17633e-23	6.0259e-22	1185.67	1142.89	551.715	531.904
ENSG00000171208	NETO2	66295	533.032	-1.40253	0.141999	-9.87706	5.23484e-23	7.54724e-22	759.655	787.429	278.51	306.536
ENSG00000106635	BCL7B	21647	572.343	1.46039	0.147867	9.87638	5.27022e-23	7.59227e-22	269.52	341.337	845.255	833.259
ENSG00000008988	RPS20	7216	2813.46	-0.660051	0.0668341	-9.87597	5.29197e-23	7.6176e-22	3345.09	3547.55	2167.96	2193.24
ENSG00000141424	SLC39A6	20854	1248.13	-0.933762	0.0945501	-9.87584	5.29845e-23	7.62094e-22	1610.6	1666.66	829.341	885.931
ENSG00000115652	UXS1	101037	593.84	-1.35945	0.137735	-9.87007	5.61265e-23	8.06653e-22	891.155	818.031	313.876	352.3
ENSG00000102710	SUPT20H	50402	863.654	1.11679	0.113304	9.8566	6.4183e-23	9.20996e-22	532.519	557.909	1217.49	1146.7
ENSG00000197857	ZNF44	70202	229.457	2.26782	0.230089	9.85628	6.439e-23	9.23243e-22	86.9419	70.6214	386.377	373.887
ENSG00000139734	DIAPH3	498405	524.147	1.45451	0.147653	9.85083	6.79802e-23	9.73957e-22	281.474	278.955	813.426	722.733
ENSG00000240764	PCDHGC5	23739	199.122	-2.3668	0.240316	-9.8487	6.94336e-23	9.94002e-22	314.078	353.107	64.5436	64.761
ENSG00000178752	FAM132B	9919	122.365	3.69095	0.374791	9.84802	6.9909e-23	1.00003e-21	13.0413	22.3634	215.735	238.321
ENSG00000015532	XYLT2	17047	773.96	-1.15109	0.116943	-9.84318	7.33527e-23	1.04847e-21	1038.96	1095.81	480.982	480.095
ENSG00000170222	ADPRM	13640	211.409	2.62222	0.266472	9.84049	7.5343e-23	1.07608e-21	46.7313	71.7984	408.481	318.624
ENSG00000141258	SGSM2	43561	642.612	-1.24968	0.127009	-9.83934	7.62059e-23	1.08755e-21	902.022	907.485	378.42	382.522
ENSG00000111846	GCNT2	137146	119.795	3.77398	0.383862	9.83161	8.22919e-23	1.17349e-21	20.6487	11.7702	236.07	210.689
ENSG00000137509	PRCP	147083	576.841	-1.32103	0.134374	-9.83095	8.28304e-23	1.18025e-21	836.816	810.969	327.139	332.44
ENSG00000142949	PTPRF	98486	2492.9	-0.727727	0.0740349	-9.82952	8.40211e-23	1.19629e-21	2951.68	3266.24	1889.45	1864.25
ENSG00000146733	PSPH	40554	404.869	1.61259	0.164135	9.82479	8.80614e-23	1.25284e-21	196.706	202.448	600.344	619.979
ENSG00000165671	NSD1	167191	1478.94	0.869167	0.0884754	9.82382	8.89066e-23	1.26388e-21	1013.96	1079.33	1950.45	1872.03
ENSG00000163931	TKT	31346	2956.6	-0.633665	0.0645503	-9.81661	9.54968e-23	1.35651e-21	3529.84	3661.72	2348.32	2286.5
ENSG00000166225	FRS2	109434	673.363	1.25027	0.127399	9.8138	9.82033e-23	1.39388e-21	391.239	406.073	920.409	975.733
ENSG00000159842	ABR	225558	1774.47	-0.779658	0.079446	-9.81369	9.83072e-23	1.39427e-21	2199.63	2285.78	1310.32	1302.13
ENSG00000106948	AKNA	60250	313.979	1.90031	0.193644	9.8134	9.85873e-23	1.39716e-21	136.933	128.296	528.727	461.962
ENSG00000183779	ZNF703	4269	1449.17	0.944039	0.0962012	9.81318	9.88088e-23	1.39922e-21	920.497	1062.85	1965.48	1847.85
ENSG00000166311	SMPD1	4574	1480.43	-0.842383	0.085861	-9.811	1.00959e-22	1.42745e-21	1886.64	1915.02	1043.31	1076.76
ENSG00000139971	C14orf37	298405	204.196	-2.31875	0.236468	-9.80574	1.06365e-22	1.50274e-21	324.945	355.461	71.6168	64.761
ENSG00000129625	REEP5	46153	1141.57	-0.944419	0.0963309	-9.8039	1.08324e-22	1.52923e-21	1504.09	1500.7	787.785	773.678
ENSG00000145391	SETD7	110759	1519.85	-0.830251	0.0847224	-9.79966	1.1296e-22	1.59345e-21	1929.02	1962.1	1080.44	1107.85
ENSG00000184117	NIPSNAP1	26530	690.63	-1.19969	0.122523	-9.79152	1.22437e-22	1.72581e-21	961.795	962.805	420.859	417.061
ENSG00000154370	TRIM11	13168	498.55	1.49659	0.15297	9.78354	1.32495e-22	1.86614e-21	246.698	275.423	694.948	777.132
ENSG00000197044	ZNF441	17079	171.313	2.7948	0.285752	9.7805	1.3653e-22	1.92149e-21	33.69	52.966	304.15	294.447
ENSG00000198000	NOL8	28279	570.561	1.38423	0.141539	9.77988	1.37374e-22	1.93189e-21	327.119	304.849	782.48	867.798
ENSG00000079156	OSBPL6	204953	205.255	2.41455	0.246936	9.77806	1.39862e-22	1.96536e-21	70.6403	58.8512	327.139	364.389
ENSG00000119812	FAM98A	15725	1092.29	-0.996561	0.101982	-9.77194	1.48583e-22	2.08632e-21	1389.98	1520.71	740.041	718.416
ENSG00000113758	DBN1	17794	3532.21	-0.623918	0.0638726	-9.76816	1.54234e-22	2.16401e-21	4194.95	4373.82	2885.89	2674.2
ENSG00000132823	OSER1	14296	368.01	1.68412	0.172445	9.76618	1.57275e-22	2.20499e-21	171.71	177.731	557.02	565.58
ENSG00000128881	TTBK2	182076	407.067	1.685	0.172546	9.76549	1.58337e-22	2.21817e-21	216.268	169.491	625.984	616.525
ENSG00000105559	PLEKHA4	31536	358.844	1.7951	0.18394	9.75912	1.68617e-22	2.36037e-21	158.669	162.429	607.417	506.863
ENSG00000138035	PNPT1	59646	412.198	1.64947	0.169138	9.75219	1.80532e-22	2.52525e-21	206.487	191.855	670.192	580.259
ENSG00000163393	SLC22A15	93557	141.286	3.31381	0.33981	9.75194	1.80969e-22	2.52942e-21	34.7768	16.4783	263.479	250.409
ENSG00000104341	LAPTM4B	77957	1056.99	-1.01788	0.104389	-9.75081	1.83003e-22	2.5559e-21	1349.77	1480.7	717.937	679.559
ENSG00000089159	PXN	55325	3522.41	-0.586151	0.0601377	-9.74682	1.90346e-22	2.65642e-21	4168.86	4287.9	2860.25	2772.64
ENSG00000022267	FHL1	63960	979.665	-1.01966	0.104775	-9.73187	2.2051e-22	3.07504e-21	1323.69	1300.61	627.752	666.607
ENSG00000140612	SEC11A	47173	873.919	-1.10897	0.113955	-9.73163	2.21015e-22	3.07974e-21	1171.54	1217.04	521.653	585.44
ENSG00000075223	SEMA3C	179822	1827.35	-0.762624	0.078409	-9.72623	2.33079e-22	3.24538e-21	2338.74	2259.88	1343.04	1367.75
ENSG00000152127	MGAT5	334639	852.073	-1.0905	0.112147	-9.72391	2.38449e-22	3.31763e-21	1170.46	1148.77	526.074	562.989
ENSG00000137221	TJAP1	29034	735.412	1.19677	0.123151	9.7179	2.52936e-22	3.51653e-21	435.796	457.862	1062.76	985.231
ENSG00000135069	PSAT1	32951	1353.01	2.14749	0.221001	9.71709	2.54961e-22	3.54198e-21	423.842	573.21	2105.18	2309.81
ENSG00000181555	SETD2	147539	1347.38	0.877411	0.0903142	9.71509	2.60011e-22	3.6094e-21	949.84	949.858	1718.8	1771
ENSG00000212724	KRTAP2-3	850	366.384	1.83684	0.189125	9.71229	2.67263e-22	3.70726e-21	186.925	133.004	580.892	564.716
ENSG00000133065	SLC41A1	24656	1197.87	0.944075	0.0972905	9.70367	2.90847e-22	4.03135e-21	853.117	785.075	1580.88	1572.4
ENSG00000196743	GM2A	58291	434.243	-1.53133	0.157846	-9.70142	2.97333e-22	4.11813e-21	675.973	614.406	228.997	217.597
ENSG00000164535	DAGLB	75065	634.922	1.28439	0.13242	9.69938	3.03328e-22	4.19799e-21	349.941	389.595	914.22	885.931
ENSG00000162722	TRIM58	21007	165.722	2.80789	0.289533	9.69802	3.07406e-22	4.25121e-21	33.69	49.435	274.089	305.672
ENSG00000132680	KIAA0907	21358	939.716	1.16521	0.120232	9.69135	3.28149e-22	4.53464e-21	634.676	523.775	1238.71	1361.71
ENSG00000135677	GNS	46003	2316.14	-0.678761	0.0700398	-9.69108	3.29039e-22	4.54352e-21	2853.87	2848.4	1790.42	1771.86
ENSG00000151348	EXT2	149881	1549.3	-0.816473	0.0842549	-9.69052	3.30852e-22	4.56511e-21	2011.62	1940.91	1128.19	1116.48
ENSG00000176845	METRNL	15298	395.592	1.65224	0.170596	9.68508	3.48944e-22	4.81112e-21	192.359	189.501	639.246	561.262
ENSG00000147416	ATP6V1B2	29453	1318.26	0.885177	0.09141	9.68359	3.54065e-22	4.87806e-21	944.406	907.485	1700.24	1720.92
ENSG00000049239	H6PD	36563	1199.33	-0.928029	0.0958529	-9.6818	3.60323e-22	4.96053e-21	1534.52	1610.17	845.255	807.354
ENSG00000144283	PKP4	225916	648.304	1.25596	0.129758	9.67926	3.69395e-22	5.07891e-21	396.672	368.408	929.25	898.883
ENSG00000198053	SIRPA	45390	945.317	-1.05637	0.109138	-9.67923	3.69476e-22	5.07891e-21	1328.04	1225.28	594.154	633.795
ENSG00000148335	NTMT1	27047	632.16	1.25652	0.129881	9.67442	3.87297e-22	5.31989e-21	369.503	376.647	897.421	885.067
ENSG00000138757	G3BP2	81744	2065.07	-0.747156	0.0772414	-9.673	3.92691e-22	5.38993e-21	2549.57	2627.12	1480.97	1602.62
ENSG00000174695	TMEM167A	25018	1185.8	-0.937471	0.097012	-9.66345	4.31088e-22	5.9081e-21	1550.83	1565.44	780.712	846.211
ENSG00000049245	VAMP3	10164	1444.14	-0.902005	0.0933813	-9.65937	4.48611e-22	6.14365e-21	1767.09	1996.23	1016.78	996.456
ENSG00000100330	MTMR3	147712	776.011	1.18242	0.122449	9.65639	4.61834e-22	6.32001e-21	508.61	440.207	1069.83	1085.39
ENSG00000089234	BRAP	43841	517.587	1.41307	0.146341	9.65605	4.63402e-22	6.33674e-21	298.863	266.007	756.84	748.637
ENSG00000172766	NAA16	65826	315.524	1.83033	0.189568	9.65523	4.67103e-22	6.38258e-21	135.847	141.243	470.372	514.634
ENSG00000153714	LURAP1L	47111	230.097	2.51824	0.260886	9.65265	4.78998e-22	6.54024e-21	89.1155	47.0809	375.767	408.426
ENSG00000104880	ARHGEF18	77365	523.164	1.39857	0.144964	9.64772	5.0261e-22	6.85752e-21	302.123	273.069	752.419	765.044
ENSG00000173744	AGFG1	89063	1072.22	1.02108	0.10589	9.64284	5.27103e-22	7.18634e-21	730.312	685.028	1509.26	1364.3
ENSG00000115365	LANCL1	46404	799.783	-1.14672	0.118984	-9.63761	5.54647e-22	7.55624e-21	1113.94	1089.92	465.951	529.313
ENSG00000132950	ZMYM5	40155	339.779	1.75878	0.182643	9.62963	5.99471e-22	8.16082e-21	148.888	161.252	547.294	501.682
ENSG00000161813	LARP4	87622	1014.98	1.02089	0.106038	9.62756	6.11632e-22	8.32019e-21	635.763	705.037	1367.79	1351.35
ENSG00000178980	SEPW1	6115	918.956	-1.05097	0.10918	-9.62598	6.21096e-22	8.44267e-21	1286.74	1192.32	589.734	607.027
ENSG00000247095	MIR210HG	2798	166.95	-2.55696	0.265697	-9.62362	6.35559e-22	8.63285e-21	298.863	271.892	51.2812	45.7645
ENSG00000102038	SMARCA1	76998	1026.41	-1.02133	0.106167	-9.62008	6.57782e-22	8.92809e-21	1333.47	1417.14	711.747	643.293
ENSG00000106367	AP1S1	7200	1158.6	-0.934763	0.097235	-9.61344	7.01649e-22	9.5094e-21	1484.53	1558.38	778.943	812.535
ENSG00000107863	ARHGAP21	140060	1613.95	0.853474	0.0888772	9.60285	7.77655e-22	1.05239e-20	1079.17	1221.75	2059.2	2095.67
ENSG00000253305	PCDHGB6	104777	225.446	-2.15901	0.22495	-9.59774	8.17188e-22	1.10508e-20	382.544	354.284	75.1535	89.802
ENSG00000162981	FAM84A	18124	115.215	3.75416	0.391351	9.59284	8.56958e-22	1.158e-20	10.8677	21.1864	206.893	221.914
ENSG00000145734	BDP1	112208	796.063	1.12199	0.116979	9.59138	8.69151e-22	1.17361e-20	499.916	502.589	1059.22	1122.52
ENSG00000155961	RAB39B	6349	103.097	4.35154	0.453747	9.59022	8.79015e-22	1.18606e-20	7.60742	11.7702	190.094	202.918
ENSG00000179562	GCC1	12994	610.342	1.32744	0.138475	9.58614	9.14453e-22	1.23296e-20	319.511	376.647	854.097	891.112
ENSG00000196116	TDRD7	84176	219.228	2.25599	0.235423	9.58271	9.45337e-22	1.27367e-20	68.4667	83.5687	350.127	374.75
ENSG00000113448	PDE4D	1553083	274.112	1.95173	0.203677	9.58247	9.47528e-22	1.27568e-20	106.504	118.879	435.006	436.058
ENSG00000144810	COL8A1	160752	2269.73	-0.686824	0.0717715	-9.56958	1.07338e-21	1.44406e-20	2748.45	2851.93	1717.04	1761.5
ENSG00000114268	PFKFB4	44332	403.995	-1.56116	0.163187	-9.56671	1.10363e-21	1.48366e-20	573.817	633.239	206.009	202.918
ENSG00000224470	ATXN1L	39278	670.906	1.22649	0.128258	9.56271	1.14713e-21	1.54101e-20	383.631	420.197	923.061	956.736
ENSG00000233098	RP11-344E13.3	133844	511.822	1.41491	0.147975	9.56179	1.15742e-21	1.55369e-20	295.602	262.476	725.894	763.317
ENSG00000131899	LLGL1	19289	1029.93	-0.969628	0.101489	-9.55406	1.24705e-21	1.67279e-20	1345.43	1381.83	686.991	705.463
ENSG00000138646	HERC5	49047	170.225	7.22213	0.755981	9.55333	1.25596e-21	1.6835e-20	0	4.70809	335.98	340.211
ENSG00000136021	SCYL2	74585	1108.75	0.988581	0.103496	9.55192	1.27315e-21	1.70529e-20	725.965	760.357	1546.39	1402.29
ENSG00000175274	TP53I11	65387	516.785	-1.42948	0.149724	-9.54748	1.32894e-21	1.77872e-20	756.395	750.941	306.803	253
ENSG00000139410	SDSL	16040	236.543	2.14929	0.225291	9.54008	1.42725e-21	1.90891e-20	86.9419	87.0997	413.786	358.344
ENSG00000197747	S100A10	11476	903.239	-1.06474	0.111631	-9.53799	1.45626e-21	1.94628e-20	1191.1	1253.53	555.251	613.071
ENSG00000160310	PRMT2	29958	1157.71	-0.913229	0.095864	-9.52629	1.63005e-21	2.17697e-20	1505.18	1519.54	814.31	791.811
ENSG00000131747	TOP2A	29435	547.591	-1.38012	0.144878	-9.5261	1.63304e-21	2.17937e-20	742.266	840.395	287.351	320.351
ENSG00000056097	ZFR	90412	1827.98	0.749195	0.0787378	9.51506	1.81609e-21	2.4219e-20	1338.91	1388.89	2285.55	2298.58
ENSG00000156467	UQCRB	9715	920.203	-1.01731	0.106924	-9.51433	1.82895e-21	2.43727e-20	1246.53	1217.04	616.258	600.982
ENSG00000079335	CDC14A	175250	125.931	3.30406	0.347324	9.51289	1.85442e-21	2.46942e-20	23.909	22.3634	250.217	207.235
ENSG00000185728	YTHDF3	44235	1659.6	0.777076	0.081747	9.50587	1.98387e-21	2.63988e-20	1211.75	1234.7	2093.69	2098.26
ENSG00000169826	CSGALNACT2	46823	728.095	1.17521	0.123807	9.49233	2.25936e-21	3.00427e-20	466.226	427.259	1037.12	981.777
ENSG00000134970	TMED7	19485	1140.5	-0.95069	0.100248	-9.48338	2.46168e-21	3.27092e-20	1466.06	1540.72	742.693	812.535
ENSG00000213762	ZNF134	9124	410.259	1.54603	0.163065	9.48106	2.51724e-21	3.34233e-20	201.053	217.749	608.301	613.935
ENSG00000112290	WASF1	80186	442.244	1.51436	0.159786	9.4774	2.60691e-21	3.45888e-20	213.008	245.998	667.54	642.429
ENSG00000184432	COPB2	34133	3532.38	-0.603686	0.0636995	-9.47709	2.6147e-21	3.46671e-20	4100.4	4422.08	2751.5	2855.53
ENSG00000129103	SUMF2	16669	1250.81	-0.896287	0.0945808	-9.47641	2.63181e-21	3.48687e-20	1568.21	1686.67	877.085	871.252
ENSG00000115816	CEBPZ	30102	505.732	1.38272	0.146169	9.45972	3.08771e-21	4.08792e-20	277.127	283.663	749.766	712.371
ENSG00000109917	ZNF259	10331	687.724	1.20063	0.126989	9.45465	3.24111e-21	4.28791e-20	434.71	399.011	933.671	983.504
ENSG00000197409	HIST1H3D	2454	101.504	4.16473	0.440527	9.45397	3.26232e-21	4.31286e-20	11.9545	9.41619	201.588	183.058
ENSG00000163113	OTUD7B	72921	694.649	1.17175	0.123953	9.45318	3.28678e-21	4.34206e-20	429.276	424.905	947.818	976.596
ENSG00000103479	RBL2	57673	395.833	-1.5352	0.162503	-9.44718	3.48068e-21	4.5949e-20	593.378	583.804	198.051	208.099
ENSG00000130827	PLXNA3	15369	2101.91	-0.693649	0.073465	-9.4419	3.66066e-21	4.82902e-20	2578.91	2616.52	1627.74	1584.49
ENSG00000152518	ZFP36L2	4208	811.952	-1.14148	0.120996	-9.43406	3.94506e-21	5.20043e-20	1035.7	1199.39	511.044	501.682
ENSG00000165832	TRUB1	39479	445.568	1.47222	0.156064	9.43341	3.96951e-21	5.22891e-20	239.09	233.051	637.478	672.651
ENSG00000099194	SCD	17711	618.717	-1.44593	0.153335	-9.42988	4.10559e-21	5.40426e-20	802.039	1008.71	299.73	364.389
ENSG00000148411	NACC2	88749	1007.03	-0.969777	0.102889	-9.42549	4.28107e-21	5.63121e-20	1339.99	1326.51	697.601	664.016
ENSG00000123136	DDX39A	10562	620.717	1.24236	0.131928	9.41691	4.6456e-21	6.10577e-20	373.85	363.7	895.652	849.665
ENSG00000196526	AFAP1	181213	2191.42	-0.75491	0.080166	-9.41684	4.64853e-21	6.10577e-20	2582.17	2922.55	1644.53	1616.44
ENSG00000214021	TTLL3	47053	310.613	-1.82384	0.193733	-9.41424	4.76537e-21	6.25476e-20	510.784	457.862	151.191	122.614
ENSG00000145284	SCD5	169319	363.079	-1.62366	0.17259	-9.40765	5.07356e-21	6.6545e-20	530.346	566.148	187.442	168.379
ENSG00000225485	ARHGAP23	83967	2296.03	0.715638	0.0760846	9.40582	5.16282e-21	6.76673e-20	1677.98	1798.49	2954.86	2752.78
ENSG00000177225	PDDC1	10269	891.589	-1.02171	0.108631	-9.40535	5.18567e-21	6.79182e-20	1173.72	1215.87	584.429	592.348
ENSG00000120910	PPP3CC	100321	330.675	1.72564	0.183533	9.40231	5.33763e-21	6.9809e-20	158.669	148.305	491.592	524.133
ENSG00000162290	DCP1A	64208	500.129	1.38121	0.146901	9.40231	5.33767e-21	6.9809e-20	276.041	278.955	703.79	741.73
ENSG00000174373	RALGAPA1	270953	400.253	1.60064	0.170259	9.40121	5.39371e-21	7.04917e-20	192.359	204.802	560.556	643.293
ENSG00000215908	CROCCP2	26428	476.547	1.43439	0.152586	9.4005	5.43037e-21	7.09202e-20	266.26	248.352	723.242	668.334
ENSG00000068912	ERLEC1	31776	944.953	-0.988122	0.105143	-9.39788	5.56741e-21	7.26581e-20	1261.74	1251.18	634.826	632.068
ENSG00000231259	AC125232.1	45737	119.158	3.33494	0.354943	9.39572	5.68288e-21	7.41121e-20	20.6487	22.3634	228.113	205.508
ENSG00000164331	ANKRA2	13352	544.833	1.34509	0.143212	9.39232	5.86924e-21	7.64881e-20	314.078	301.318	819.615	744.32
ENSG00000152256	PDK1	69723	652.854	-1.26539	0.1348	-9.38718	6.1627e-21	8.02553e-20	848.77	995.762	373.999	392.884
ENSG00000104859	CLASRP	31917	805.942	1.11444	0.118773	9.38292	6.41698e-21	8.35073e-20	522.738	495.527	1152.06	1053.45
ENSG00000111860	CEP85L	249304	357.94	1.6773	0.178856	9.37794	6.72732e-21	8.74839e-20	155.409	185.97	545.526	544.856
ENSG00000123349	PFDN5	4160	835.213	-1.05104	0.112144	-9.37224	7.10119e-21	9.22802e-20	1142.2	1111.11	534.916	552.627
ENSG00000139438	FAM222A	56280	120.071	3.26705	0.348607	9.37174	7.13462e-21	9.26488e-20	22.8222	22.3634	217.503	217.597
ENSG00000160695	VPS11	14286	693.815	1.19767	0.127854	9.36745	7.43061e-21	9.64242e-20	446.664	395.48	987.605	945.511
ENSG00000121274	PAPD5	82393	418.424	1.64659	0.175828	9.36478	7.62107e-21	9.88257e-20	173.884	231.874	605.648	662.289
ENSG00000175130	MARCKSL1	2548	724.953	-1.24595	0.133088	-9.36184	7.83613e-21	1.01542e-19	917.237	1122.88	428.817	430.877
ENSG00000080371	RAB21	36046	923.639	1.03184	0.110479	9.33971	9.66003e-21	1.25088e-19	575.99	637.947	1248.43	1232.19
ENSG00000125991	ERGIC3	15636	1689.72	-0.755691	0.0809297	-9.33762	9.85224e-21	1.27487e-19	2149.64	2095.1	1242.24	1271.91
ENSG00000168917	SLC35G2	37246	225.484	2.21583	0.237325	9.33667	9.94124e-21	1.28457e-19	93.4625	65.9133	367.81	374.75
ENSG00000100320	RBFOX2	289691	3052.53	-0.587645	0.0629392	-9.33672	9.93679e-21	1.28457e-19	3628.74	3702.92	2465.92	2412.56
ENSG00000130164	LDLR	44455	317.022	-1.7039	0.182616	-9.33048	1.05392e-20	1.36088e-19	491.222	479.048	144.118	153.7
ENSG00000113552	GNPDA1	21293	779.566	1.10723	0.118737	9.32507	1.10912e-20	1.43115e-19	516.218	471.986	1064.53	1065.53
ENSG00000084636	COL16A1	52073	281.75	-1.8513	0.198593	-9.32209	1.14072e-20	1.46985e-19	472.747	409.604	122.898	121.751
ENSG00000111725	PRKAB1	13878	564.14	1.32868	0.142531	9.3221	1.14063e-20	1.46985e-19	346.681	295.433	801.047	813.398
ENSG00000156860	FBRS	12384	1714.08	0.843409	0.0904832	9.32117	1.15069e-20	1.48166e-19	1142.2	1312.38	2276.71	2125.03
ENSG00000143970	ASXL2	144764	837.489	1.08475	0.116412	9.3182	1.18328e-20	1.52255e-19	505.35	568.502	1143.22	1132.89
ENSG00000084112	SSH1	74901	1471.53	-0.838819	0.0900335	-9.31674	1.19966e-20	1.54254e-19	1802.96	1972.69	1076.02	1034.45
ENSG00000261556	RP11-296I10.6	26043	256.61	2.04948	0.220001	9.31578	1.21065e-20	1.55558e-19	84.7684	115.348	404.945	421.378
ENSG00000182796	TMEM198B	6502	229.645	-2.08031	0.223328	-9.31507	1.21874e-20	1.56487e-19	395.586	347.222	94.6049	81.1672
ENSG00000158691	ZSCAN12	20780	193.003	2.32093	0.2492	9.31356	1.23621e-20	1.58619e-19	66.2932	62.3822	334.212	309.126
ENSG00000134138	MEIS2	212099	702.483	-1.15168	0.123741	-9.30718	1.31272e-20	1.68319e-19	929.192	1008.71	439.427	432.604
ENSG00000083845	RPS5	8407	2798.71	-0.61849	0.0664656	-9.30542	1.33467e-20	1.71014e-19	3346.18	3433.38	2154.69	2260.59
ENSG00000198538	ZNF28	60192	227.541	2.10556	0.226537	9.29451	1.47882e-20	1.89351e-19	89.1155	82.3916	385.493	353.163
ENSG00000124749	COL21A1	337505	216.147	2.49782	0.268833	9.29133	1.5237e-20	1.94961e-19	84.7684	44.7269	343.938	391.157
ENSG00000163788	SNRK	138253	392.879	1.58037	0.170304	9.27971	1.6994e-20	2.17291e-19	206.487	187.147	557.904	619.979
ENSG00000181915	ADO	3723	558.665	1.28474	0.138455	9.27911	1.70899e-20	2.18235e-19	317.338	333.098	801.047	783.177
ENSG00000129245	FXR2	23642	1127.09	0.935542	0.100823	9.2791	1.70917e-20	2.18235e-19	780.304	767.419	1541.09	1419.56
ENSG00000151092	NGLY1	71096	329.165	1.71184	0.184596	9.27345	1.8022e-20	2.29953e-19	164.103	143.597	497.781	511.18
ENSG00000106034	CPED1	308768	687.887	1.20981	0.130488	9.27139	1.83742e-20	2.34283e-19	381.458	449.623	963.733	956.736
ENSG00000183666	GUSBP1	247540	162.943	2.57608	0.277862	9.27108	1.84275e-20	2.348e-19	51.0784	42.3728	280.278	278.041
ENSG00000132824	SERINC3	25889	2376.4	-0.666788	0.0719293	-9.27005	1.86053e-20	2.36901e-19	2996.24	2835.45	1800.15	1873.75
ENSG00000105656	ELL	79465	537.989	1.39088	0.15015	9.26325	1.98305e-20	2.52326e-19	266.26	328.389	757.724	799.583
ENSG00000119900	OGFRL1	20148	1193.76	0.913117	0.0987431	9.2474	2.30015e-20	2.9247e-19	784.651	872.174	1558.77	1559.45
ENSG00000124766	SOX4	4876	273.2	-1.88986	0.204649	-9.23464	2.59166e-20	3.29308e-19	466.226	394.303	110.52	121.751
ENSG00000171282	RP11-1055B8.7	59818	409.139	-1.47293	0.159552	-9.23163	2.66547e-20	3.38452e-19	607.507	595.574	221.924	211.553
ENSG00000108270	AATF	107997	688.384	1.16003	0.125687	9.2295	2.71902e-20	3.45012e-19	439.057	411.958	971.69	930.832
ENSG00000120820	GLT8D2	75200	268.553	-2.09363	0.226853	-9.22902	2.7311e-20	3.46305e-19	464.052	406.073	123.782	80.3037
ENSG00000172059	KLF11	11988	214.858	2.3144	0.250777	9.22895	2.73304e-20	3.46311e-19	86.9419	56.4971	339.517	376.477
ENSG00000120805	ARL1	14701	943.26	-1.01871	0.110387	-9.22856	2.743e-20	3.47333e-19	1270.44	1255.88	584.429	662.289
ENSG00000196352	CD55	39459	211.913	2.20517	0.239189	9.21938	2.98812e-20	3.78109e-19	82.5948	68.2673	330.675	366.116
ENSG00000099991	CABIN1	166955	1112.14	-0.994629	0.107891	-9.21883	3.00371e-20	3.7982e-19	1361.73	1600.75	739.156	746.911
ENSG00000108039	XPNPEP1	58788	806.055	-1.05887	0.114913	-9.21454	3.12621e-20	3.95038e-19	1062.86	1115.82	511.044	534.494
ENSG00000110330	BIRC2	31460	1206.69	0.871254	0.0945587	9.2139	3.14496e-20	3.97132e-19	859.638	846.28	1559.66	1561.17
ENSG00000163071	SPATA18	45962	528.711	1.30512	0.141778	9.20539	3.40432e-20	4.29588e-19	302.123	307.203	758.608	746.911
ENSG00000167772	ANGPTL4	11085	1073.08	-0.935786	0.101698	-9.20158	3.52726e-20	4.44794e-19	1464.97	1353.58	730.315	743.457
ENSG00000083817	ZNF416	7362	154.502	2.6813	0.291462	9.19948	3.59695e-20	4.5327e-19	47.818	35.3107	274.973	259.908
ENSG00000127589	TUBBP1	1646	1199.94	-1.00553	0.109321	-9.198	3.64683e-20	4.59239e-19	1466.06	1738.46	755.955	839.303
ENSG00000177239	MAN1B1	22257	1130.86	-0.928929	0.101032	-9.19438	3.7717e-20	4.74638e-19	1495.4	1470.1	821.383	736.549
ENSG00000163481	RNF25	8548	470.423	1.38412	0.150596	9.19092	3.89509e-20	4.89828e-19	256.479	264.83	681.686	678.696
ENSG00000196405	EVL	172788	428.01	-1.4534	0.158189	-9.18774	4.01167e-20	5.04143e-19	646.63	607.344	239.607	218.461
ENSG00000148218	ALAD	15017	480.842	-1.38137	0.150353	-9.18749	4.02127e-20	5.05003e-19	725.965	663.841	255.522	278.041
ENSG00000122497	NBPF14	22222	798.607	1.23675	0.13465	9.18494	4.11764e-20	5.16751e-19	542.3	408.427	1123.77	1119.93
ENSG00000055163	CYFIP2	129518	742.115	1.15721	0.125999	9.18424	4.14462e-20	5.19781e-19	457.532	461.393	1091.94	957.6
ENSG00000156587	UBE2L6	16629	536.14	1.33472	0.14534	9.18341	4.17646e-20	5.23415e-19	327.119	281.309	775.407	760.726
ENSG00000151491	EPS8	262172	809.07	1.05495	0.114919	9.17994	4.31332e-20	5.40197e-19	534.693	516.713	1082.21	1102.66
ENSG00000154822	PLCL2	287928	144.052	2.83133	0.308674	9.17254	4.62023e-20	5.77844e-19	40.2106	30.6026	232.534	272.86
ENSG00000133138	TBC1D8B	73466	292.338	-1.8623	0.203041	-9.17205	4.64093e-20	5.80037e-19	508.61	408.427	118.477	133.839
ENSG00000186866	POFUT2	23971	1375.64	-0.817517	0.0891635	-9.16874	4.7857e-20	5.97723e-19	1794.26	1716.1	1002.64	989.548
ENSG00000240476	LINC00973	2039	158.026	2.58517	0.282027	9.16638	4.89185e-20	6.10564e-19	47.818	42.3728	280.278	261.635
ENSG00000198918	RPL39	5140	1029.88	-0.97435	0.106347	-9.16201	5.09396e-20	6.35358e-19	1322.6	1407.72	657.814	731.368
ENSG00000121350	PYROXD1	32752	241.29	1.97703	0.215952	9.15495	5.43832e-20	6.77846e-19	97.8096	97.6929	381.956	387.703
ENSG00000197329	PELI1	51803	180.4	2.35999	0.257849	9.15261	5.55736e-20	6.92213e-19	56.5122	61.2052	308.571	295.31
ENSG00000074657	ZNF532	123881	1138.29	0.893039	0.0977207	9.1387	6.32102e-20	7.86018e-19	810.733	782.72	1464.17	1495.55
ENSG00000090372	STRN4	27488	1259.84	0.848021	0.092795	9.13866	6.32334e-20	7.86018e-19	890.068	909.839	1610.94	1628.52
ENSG00000140564	FURIN	14867	2126.16	-0.717846	0.0786199	-9.13059	6.81246e-20	8.46243e-19	2706.07	2582.39	1686.09	1530.09
ENSG00000132386	SERPINF1	15616	279.901	-1.78745	0.196098	-9.11511	7.85894e-20	9.74913e-19	445.577	422.551	119.361	132.112
ENSG00000131724	IL13RA1	66968	837.561	-1.03333	0.113364	-9.11516	7.85577e-20	9.74913e-19	1161.76	1088.75	539.337	560.399
ENSG00000164715	LMTK2	102749	505.264	1.32542	0.145548	9.10644	8.51315e-20	1.05535e-18	286.908	289.548	738.272	706.327
ENSG00000013288	MAN2B2	48188	1171.61	-0.871368	0.0957092	-9.10433	8.68035e-20	1.07535e-18	1495.4	1534.84	813.426	842.757
ENSG00000118454	ANKRD13C	94147	626.747	1.19643	0.131429	9.10326	8.76628e-20	1.08526e-18	382.544	379.001	900.957	844.484
ENSG00000151065	DCP1B	58482	324.769	1.73229	0.190304	9.10279	8.80369e-20	1.08916e-18	151.062	149.482	457.994	540.539
ENSG00000079263	SP140	155937	140.766	2.76536	0.304005	9.09644	9.33419e-20	1.15401e-18	39.1239	32.9567	244.028	246.955
ENSG00000087253	LPCAT2	77673	362.695	-1.54934	0.170354	-9.09483	9.47324e-20	1.17041e-18	557.515	523.775	181.252	188.239
ENSG00000148468	FAM171A1	159420	732.808	-1.1332	0.124688	-9.08823	1.00663e-19	1.24285e-18	967.229	1046.37	432.353	485.276
ENSG00000196652	ZKSCAN5	30050	465.917	1.39627	0.153776	9.0799	1.08674e-19	1.34085e-18	256.479	256.591	706.443	644.156
ENSG00000106829	TLE4	154971	567.745	1.23949	0.136522	9.07903	1.09542e-19	1.35065e-18	340.16	335.452	797.511	797.856
ENSG00000079313	REXO1	33205	648.753	1.18057	0.130128	9.07239	1.16437e-19	1.43469e-18	398.846	395.48	937.208	863.48
ENSG00000161513	FDXR	10538	579.833	1.23916	0.13678	9.05947	1.3109e-19	1.61417e-18	332.553	357.815	831.109	797.856
ENSG00000197837	HIST4H4	3133	115.324	3.29056	0.363425	9.05431	1.37439e-19	1.6912e-18	26.0826	16.4783	219.271	199.464
ENSG00000100601	ALKBH1	35617	259.405	1.91468	0.211586	9.04916	1.44076e-19	1.77167e-18	119.545	97.6929	409.365	411.017
ENSG00000113558	SKP1	28097	1042.02	-0.929701	0.102747	-9.04846	1.44993e-19	1.78176e-18	1404.11	1328.86	738.272	696.829
ENSG00000133103	COG6	136039	422.558	-1.4178	0.15672	-9.0467	1.47361e-19	1.80964e-18	624.895	604.99	226.345	234.003
ENSG00000100129	EIF3L	40540	1918.11	-0.724827	0.0802421	-9.033	1.67022e-19	2.04972e-18	2303.96	2476.46	1486.27	1405.75
ENSG00000114942	EEF1B2	3344	1484.16	-0.803211	0.0889205	-9.03291	1.67166e-19	2.0501e-18	1833.39	1940.91	1042.42	1119.93
ENSG00000172667	ZMAT3	55057	1862.95	-0.711675	0.0788472	-9.026	1.78069e-19	2.18235e-18	2265.92	2361.11	1380.17	1444.6
ENSG00000147872	PLIN2	40916	1314.21	0.863107	0.0956359	9.02492	1.79819e-19	2.20233e-18	879.2	986.345	1679.02	1712.28
ENSG00000260727	SLC7A5P1	537	92.4787	5.14292	0.570123	9.02072	1.86852e-19	2.28693e-18	4.3471	5.88512	167.99	191.693
ENSG00000165271	NOL6	12490	1142.59	0.90787	0.100721	9.01374	1.99147e-19	2.43579e-18	827.035	761.534	1447.37	1534.4
ENSG00000103423	DNAJA3	30971	846.03	1.08904	0.120866	9.01032	2.05461e-19	2.51134e-18	497.742	584.981	1190.96	1110.44
ENSG00000105520	DKFZP761J1410	10313	1018.03	-0.938008	0.104106	-9.01012	2.05824e-19	2.5141e-18	1284.57	1391.24	703.79	692.511
ENSG00000175471	MCTP1	580834	91.2966	4.47102	0.496334	9.00808	2.09704e-19	2.55979e-18	10.8677	4.70809	180.368	169.242
ENSG00000079150	FKBP7	14937	274.173	-1.77951	0.197623	-9.0046	2.16446e-19	2.64032e-18	417.321	431.968	129.971	117.433
ENSG00000062650	WAPAL	86560	924.008	0.969348	0.107654	9.00434	2.16974e-19	2.645e-18	612.94	636.77	1221.91	1224.42
ENSG00000013016	EHD3	35434	684.441	-1.12531	0.125	-9.00249	2.20659e-19	2.68634e-18	906.369	971.044	419.975	440.375
ENSG00000129562	DAD1	24371	1303.95	-0.8253	0.0916742	-9.00253	2.20567e-19	2.68634e-18	1648.64	1685.5	965.501	916.153
ENSG00000105499	PLA2G4C	62975	104.216	5.92026	0.657808	8.99998	2.25763e-19	2.74665e-18	4.3471	2.35405	221.924	188.239
ENSG00000130479	MAP1S	15275	935.921	1.06414	0.118263	8.99811	2.29636e-19	2.79193e-18	559.688	652.071	1337.73	1194.19
ENSG00000205246	RPSAP58	65131	607.972	-1.18647	0.13194	-8.99252	2.41621e-19	2.93569e-18	843.336	846.28	355.432	386.839
ENSG00000079332	SAR1A	23235	1522.7	-0.756603	0.0841868	-8.98719	2.53637e-19	3.07964e-18	1902.94	1923.26	1130.84	1133.75
ENSG00000124067	SLC12A4	26128	2345.19	0.645256	0.0718235	8.98391	2.6131e-19	3.1707e-18	1856.21	1802.02	2927.45	2795.09
ENSG00000083937	CHMP2B	28278	546.928	1.26828	0.141297	8.97595	2.80926e-19	3.40646e-18	304.297	337.806	774.523	771.088
ENSG00000197894	ADH5	17821	937.465	-0.959865	0.106953	-8.97462	2.84329e-19	3.44544e-18	1200.89	1275.89	641.015	632.068
ENSG00000196968	FUT11	7961	309.312	-1.68541	0.1878	-8.9745	2.84639e-19	3.44692e-18	454.271	489.642	137.045	156.29
ENSG00000253729	PRKDC	187075	2656.26	-0.620277	0.0691345	-8.97204	2.9108e-19	3.52259e-18	3109.26	3328.62	2074.24	2112.94
ENSG00000151304	SRFBP1	113610	202.22	2.26216	0.252205	8.96953	2.97788e-19	3.60139e-18	81.508	57.6741	353.663	316.034
ENSG00000144597	EAF1	15259	369.528	1.53807	0.171485	8.96914	2.98835e-19	3.61167e-18	189.099	189.501	566.745	532.767
ENSG00000140391	TSPAN3	39968	1669.65	-0.768441	0.0857738	-8.95892	3.27874e-19	3.96e-18	2090.95	2117.46	1170.63	1299.54
ENSG00000164070	HSPA4L	58913	135.424	2.82719	0.315593	8.95836	3.29547e-19	3.97758e-18	28.2561	38.8418	244.912	229.686
ENSG00000170471	RALGAPB	106046	1566.23	0.772715	0.0862614	8.95783	3.31125e-19	3.994e-18	1175.89	1137	1914.2	2037.81
ENSG00000141452	C18orf8	28274	313.208	1.68044	0.187759	8.95002	3.55415e-19	4.28416e-18	156.495	141.243	483.635	471.46
ENSG00000254999	BRK1	11599	1394.32	-0.81756	0.091421	-8.9428	3.79437e-19	4.57072e-18	1782.31	1776.13	961.08	1057.76
ENSG00000145777	TSLP	7963	90.7511	4.82355	0.539817	8.93552	4.05258e-19	4.87535e-18	8.69419	3.53107	156.496	194.283
ENSG00000143947	RPS27A	3951	2186.5	-0.649869	0.0727503	-8.93287	4.15088e-19	4.99032e-18	2615.86	2725.99	1710.85	1693.28
ENSG00000122862	SRGN	16706	2710.79	-0.58813	0.0658773	-8.92766	4.35115e-19	5.22766e-18	3241.85	3269.77	2192.71	2138.84
ENSG00000174564	IL20RB	64856	115.571	3.12647	0.350429	8.92183	4.5865e-19	5.50681e-18	22.8222	24.7175	196.283	218.461
ENSG00000151689	INPP1	28196	303.5	1.70603	0.191271	8.91946	4.68575e-19	5.62229e-18	142.367	142.42	484.519	444.692
ENSG00000131013	PPIL4	41306	578.873	1.23376	0.138368	8.91648	4.81327e-19	5.77152e-18	358.635	331.921	843.487	781.45
ENSG00000122779	TRIM24	129660	383.165	1.49946	0.168227	8.9133	4.95336e-19	5.9356e-18	193.446	207.156	555.251	576.805
ENSG00000169641	LUZP1	93786	1228.6	0.842532	0.0946103	8.90529	5.32458e-19	6.37626e-18	881.374	878.059	1541.97	1612.98
ENSG00000198755	RPL10A	2378	3359.93	-0.583443	0.0655212	-8.90464	5.35616e-19	6.40988e-18	3856.96	4204.33	2650.71	2727.73
ENSG00000008294	SPAG9	158692	1848.6	0.700759	0.0787127	8.90274	5.44858e-19	6.51624e-18	1419.33	1397.13	2243.11	2334.85
ENSG00000023330	ALAS1	16242	653.97	1.14631	0.128792	8.90048	5.56079e-19	6.64609e-18	419.495	394.303	923.061	879.023
ENSG00000156502	SUPV3L1	28868	416.658	1.46266	0.164365	8.89883	5.64373e-19	6.74082e-18	229.309	214.218	645.436	577.668
ENSG00000158545	ZC3H18	61586	1210.26	0.872652	0.0981077	8.89483	5.85079e-19	6.98357e-18	819.427	891.007	1608.28	1522.32
ENSG00000159164	SV2A	14565	438.751	-1.47459	0.165945	-8.88602	6.33374e-19	7.55509e-18	614.027	676.788	206.009	258.181
ENSG00000119729	RHOQ	41316	651.588	-1.15478	0.129978	-8.88444	6.4242e-19	7.65802e-18	862.898	935.733	421.744	385.976
ENSG00000143198	MGST3	30936	452.571	-1.39254	0.156812	-8.88034	6.66571e-19	7.94074e-18	683.581	627.353	232.534	266.815
ENSG00000133884	DPF2	19496	1135.99	0.963988	0.108604	8.8762	6.91807e-19	8.23602e-18	707.49	833.332	1438.53	1564.63
ENSG00000144357	UBR3	256674	1118.72	0.918327	0.103472	8.87509	6.98764e-19	8.31343e-18	821.601	726.223	1434.1	1492.96
ENSG00000048649	RSF1	161023	1016.27	0.919227	0.103592	8.87353	7.08631e-19	8.42534e-18	717.271	688.559	1355.41	1303.86
ENSG00000131386	GALNT15	57344	134.008	-2.77732	0.313082	-8.87091	7.25519e-19	8.62054e-18	249.958	217.749	41.5554	26.7679
ENSG00000147180	ZNF711	29372	113.178	3.13361	0.353429	8.8663	7.56166e-19	8.97886e-18	23.909	22.3634	210.43	196.01
ENSG00000174099	MSRB3	209602	1013.93	-0.979711	0.110515	-8.86494	7.65431e-19	9.08298e-18	1429.11	1261.77	650.741	714.098
ENSG00000059122	FLYWCH1	39272	1164.55	0.851901	0.0961037	8.86439	7.69261e-19	9.12252e-18	837.903	822.739	1494.23	1503.32
ENSG00000147050	KDM6A	239091	401.051	1.46543	0.165394	8.8602	7.98702e-19	9.46553e-18	224.962	201.271	598.575	579.395
ENSG00000146834	MEPCE	5329	933.009	0.994348	0.112319	8.85288	8.52879e-19	1.0101e-17	664.019	582.627	1267.88	1217.51
ENSG00000138107	ACTR1A	23497	1718.15	-0.70899	0.080118	-8.84932	8.80505e-19	1.04215e-17	2159.42	2104.52	1295.29	1313.35
ENSG00000103549	RNF40	14563	1741.79	0.744273	0.0842208	8.83717	9.81773e-19	1.16126e-17	1343.25	1260.59	2259.02	2104.3
ENSG00000157020	SEC13	28048	1365.78	-0.854824	0.0967371	-8.83657	9.87048e-19	1.16674e-17	1639.94	1878.53	964.617	980.05
ENSG00000105568	PPP2R1A	37396	2490.48	-0.607551	0.0688258	-8.82737	1.07163e-18	1.26529e-17	3003.84	3010.83	1932.77	2014.5
ENSG00000077147	TM9SF3	69344	2821.36	-0.60647	0.0687034	-8.82736	1.0718e-18	1.26529e-17	3426.6	3385.12	2143.2	2330.53
ENSG00000100647	KIAA0247	103547	512.603	1.27525	0.14447	8.82708	1.07442e-18	1.26757e-17	309.731	289.548	722.357	728.777
ENSG00000136152	COG3	71706	658.588	1.15191	0.130513	8.82602	1.08463e-18	1.27879e-17	382.544	435.499	903.61	912.699
ENSG00000175414	ARL10	36396	447.938	-1.36618	0.154847	-8.82277	1.11658e-18	1.31561e-17	610.767	680.319	251.985	248.682
ENSG00000162576	MXRA8	9089	345.754	-1.55008	0.175711	-8.82176	1.12674e-18	1.32595e-17	541.213	489.642	178.6	173.56
ENSG00000116731	PRDM2	124882	658.536	1.14539	0.129837	8.82175	1.12681e-18	1.32595e-17	433.623	386.064	898.305	916.153
ENSG00000155096	AZIN1	67508	1613.02	0.753682	0.0855709	8.80769	1.27748e-18	1.50229e-17	1158.5	1244.11	1982.28	2067.17
ENSG00000131389	SLC6A6	86782	380.544	-1.46196	0.165999	-8.80703	1.28506e-18	1.51024e-17	540.127	576.741	198.936	206.372
ENSG00000124098	FAM210B	9749	541.096	-1.21999	0.138531	-8.80662	1.28975e-18	1.51477e-17	772.696	741.525	330.675	319.488
ENSG00000132323	ILKAP	33329	320.361	1.61628	0.183639	8.80139	1.3513e-18	1.58604e-17	159.756	155.367	483.635	482.686
ENSG00000105472	CLEC11A	2389	356.919	-1.57066	0.178504	-8.79903	1.37999e-18	1.61869e-17	545.56	522.598	160.917	198.6
ENSG00000165997	ARL5B	22235	580.353	1.1905	0.13541	8.79181	1.47172e-18	1.72518e-17	356.462	350.753	790.438	823.76
ENSG00000172086	KRCC1	28525	434.052	1.40502	0.159844	8.78992	1.4967e-18	1.75221e-17	254.305	221.28	625.1	635.522
ENSG00000102452	NALCN	362714	503.358	-1.31832	0.150064	-8.78502	1.56339e-18	1.82912e-17	692.275	745.056	265.248	310.853
ENSG00000186318	BACE1	30574	1406.99	-0.769152	0.0875581	-8.78448	1.57083e-18	1.83665e-17	1796.44	1750.23	1045.96	1035.31
ENSG00000153395	LPCAT1	67498	459.458	-1.33249	0.15178	-8.77912	1.64755e-18	1.92512e-17	686.841	628.53	260.827	261.635
ENSG00000078808	SDF4	15124	2727.93	-0.582777	0.0663899	-8.7781	1.66266e-18	1.94154e-17	3334.22	3208.57	2167.07	2201.87
ENSG00000111335	OAS2	33329	305.8	9.07809	1.03469	8.77377	1.72786e-18	2.01639e-17	2.17355	0	630.405	590.621
ENSG00000081087	OSTM1	124446	646.894	1.13789	0.129931	8.75771	1.99262e-18	2.32388e-17	396.672	411.958	856.749	922.197
ENSG00000157540	DYRK1A	151662	778.582	1.06628	0.121819	8.75298	2.07783e-18	2.42171e-17	509.697	496.704	1114.92	993.002
ENSG00000116171	SCP2	124475	743.028	-1.08156	0.123686	-8.74438	2.24253e-18	2.612e-17	949.84	1068.74	490.708	462.825
ENSG00000144233	AMMECR1L	24293	658.838	1.10714	0.126633	8.74294	2.27121e-18	2.64373e-17	411.887	423.728	896.537	903.2
ENSG00000240342	RPS2P5	931	1248.92	-0.821334	0.0939478	-8.74244	2.28121e-18	2.65368e-17	1579.08	1611.34	873.548	931.695
ENSG00000134259	NGF	52319	298.569	1.69363	0.193799	8.73909	2.34994e-18	2.7319e-17	149.975	131.827	470.372	442.102
ENSG00000146457	WTAP	30735	776.071	1.02518	0.117335	8.73721	2.38946e-18	2.77608e-17	510.784	512.005	1018.55	1062.94
ENSG00000117461	PIK3R3	136349	379.635	-1.51192	0.17309	-8.73486	2.4395e-18	2.83242e-17	594.465	529.66	213.082	181.331
ENSG00000100804	PSMB5	18688	1089.07	-0.865487	0.0991599	-8.72819	2.58776e-18	3.00265e-17	1439.98	1372.41	774.523	769.361
ENSG00000110002	VWA5A	32360	124.964	-2.70526	0.310223	-8.72039	2.77257e-18	3.21506e-17	209.747	223.634	36.2505	30.2218
ENSG00000100075	SLC25A1	3249	887.651	-0.983019	0.112813	-8.71373	2.94039e-18	3.4075e-17	1113.94	1244.11	594.154	598.392
ENSG00000065154	OAT	21674	1274.54	-0.86463	0.0992361	-8.71286	2.96306e-18	3.4316e-17	1554.09	1737.29	866.475	940.33
ENSG00000198961	PJA2	75286	1930.23	-0.65949	0.0756994	-8.71196	2.98667e-18	3.45676e-17	2371.34	2356.4	1492.46	1500.73
ENSG00000135747	ZNF670	133265	89.9474	3.98235	0.45723	8.70974	3.04582e-18	3.523e-17	13.0413	8.23916	185.673	152.836
ENSG00000134531	EMP1	20059	1376.97	-0.915895	0.105435	-8.68683	3.72678e-18	4.30791e-17	1616.03	1984.46	958.428	948.965
ENSG00000135018	UBQLN1	48241	2103.14	0.714457	0.0822831	8.68291	3.85768e-18	4.45641e-17	1482.36	1704.33	2587.93	2637.93
ENSG00000128050	PAICS	25628	1209.97	-0.845236	0.0973675	-8.68089	3.92699e-18	4.53362e-17	1491.05	1618.41	886.811	843.62
ENSG00000171940	ZNF217	42843	801.078	1.03138	0.118814	8.68059	3.93738e-18	4.54274e-17	499.916	553.201	1045.08	1106.12
ENSG00000100650	SRSF5	45106	1612.01	-0.767952	0.0885447	-8.67304	4.20717e-18	4.85096e-17	2126.82	1935.03	1235.17	1151.02
ENSG00000170271	FAXDC2	40762	119.673	-2.79341	0.322117	-8.67204	4.24447e-18	4.89089e-17	192.359	225.988	32.7139	27.6314
ENSG00000148798	INA	13189	188.505	2.25695	0.260279	8.67126	4.27365e-18	4.92142e-17	55.4255	75.3295	288.236	335.03
ENSG00000152219	ARL14EP	15177	424.429	1.37704	0.158829	8.66994	4.32351e-18	4.9757e-17	243.437	228.343	618.911	607.027
ENSG00000136147	PHF11	33378	247.787	1.91855	0.221298	8.66954	4.33866e-18	4.99e-17	94.5493	112.994	424.396	359.208
ENSG00000257219	RP11-54A9.1	45293	158.692	2.45159	0.282813	8.6686	4.3746e-18	5.02818e-17	53.2519	44.7269	245.796	290.993
ENSG00000140830	TXNL4B	50143	269.892	1.76363	0.203569	8.66355	4.57311e-18	5.25306e-17	116.285	129.473	429.701	404.109
ENSG00000107758	PPP3CB	59597	688.92	-1.05892	0.122256	-8.66152	4.65528e-18	5.34409e-17	936.799	925.14	444.732	449.01
ENSG00000185158	LRRC37B	45633	180.569	2.35323	0.271728	8.66024	4.70769e-18	5.40086e-17	45.6445	72.9754	298.846	304.809
ENSG00000005007	UPF1	36299	1768.38	0.699453	0.0807756	8.65921	4.75028e-18	5.44631e-17	1341.08	1354.75	2245.76	2131.93
ENSG00000133816	MICAL2	169792	3071.21	-0.605067	0.0698808	-8.65857	4.77722e-18	5.47377e-17	3502.67	3910.07	2450.89	2421.2
ENSG00000116237	ICMT	14780	1298.61	-0.80453	0.0930672	-8.64462	5.39853e-18	6.17795e-17	1606.25	1697.27	919.525	971.415
ENSG00000117868	ESYT2	99259	1170.05	-0.888852	0.10288	-8.63967	5.63733e-18	6.44719e-17	1441.06	1598.4	780.712	860.026
ENSG00000141429	GALNT1	130718	996.3	-0.978312	0.113244	-8.63895	5.67318e-18	6.48414e-17	1407.37	1235.87	632.173	709.781
ENSG00000135837	CEP350	160143	824.18	0.989271	0.114549	8.63625	5.80893e-18	6.63515e-17	547.734	556.732	1065.41	1126.84
ENSG00000065883	CDK13	147098	980.025	0.923504	0.107002	8.63074	6.09557e-18	6.95823e-17	667.279	686.205	1233.4	1333.21
ENSG00000068878	PSME4	106774	1533.9	0.744742	0.0862912	8.63057	6.10473e-18	6.96433e-17	1110.68	1182.91	1899.17	1942.83
ENSG00000139372	TDG	23071	452.654	1.35538	0.157057	8.62986	6.1425e-18	7.00306e-17	268.433	240.113	625.1	676.969
ENSG00000156642	NPTN	74121	1505.08	-0.782729	0.0907121	-8.62873	6.20395e-18	7.06872e-17	1965.97	1840.86	1160.9	1052.58
ENSG00000077232	DNAJC10	78193	1483.33	-0.764074	0.0885648	-8.62728	6.28259e-18	7.15387e-17	1798.61	1936.2	1075.14	1123.39
ENSG00000143756	FBXO28	47961	747.526	1.03875	0.12041	8.62678	6.31058e-18	7.18127e-17	485.788	493.173	1038	973.142
ENSG00000070961	ATP2B1	121250	813.619	1.03333	0.119789	8.62625	6.33954e-18	7.20975e-17	495.569	573.21	1080.44	1105.25
ENSG00000072518	MARK2	72092	675.798	1.10924	0.12869	8.61948	6.72596e-18	7.64446e-17	435.796	420.197	969.038	878.16
ENSG00000133812	SBF2	515541	1168.36	0.884462	0.102633	8.61774	6.82858e-18	7.75629e-17	785.737	856.873	1441.18	1589.67
ENSG00000116406	EDEM3	64683	1150.55	-0.834598	0.0968611	-8.61645	6.90649e-18	7.83992e-17	1469.32	1479.52	803.7	849.665
ENSG00000057757	PITHD1	9828	695.862	1.1649	0.13525	8.61299	7.11766e-18	8.07462e-17	382.544	476.694	938.976	985.231
ENSG00000088808	PPP1R13B	113839	245.01	1.90678	0.221432	8.61112	7.23471e-18	8.20233e-17	111.938	94.1619	417.323	356.617
ENSG00000146648	EGFR	237600	1885.15	-0.669649	0.0778022	-8.60707	7.49549e-18	8.49273e-17	2284.4	2345.81	1423.49	1486.91
ENSG00000084676	NCOA1	278789	436.642	1.37508	0.159776	8.60633	7.54351e-18	8.54185e-17	260.826	224.811	638.362	622.569
ENSG00000037637	FBXO42	105616	706.214	1.07387	0.124795	8.605	7.63135e-18	8.63064e-17	471.66	437.853	929.25	986.095
ENSG00000133773	CCDC59	135125	257.11	1.81547	0.211011	8.60366	7.72157e-18	8.72189e-17	106.504	121.233	380.188	420.515
ENSG00000124145	SDC4	23137	1299.92	-0.783132	0.0910687	-8.59935	8.01675e-18	9.04973e-17	1659.5	1629	972.574	938.603
ENSG00000111481	COPZ1	50648	1589.54	-0.744599	0.0866243	-8.59573	8.27379e-18	9.33415e-17	2076.82	1904.42	1206.88	1170.02
ENSG00000103769	RAB11A	165938	1002.58	-0.954062	0.11103	-8.59282	8.48639e-18	9.56809e-17	1238.92	1406.54	651.625	713.235
ENSG00000241468	ATP5J2	17857	500.793	-1.24353	0.144838	-8.58564	9.03315e-18	1.01783e-16	730.312	677.965	293.541	301.355
ENSG00000146707	POMZP3	17276	95.6016	3.65804	0.426088	8.58516	9.07068e-18	1.02143e-16	19.5619	8.23916	172.411	182.194
ENSG00000148484	RSU1	226918	1216.98	-0.82336	0.0959376	-8.58224	9.30405e-18	1.04706e-16	1506.27	1604.28	856.749	900.61
ENSG00000168813	ZNF507	42074	417.947	1.37287	0.160016	8.57962	9.51877e-18	1.07057e-16	231.483	234.228	618.911	587.167
ENSG00000135297	MTO1	47659	333.921	1.55823	0.181652	8.57812	9.64349e-18	1.08393e-16	177.144	161.252	515.464	481.822
ENSG00000164402	SEPTIN8	56425	982.304	-0.907477	0.105797	-8.57754	9.69214e-18	1.08873e-16	1237.84	1325.33	665.771	700.283
ENSG00000159592	GPBP1L1	60810	877.228	0.941461	0.109811	8.57347	1.00416e-17	1.12729e-16	597.726	603.813	1151.17	1156.2
ENSG00000008735	MAPK8IP2	13296	128.961	2.72864	0.318361	8.57091	1.02668e-17	1.15187e-16	38.0371	29.4256	231.649	216.734
ENSG00000125386	FAM193A	107305	770.69	1.01521	0.11846	8.57005	1.03444e-17	1.15987e-16	529.259	490.819	1026.51	1036.18
ENSG00000104450	SPAG1	101373	106.162	3.24718	0.379113	8.5652	1.07885e-17	1.20891e-16	26.0826	14.1243	192.747	191.693
ENSG00000114796	KLHL24	48910	403.652	1.46862	0.171583	8.55924	1.13609e-17	1.27229e-16	228.222	200.094	548.178	638.112
ENSG00000156983	BRPF1	16290	485.442	1.36355	0.159363	8.55629	1.16558e-17	1.30451e-16	238.003	306.026	691.412	706.327
ENSG00000113391	FAM172A	493630	244.078	-1.8083	0.211363	-8.55544	1.1742e-17	1.31335e-16	365.156	394.303	115.825	101.027
ENSG00000170899	GSTA4	17426	218.779	-1.88919	0.220971	-8.54949	1.23629e-17	1.38196e-16	347.768	341.337	89.3	96.7098
ENSG00000163714	U2SURP	96229	1137.02	0.833552	0.0975451	8.5453	1.28207e-17	1.43225e-16	824.861	809.792	1479.2	1434.24
ENSG00000131143	COX4I1	8412	1524.91	-0.734074	0.0859067	-8.54501	1.28523e-17	1.43491e-16	1846.43	1963.27	1143.22	1146.7
ENSG00000107485	GATA3	21595	85.4865	5.40088	0.632294	8.54172	1.32237e-17	1.47548e-16	4.3471	3.53107	180.368	153.7
ENSG00000103404	USP31	87865	225.968	1.9261	0.225638	8.53623	1.3867e-17	1.54632e-16	102.157	85.9227	367.81	347.983
ENSG00000119048	UBE2B	20814	658.366	1.09611	0.128412	8.53588	1.39089e-17	1.55004e-16	407.54	431.968	870.896	923.061
ENSG00000132669	RIN2	115937	643.844	-1.15155	0.134944	-8.5335	1.41983e-17	1.58133e-16	820.514	955.743	386.377	412.744
ENSG00000267350	RP1-178F10.3	1676	274.429	1.81482	0.212841	8.52665	1.50653e-17	1.67687e-16	141.281	101.224	421.744	433.467
ENSG00000237296	SMG1P1	55213	339.272	1.52107	0.178481	8.52232	1.56393e-17	1.7397e-16	169.537	181.262	494.245	512.044
ENSG00000011132	APBA3	10881	324.927	1.54957	0.181849	8.52116	1.57964e-17	1.75611e-16	168.45	162.429	480.098	488.73
ENSG00000104497	SNX16	43286	203.446	2.08253	0.244431	8.5199	1.59695e-17	1.77428e-16	66.2932	89.4538	335.096	322.942
ENSG00000165678	GHITM	13806	1965.79	0.649155	0.0762231	8.51652	1.64424e-17	1.82571e-16	1560.61	1500.7	2400.49	2401.34
ENSG00000009954	BAZ1B	81881	1869.19	0.709951	0.0833783	8.51481	1.66862e-17	1.85166e-16	1334.56	1503.06	2311.19	2327.94
ENSG00000175213	ZNF408	5095	298.122	1.72552	0.202693	8.51299	1.69511e-17	1.87992e-16	157.582	118.879	437.658	478.368
ENSG00000121390	PSPC1	108247	671.984	1.14846	0.134968	8.50911	1.75271e-17	1.94262e-16	376.024	460.216	939.86	911.835
ENSG00000176046	NUPR1	1890	337.631	1.57097	0.184715	8.50484	1.81845e-17	2.01427e-16	152.148	188.324	507.507	502.546
ENSG00000166897	ELFN2	59506	315.497	-1.61748	0.1903	-8.49962	1.90206e-17	2.10561e-16	517.304	434.322	163.569	146.792
ENSG00000186017	ZNF566	44784	203.391	1.99986	0.235297	8.49933	1.90692e-17	2.10971e-16	81.508	81.2146	322.718	328.123
ENSG00000132153	DHX30	47287	1183.02	0.821298	0.0966641	8.49641	1.95547e-17	2.16212e-16	832.469	878.059	1486.27	1535.27
ENSG00000165219	GAPVD1	105414	1128.62	0.829168	0.0975976	8.49578	1.96603e-17	2.17248e-16	800.952	825.093	1444.71	1443.74
ENSG00000129315	CCNT1	28435	733.654	1.04155	0.122627	8.49364	2.00262e-17	2.21158e-16	460.792	499.058	959.312	1015.45
ENSG00000114770	ABCC5	98082	477.849	-1.28416	0.151278	-8.48877	2.08837e-17	2.30489e-16	646.63	708.568	263.479	292.72
ENSG00000132740	IGHMBP2	36761	373.157	1.57375	0.185414	8.48775	2.10674e-17	2.32376e-16	167.363	208.333	610.069	506.863
ENSG00000104388	RAB2A	106771	1653.05	-0.735144	0.0866449	-8.48457	2.16526e-17	2.38687e-16	2106.17	2024.48	1176.81	1304.72
ENSG00000172936	MYD88	4545	384.274	1.41442	0.166708	8.48443	2.16775e-17	2.38817e-16	208.661	210.687	571.166	546.583
ENSG00000214485	RPL7P1	760	323.007	-1.53718	0.181183	-8.48412	2.1736e-17	2.39318e-16	460.792	500.235	160.033	170.969
ENSG00000054793	ATP9A	172121	668.298	-1.09619	0.129286	-8.47885	2.27437e-17	2.50263e-16	961.795	859.227	439.427	412.744
ENSG00000117143	UAP1	38305	1503.07	0.730724	0.0861965	8.47742	2.3025e-17	2.53206e-16	1106.34	1154.66	1897.4	1853.89
ENSG00000258890	CEP95	35874	389.711	1.43304	0.169046	8.4772	2.30672e-17	2.53518e-16	195.619	225.988	555.251	581.986
ENSG00000214193	SH3D21	18497	157.21	-2.28	0.269006	-8.47567	2.33738e-17	2.56734e-16	268.433	253.06	48.6287	58.7167
ENSG00000111647	UHRF1BP1L	114394	449.662	1.37696	0.1626	8.46839	2.48818e-17	2.73133e-16	278.214	221.28	648.088	651.064
ENSG00000154175	ABI3BP	244360	743.069	-1.06327	0.125636	-8.46308	2.60402e-17	2.85677e-16	932.452	1078.15	469.488	492.184
ENSG00000052795	FNIP2	138912	238.942	1.81602	0.214648	8.46043	2.66388e-17	2.9207e-16	104.33	107.109	369.578	374.75
ENSG00000102908	NFAT5	139573	1955.06	0.710719	0.0840206	8.45887	2.69975e-17	2.95825e-16	1570.39	1394.77	2350.98	2504.09
ENSG00000165782	TMEM55B	3894	376.787	1.45574	0.172161	8.45566	2.77511e-17	3.03901e-16	214.094	188.324	531.379	573.351
ENSG00000111670	GNPTAB	85442	427.319	-1.31403	0.155428	-8.45424	2.80922e-17	3.07452e-16	599.899	619.114	250.217	240.048
ENSG00000162402	USP24	148755	991.125	0.877224	0.103798	8.45128	2.88133e-17	3.14968e-16	687.928	709.745	1279.38	1287.45
ENSG00000169762	TAPT1	66906	371.074	1.46192	0.173021	8.44939	2.92836e-17	3.19918e-16	182.578	213.041	546.41	542.266
ENSG00000165915	SLC39A13	9365	1347.35	-0.788466	0.0933501	-8.44633	3.00595e-17	3.28198e-16	1748.62	1664.31	1032.7	943.784
ENSG00000166068	SPRED1	104924	1212.05	0.796795	0.0943465	8.44541	3.02975e-17	3.306e-16	897.675	873.351	1538.44	1538.72
ENSG00000108010	GLRX3	48123	1162.59	0.829228	0.0981903	8.44511	3.03747e-17	3.31246e-16	804.213	870.997	1496.88	1478.28
ENSG00000227097	RP11-742N3.1	374	826.86	-0.984073	0.116553	-8.44316	3.0888e-17	3.36643e-16	1128.07	1068.74	525.19	585.44
ENSG00000197702	PARVA	153617	2159.62	-0.625347	0.0741069	-8.43845	3.21563e-17	3.50257e-16	2639.77	2601.22	1648.07	1749.41
ENSG00000150760	DOCK1	656804	793.508	-1.03564	0.122891	-8.42726	3.53864e-17	3.84754e-16	1042.22	1091.1	563.209	477.505
ENSG00000100731	PCNX	207978	1417.34	0.747436	0.0886921	8.42732	3.53671e-17	3.84754e-16	1029.17	1087.57	1782.46	1770.13
ENSG00000138398	PPIG	57067	902.156	0.990369	0.11762	8.42006	3.763e-17	4.08906e-16	550.994	657.956	1221.02	1178.65
ENSG00000099942	CRKL	36324	1298.28	0.857659	0.101878	8.41851	3.81307e-17	4.141e-16	870.506	976.929	1575.57	1770.13
ENSG00000162694	EXTL2	23612	497.589	-1.22768	0.14598	-8.40991	4.10333e-17	4.45358e-16	693.362	701.506	282.047	313.443
ENSG00000115275	MOGS	4354	970.028	-0.897112	0.106695	-8.40816	4.16484e-17	4.51766e-16	1232.4	1292.37	650.741	704.6
ENSG00000011105	TSPAN9	209210	495.029	-1.23243	0.146619	-8.40564	4.25549e-17	4.61326e-16	707.49	681.496	280.278	310.853
ENSG00000133134	BEX2	1701	79.5972	4.49776	0.535564	8.39816	4.53513e-17	4.9135e-16	9.78096	3.53107	159.149	145.928
ENSG00000106245	BUD31	10976	621.053	1.11261	0.13251	8.39644	4.60238e-17	4.98341e-16	372.763	413.135	842.603	855.709
ENSG00000167196	FBXO22	31410	653.842	1.1052	0.131648	8.39513	4.65392e-17	5.03389e-16	424.929	404.896	843.487	942.057
ENSG00000114933	INO80D	92583	331.028	1.51461	0.180442	8.39389	4.70334e-17	5.08372e-16	176.057	167.137	480.098	500.819
ENSG00000134815	DHX34	33424	594.906	1.13089	0.134744	8.39286	4.74451e-17	5.12519e-16	371.677	374.293	847.024	786.631
ENSG00000139163	ETNK1	65591	836.297	1.01295	0.120744	8.38927	4.89188e-17	5.28127e-16	506.437	602.636	1131.72	1104.39
ENSG00000023909	GCLM	24206	588.817	1.14883	0.137017	8.38454	5.09231e-17	5.49441e-16	387.978	343.691	823.151	800.446
ENSG00000146072	TNFRSF21	78374	569.056	-1.14802	0.137063	-8.37585	5.48248e-17	5.91191e-16	816.167	752.118	364.273	343.665
ENSG00000024048	UBR2	129443	796.462	1.03472	0.12354	8.37559	5.49483e-17	5.92174e-16	562.949	481.403	1110.5	1031
ENSG00000135930	EIF4E2	33593	666.22	-1.04477	0.124777	-8.37304	5.61491e-17	6.04758e-16	893.328	901.6	424.396	445.556
ENSG00000101558	VAPA	46020	1534.68	0.721967	0.0862331	8.37227	5.65169e-17	6.08362e-16	1120.46	1197.03	1896.52	1924.7
ENSG00000119899	SLC17A5	60777	303.186	-1.55841	0.186317	-8.36432	6.04606e-17	6.50431e-16	465.139	440.207	147.654	159.744
ENSG00000170989	S1PR1	4631	204.496	1.9922	0.23819	8.3639	6.06805e-17	6.52413e-16	73.9006	90.6308	323.602	329.849
ENSG00000125743	SNRPD2	5116	699.66	-1.02852	0.122986	-8.36286	6.12134e-17	6.57757e-16	971.576	906.308	455.342	465.416
ENSG00000147224	PRPS1	22520	1417.64	-0.7338	0.0877476	-8.36263	6.1335e-17	6.58677e-16	1732.32	1809.08	1063.64	1065.53
ENSG00000081019	RSBN1	50645	348.367	1.50332	0.179816	8.36028	6.25707e-17	6.71553e-16	190.185	173.022	485.403	544.856
ENSG00000112852	PCDHB2	2736	285.163	-1.62227	0.194073	-8.35908	6.321e-17	6.78017e-16	447.751	413.135	147.654	132.112
ENSG00000186660	ZFP91	41932	1014.28	0.895176	0.107114	8.35724	6.42013e-17	6.88247e-16	685.754	733.285	1260.81	1377.25
ENSG00000165626	BEND7	90491	195.21	2.06912	0.247645	8.35517	6.5337e-17	7.00012e-16	76.0742	74.1525	343.938	286.675
ENSG00000065548	ZC3H15	23208	893.872	0.917041	0.109795	8.35231	6.69422e-17	7.1679e-16	629.242	608.521	1193.61	1144.11
ENSG00000226137	BAIAP2-AS1	5569	287.396	-1.58472	0.189759	-8.35119	6.75771e-17	7.23166e-16	432.536	429.613	143.234	144.201
ENSG00000110497	AMBRA1	197712	624.665	1.11433	0.133491	8.34758	6.96748e-17	7.45178e-16	419.495	369.585	844.371	865.207
ENSG00000176170	SPHK1	11277	709.04	1.15899	0.138846	8.34725	6.987e-17	7.4683e-16	382.544	495.527	947.818	1010.27
ENSG00000160211	G6PD	16182	1611.16	-0.689021	0.082561	-8.3456	7.08541e-17	7.56907e-16	1963.8	2013.89	1218.37	1248.59
ENSG00000233016	SNHG7	6819	422.82	1.37154	0.1644	8.3427	7.26129e-17	7.75243e-16	214.094	257.768	598.575	620.842
ENSG00000004478	FKBP4	10458	1071.11	0.836892	0.100327	8.34166	7.32549e-17	7.81641e-16	756.395	781.543	1356.3	1390.2
ENSG00000076604	TRAF4	6973	841.48	0.947799	0.113637	8.34056	7.39366e-17	7.88456e-16	593.378	555.555	1089.28	1127.71
ENSG00000138356	AOX1	91197	361.246	1.58675	0.190257	8.34004	7.42636e-17	7.91482e-16	210.834	149.482	559.672	524.996
ENSG00000118855	MFSD1	97522	1344.85	-0.746692	0.0895687	-8.33653	7.65026e-17	8.1487e-16	1707.32	1663.13	1017.67	991.275
ENSG00000157593	SLC35B2	3459	902.467	-0.926905	0.111252	-8.33159	7.9764e-17	8.49115e-16	1207.41	1158.19	590.618	653.655
ENSG00000198604	BAZ1A	122917	561.691	1.19405	0.143321	8.33127	7.99799e-17	8.50919e-16	311.904	371.939	776.291	786.631
ENSG00000157514	TSC22D3	64122	490.497	1.22805	0.147411	8.33079	8.03057e-17	8.53889e-16	304.297	282.486	687.875	687.33
ENSG00000187109	NAP1L1	40144	2901.33	-0.587086	0.0704964	-8.32788	8.23046e-17	8.74636e-16	3333.14	3634.65	2389.88	2247.64
ENSG00000132383	RPA1	70381	615.469	-1.12307	0.134875	-8.32674	8.30966e-17	8.82539e-16	799.866	887.476	405.829	368.706
ENSG00000123416	TUBA1B	3616	3020.55	-0.649944	0.0780746	-8.32465	8.45782e-17	8.97755e-16	3396.17	3984.22	2296.16	2405.66
ENSG00000092108	SCFD1	113701	867.878	0.955153	0.114823	8.31851	8.90764e-17	9.44953e-16	602.073	579.095	1087.51	1202.83
ENSG00000003393	ALS2	80636	829.938	0.965261	0.116112	8.3132	9.31519e-17	9.87043e-16	561.862	562.617	1046.84	1148.43
ENSG00000196967	ZNF585A	66008	190.887	2.06401	0.248335	8.31138	9.45938e-17	1.00174e-15	65.2064	82.3916	307.687	308.262
ENSG00000054598	FOXC1	3447	188.296	2.13535	0.25716	8.30361	1.00997e-16	1.06893e-15	57.599	82.3916	300.614	312.58
ENSG00000196839	ADA	32712	205.517	-1.95646	0.235643	-8.30264	1.01823e-16	1.07705e-15	334.726	318.973	73.3851	94.9828
ENSG00000092439	TRPM7	134343	1013.79	0.876919	0.105721	8.29467	1.08884e-16	1.15108e-15	731.399	697.975	1364.26	1261.54
ENSG00000143753	DEGS1	17686	1194.44	-0.785726	0.0947311	-8.29428	1.09244e-16	1.15421e-15	1516.05	1507.77	857.634	896.293
ENSG00000120370	GORAB	21318	364.528	1.46508	0.176784	8.28738	1.15768e-16	1.22174e-15	210.834	176.553	517.233	553.491
ENSG00000122257	RBBP6	35171	1018.37	0.850579	0.102645	8.28658	1.16548e-16	1.22926e-15	711.837	741.525	1305.9	1314.22
ENSG00000101040	ZMYND8	147709	635.837	-1.15296	0.139148	-8.28584	1.17282e-16	1.23628e-15	828.122	926.317	429.701	359.208
ENSG00000144445	KANSL1L	149961	241.39	1.8288	0.220741	8.2848	1.18304e-16	1.24634e-15	92.3758	120.056	376.651	376.477
ENSG00000141279	NPEPPS	100335	1417.46	-0.745992	0.090084	-8.28107	1.22072e-16	1.2853e-15	1758.4	1793.78	1014.13	1103.53
ENSG00000087206	UIMC1	117629	387.005	1.40303	0.169456	8.27964	1.23551e-16	1.30013e-15	196.706	228.343	572.935	550.037
ENSG00000171490	RSL1D1	16387	1655.16	0.693311	0.0837412	8.27921	1.23997e-16	1.30407e-15	1221.53	1308.85	2066.28	2024
ENSG00000097096	SYDE2	44174	118.146	2.90288	0.350969	8.27103	1.32809e-16	1.39594e-15	19.5619	36.4877	198.936	217.597
ENSG00000133104	SPG20	68543	978.341	0.887972	0.107454	8.26377	1.41137e-16	1.48263e-15	655.325	717.984	1242.24	1297.81
ENSG00000204859	ZBTB48	9280	306.68	1.56551	0.18951	8.26085	1.4464e-16	1.51856e-15	152.148	157.721	435.89	480.959
ENSG00000135472	FAIM2	37322	80.7998	-3.66646	0.443868	-8.26024	1.45383e-16	1.52548e-15	177.144	122.41	14.1465	9.49828
ENSG00000113273	ARSB	208879	549.97	-1.15351	0.139665	-8.25916	1.46699e-16	1.5384e-15	729.225	788.606	328.023	354.027
ENSG00000263006	ROCK1P1	13155	76.3432	5.0341	0.609692	8.25678	1.49657e-16	1.56853e-15	4.3471	4.70809	153.844	142.474
ENSG00000085433	WDR47	72015	494.402	1.23461	0.149559	8.25501	1.51891e-16	1.59104e-15	315.164	274.246	689.644	698.556
ENSG00000105835	NAMPT	38042	657.891	1.0577	0.128134	8.25466	1.52336e-16	1.59479e-15	415.148	439.03	863.823	913.562
ENSG00000230989	HSBP1	11895	1160.05	-0.790089	0.0957433	-8.25216	1.55557e-16	1.62757e-15	1446.5	1493.64	844.371	855.709
ENSG00000119669	IRF2BPL	4147	985.468	-0.856379	0.103789	-8.25113	1.56904e-16	1.64072e-15	1240.01	1299.43	707.327	695.102
ENSG00000137845	ADAM10	154775	1411.83	-0.753043	0.0913111	-8.247	1.62424e-16	1.69748e-15	1692.11	1852.63	1033.58	1068.99
ENSG00000072041	SLC6A15	53903	436.335	1.34029	0.162593	8.24322	1.67641e-16	1.75043e-15	223.875	270.715	609.185	641.566
ENSG00000126883	NUP214	109110	891.343	0.922539	0.111915	8.24319	1.67682e-16	1.75043e-15	640.11	590.866	1198.92	1135.48
ENSG00000165322	ARHGAP12	123378	548.732	1.14366	0.138801	8.23953	1.72888e-16	1.80375e-15	339.073	344.868	770.986	740.003
ENSG00000137507	LRRC32	13224	322.816	-1.48953	0.180808	-8.23816	1.74875e-16	1.82344e-15	453.185	499.058	170.643	168.379
ENSG00000149218	ENDOD1	42836	754.487	-0.980616	0.119056	-8.23662	1.77149e-16	1.84505e-15	1041.13	961.628	505.739	509.453
ENSG00000136731	UGGT1	104478	1660.17	-0.683783	0.0830171	-8.23665	1.771e-16	1.84505e-15	2020.31	2072.74	1234.29	1313.35
ENSG00000126254	RBM42	8657	1270.57	0.778245	0.0947391	8.21461	2.12849e-16	2.21561e-15	895.502	976.929	1599.44	1610.39
ENSG00000146909	NOM1	23460	533.669	1.15198	0.140244	8.21414	2.13687e-16	2.22308e-15	327.119	335.452	732.967	739.139
ENSG00000210135	MT-TN	73	674.066	-1.01821	0.123968	-8.21349	2.14858e-16	2.23399e-15	883.547	921.609	442.963	448.146
ENSG00000078747	ITCH	148158	1122.48	0.815429	0.0993021	8.21159	2.18275e-16	2.26823e-15	836.816	789.783	1404.04	1459.28
ENSG00000006114	SYNRG	94645	961.111	0.887604	0.10818	8.20487	2.30842e-16	2.39745e-15	647.717	701.506	1282.03	1213.19
ENSG00000115233	PSMD14	103680	1061.66	0.859846	0.104832	8.20211	2.36209e-16	2.4518e-15	721.618	787.429	1418.19	1319.4
ENSG00000163527	STT3B	104983	2692.07	-0.585442	0.0714283	-8.19622	2.48064e-16	2.5734e-15	3081	3381.59	2120.21	2185.47
ENSG00000077809	GTF2I	103033	987.995	-0.846714	0.103348	-8.19286	2.5508e-16	2.64469e-15	1265	1274.72	721.473	690.784
ENSG00000165312	OTUD1	3111	159.126	2.27094	0.277253	8.19087	2.59342e-16	2.68735e-15	61.9461	47.0809	253.753	273.723
ENSG00000203880	PCMTD2	39762	352.284	-1.51378	0.184845	-8.18943	2.62459e-16	2.71811e-15	559.688	483.757	203.356	162.334
ENSG00000116199	FAM20B	50759	605.941	-1.07072	0.130831	-8.18401	2.74556e-16	2.84179e-15	820.514	821.562	379.304	402.382
ENSG00000134152	KATNBL1	69423	481.82	1.29258	0.158097	8.17587	2.93744e-16	3.03867e-15	254.305	304.849	643.667	724.46
ENSG00000254184	TYW1B	275049	87.4807	3.45244	0.422318	8.17497	2.95933e-16	3.05959e-15	17.3884	11.7702	165.338	155.426
ENSG00000126458	RRAS	4910	751.144	-1.04841	0.128252	-8.17462	2.96811e-16	3.06694e-15	1037.87	987.523	442.963	536.221
ENSG00000136051	KIAA1033	61811	995.242	0.854187	0.104593	8.16678	3.16731e-16	3.27093e-15	732.486	685.028	1282.91	1280.54
ENSG00000101224	CDC25B	19185	346.36	-1.41632	0.173448	-8.16566	3.19694e-16	3.2978e-15	492.309	515.536	195.399	182.194
ENSG00000010322	NISCH	37954	2102.84	-0.599496	0.0734574	-8.16113	3.31896e-16	3.41982e-15	2507.19	2560.03	1693.16	1650.97
ENSG00000155906	RMND1	47271	330.714	1.48463	0.181933	8.16031	3.34162e-16	3.44123e-15	170.623	177.731	464.183	510.317
ENSG00000101596	SMCHD1	149279	827.473	1.07456	0.131747	8.15626	3.45571e-16	3.55672e-15	466.226	600.282	1073.37	1170.02
ENSG00000105270	CLIP3	18684	1007.79	-0.863848	0.106071	-8.14408	3.82171e-16	3.929e-15	1282.39	1319.44	676.381	752.955
ENSG00000173039	RELA	9499	1573.54	0.697796	0.0857327	8.13921	3.97872e-16	4.08812e-15	1163.93	1237.05	1908.01	1985.14
ENSG00000110925	CSRNP2	22458	833.68	0.920014	0.113066	8.13698	4.05268e-16	4.16178e-15	589.031	563.794	1102.55	1079.35
ENSG00000134371	CDC73	131885	952.242	0.877919	0.107906	8.13599	4.08589e-16	4.19208e-15	641.197	701.506	1225.44	1240.82
ENSG00000071553	ATP6AP1	7885	1909.56	-0.636295	0.0782078	-8.13596	4.08676e-16	4.19208e-15	2250.71	2397.6	1501.3	1488.64
ENSG00000165655	ZNF503	4077	221.594	1.84856	0.227499	8.12556	4.45297e-16	4.56262e-15	86.9419	105.932	337.748	355.754
ENSG00000089053	ANAPC5	91652	1067.32	-0.820338	0.100965	-8.12494	4.47571e-16	4.58335e-15	1409.55	1315.91	771.87	771.951
ENSG00000180376	CCDC66	64658	244.695	1.75711	0.216308	8.12317	4.54148e-16	4.6481e-15	117.372	105.932	403.176	352.3
ENSG00000133818	RRAS2	86581	1455.01	0.819736	0.101047	8.11238	4.96359e-16	5.07162e-15	946.58	1159.37	1856.73	1857.35
ENSG00000178531	CTXN1	1680	136.503	-2.35775	0.290675	-8.1113	5.00813e-16	5.11427e-15	209.747	247.175	43.3238	45.7645
ENSG00000089195	TRMT6	13302	312.589	1.5951	0.196693	8.10957	5.07975e-16	5.18451e-15	133.673	177.731	457.994	480.959
ENSG00000138166	DUSP5	13707	532.387	1.33456	0.164658	8.10508	5.27114e-16	5.37686e-15	249.958	355.461	778.943	745.184
ENSG00000125779	PANK2	38120	530.855	1.18657	0.146462	8.10154	5.42693e-16	5.52961e-15	296.689	351.93	737.388	737.412
ENSG00000158042	MRPL17	2620	686.25	-0.995834	0.122981	-8.09747	5.61135e-16	5.71434e-15	903.109	925.14	468.604	448.146
ENSG00000067334	DNTTIP2	12102	692.716	1.03842	0.128365	8.08954	5.98894e-16	6.09208e-15	421.668	486.111	946.934	916.153
ENSG00000163166	IWS1	90680	764.726	1.07642	0.13307	8.08916	6.00786e-16	6.10793e-15	547.734	435.499	991.141	1084.53
ENSG00000142408	CACNG8	27176	294.877	-1.64322	0.203176	-8.08766	6.08232e-16	6.18021e-15	468.399	424.905	164.453	121.751
ENSG00000198742	SMURF1	116663	784.665	0.939911	0.116253	8.08502	6.21542e-16	6.31194e-15	543.387	532.015	1014.13	1049.13
ENSG00000029725	RABEP1	103572	1057.78	0.823271	0.10188	8.08076	6.43664e-16	6.53298e-15	748.787	779.189	1385.48	1317.67
ENSG00000116667	C1orf21	241963	205.286	-1.83296	0.226842	-8.08031	6.45998e-16	6.55303e-15	315.164	326.035	88.4158	91.5289
ENSG00000174233	ADCY6	22846	1138.12	-0.80436	0.0995917	-8.07658	6.66069e-16	6.75289e-15	1499.75	1394.77	853.213	804.764
ENSG00000146242	TPBG	7623	881.94	-0.910777	0.112796	-8.07452	6.77422e-16	6.86419e-15	1094.38	1208.8	597.691	626.887
ENSG00000124406	ATP8A1	248733	91.6136	6.32283	0.784154	8.06325	7.42908e-16	7.52358e-15	2.17355	2.35405	190.094	171.833
ENSG00000241878	PISD	43942	543.262	1.22298	0.151692	8.06227	7.48915e-16	7.58022e-15	366.243	284.84	760.376	761.59
ENSG00000140464	PML	53140	1193.58	0.819812	0.101745	8.05749	7.78766e-16	7.87802e-15	817.254	909.839	1587.06	1460.15
ENSG00000147799	ARHGAP39	156632	388.559	1.35841	0.168594	8.0573	7.80004e-16	7.88618e-15	220.615	215.395	591.502	526.723
ENSG00000160285	LSS	40684	1019.32	-0.839902	0.104273	-8.05485	7.95779e-16	8.03679e-15	1266.09	1350.05	707.327	753.818
ENSG00000135362	PRR5L	168917	253.492	-1.64514	0.204293	-8.05285	8.08892e-16	8.16472e-15	371.677	396.657	128.203	117.433
ENSG00000145675	PIK3R1	86102	372.612	1.39566	0.173351	8.05109	8.20586e-16	8.2782e-15	219.528	190.678	518.117	562.126
ENSG00000110075	PPP6R3	154617	1122.19	0.824913	0.102536	8.04509	8.61807e-16	8.68925e-15	857.465	761.534	1457.09	1412.65
ENSG00000196683	TOMM7	10220	460.833	-1.20216	0.149467	-8.04299	8.7676e-16	8.83515e-15	643.37	641.478	287.351	271.133
ENSG00000185404	SP140L	76549	501.749	1.19382	0.148531	8.03748	9.17079e-16	9.23637e-15	283.648	327.212	696.717	699.419
ENSG00000075856	SART3	38820	810.749	0.95599	0.11895	8.03688	9.21542e-16	9.27621e-15	515.131	588.512	1055.69	1083.67
ENSG00000163704	PRRT3	6853	197.714	-1.87478	0.233354	-8.03407	9.42948e-16	9.48647e-15	327.119	294.256	83.995	85.4846
ENSG00000108055	SMC3	36946	753.668	0.972668	0.121099	8.03201	9.58906e-16	9.64172e-15	517.304	500.235	955.775	1041.36
ENSG00000117984	CTSD	11241	1901.79	-0.636316	0.0792281	-8.03144	9.63328e-16	9.68086e-15	2310.48	2318.74	1430.57	1547.36
ENSG00000124006	OBSL1	21131	873.265	-0.872916	0.108817	-8.02191	1.04116e-15	1.04573e-14	1125.9	1133.47	618.027	615.661
ENSG00000166912	MTMR10	52667	492.512	1.20841	0.150671	8.02023	1.05543e-15	1.05948e-14	305.383	289.548	647.204	727.914
ENSG00000101079	NDRG3	94313	514.086	-1.1868	0.14805	-8.01623	1.09043e-15	1.09402e-14	739.006	689.736	289.12	338.484
ENSG00000154096	THY1	7606	616.308	-1.03874	0.129585	-8.01585	1.09382e-15	1.09681e-14	824.861	833.332	392.566	414.471
ENSG00000103723	AP3B2	50634	71.2719	4.76055	0.594366	8.00946	1.15217e-15	1.15469e-14	6.52064	3.53107	129.971	145.065
ENSG00000117226	GBP3	16229	302.964	1.53858	0.192179	8.00596	1.18534e-15	1.18728e-14	143.454	167.137	434.122	467.143
ENSG00000111145	ELK3	75454	1167.14	-0.824713	0.103016	-8.00567	1.18817e-15	1.18947e-14	1424.76	1559.56	794.858	889.385
ENSG00000155876	RRAGA	1648	997.036	-0.863626	0.107898	-8.00408	1.2036e-15	1.20426e-14	1221.53	1352.4	731.199	683.013
ENSG00000142303	ADAMTS10	30495	199.177	-1.87962	0.234856	-8.00325	1.21174e-15	1.21174e-14	307.557	318.973	76.9218	93.2559
ENSG00000171858	RPS21	1405	798.923	-0.923909	0.115483	-8.00041	1.24006e-15	1.23938e-14	1063.95	1028.72	532.263	570.761
ENSG00000139116	KIF21A	150163	180.836	2.01127	0.251411	7.99994	1.24476e-15	1.2434e-14	67.38	76.5065	297.961	281.495
ENSG00000178234	GALNT11	96667	499.878	-1.22404	0.153007	-7.99986	1.24563e-15	1.24359e-14	760.742	639.124	312.108	287.539
ENSG00000072121	ZFYVE26	89217	533.237	1.1813	0.147708	7.99756	1.26913e-15	1.26636e-14	298.863	354.284	766.565	713.235
ENSG00000122435	TRMT13	17348	266.452	1.71717	0.214752	7.99608	1.28441e-15	1.28091e-14	144.541	103.578	404.945	412.744
ENSG00000167291	TBC1D16	103506	900.388	-0.928551	0.116129	-7.99584	1.28692e-15	1.28272e-14	1100.9	1260.59	595.039	645.02
ENSG00000102401	ARMCX3	5047	1188.34	-0.845614	0.105762	-7.99545	1.29105e-15	1.28613e-14	1563.87	1490.11	777.175	922.197
ENSG00000178718	RPP25	3049	97.3075	3.10619	0.388584	7.99362	1.31029e-15	1.30459e-14	24.9958	15.3013	188.326	160.607
ENSG00000142166	IFNAR1	35435	786.514	-0.96428	0.120645	-7.99269	1.32025e-15	1.31379e-14	1030.26	1049.9	495.129	570.761
ENSG00000092607	TBX15	106511	115.724	2.71388	0.339593	7.99156	1.33243e-15	1.32447e-14	26.0826	35.3107	183.905	217.597
ENSG00000146463	ZMYM4	153092	1257.01	0.751334	0.0940169	7.99148	1.33327e-15	1.32459e-14	919.411	954.566	1614.47	1539.59
ENSG00000154144	TBRG1	12556	505.02	1.1598	0.145169	7.98933	1.35672e-15	1.34716e-14	299.95	324.858	696.717	698.556
ENSG00000051108	HERPUD1	11839	1157.5	0.790015	0.098934	7.98527	1.4021e-15	1.39146e-14	845.51	850.988	1524.29	1409.2
ENSG00000111728	ST8SIA1	373269	96.466	-2.87252	0.359741	-7.98496	1.40564e-15	1.39422e-14	164.103	175.376	26.5248	19.86
ENSG00000139211	AMIGO2	4245	1088.75	-0.85883	0.107601	-7.9816	1.44448e-15	1.43197e-14	1312.82	1494.82	739.156	808.218
ENSG00000151617	EDNRA	64038	325.051	-1.45214	0.181983	-7.97952	1.46899e-15	1.45469e-14	468.399	483.757	187.442	160.607
ENSG00000197217	ENTPD4	71913	1229.98	-0.744696	0.0933251	-7.97959	1.46824e-15	1.45469e-14	1533.44	1547.79	900.957	937.74
ENSG00000099797	TECR	48896	516.414	-1.16303	0.145841	-7.97467	1.52792e-15	1.51223e-14	674.887	753.295	305.035	332.44
ENSG00000047346	FAM214A	128501	444.893	1.22698	0.153874	7.97393	1.5371e-15	1.52049e-14	259.739	273.069	623.332	623.433
ENSG00000155592	ZKSCAN2	21931	235.303	1.77173	0.222206	7.97338	1.54395e-15	1.52644e-14	93.4625	120.056	359.852	367.843
ENSG00000163328	GPR155	54857	156.9	-2.11059	0.264798	-7.97059	1.57924e-15	1.56049e-14	241.264	268.361	60.1228	57.8532
ENSG00000167034	NKX3-1	4235	165.592	2.10045	0.263576	7.96903	1.59928e-15	1.57944e-14	66.2932	58.8512	264.363	272.86
ENSG00000137207	YIPF3	5164	1456.36	-0.694442	0.0871834	-7.9653	1.64828e-15	1.62695e-14	1755.14	1845.57	1124.65	1100.07
ENSG00000234585	CCT6P3	36360	84.5973	3.3937	0.426218	7.96235	1.68799e-15	1.66525e-14	14.1281	15.3013	140.581	168.379
ENSG00000197852	FAM212B	75195	448.769	1.25498	0.15764	7.96102	1.70626e-15	1.68237e-14	246.698	283.663	652.509	612.208
ENSG00000111727	HCFC2	40405	485.506	1.18076	0.148358	7.95886	1.73626e-15	1.71103e-14	296.689	297.787	649.856	697.692
ENSG00000169083	AR	185997	173.201	-2.0527	0.257991	-7.95646	1.77028e-15	1.74362e-14	249.958	308.38	63.6594	70.8054
ENSG00000155366	RHOC	6329	1623.42	-0.651841	0.0819292	-7.95615	1.77471e-15	1.74704e-14	1979.02	1989.17	1247.55	1277.95
ENSG00000155463	OXA1L	5277	1126.96	-0.801133	0.100711	-7.9548	1.79423e-15	1.76531e-14	1500.83	1362.99	809.889	834.122
ENSG00000172939	OXSR1	90400	1163.51	0.761098	0.0958038	7.94434	1.95223e-15	1.9187e-14	859.638	867.466	1465.05	1461.87
ENSG00000162144	CYB561A3	13555	449.949	-1.19941	0.15101	-7.94258	1.98025e-15	1.94519e-14	619.461	634.416	267.016	278.904
ENSG00000197006	METTL9	60256	1441.98	-0.69792	0.0878761	-7.94209	1.98805e-15	1.9518e-14	1837.73	1730.22	1099.89	1100.07
ENSG00000167994	RAB3IL1	22969	197.187	2.13795	0.26927	7.9398	2.02501e-15	1.98703e-14	89.1155	56.4971	362.505	280.631
ENSG00000056558	TRAF1	26781	125.608	2.47007	0.311295	7.93483	2.10788e-15	2.06724e-14	39.1239	37.6647	219.271	206.372
ENSG00000082269	FAM135A	148234	211.59	1.8137	0.22889	7.92389	2.30187e-15	2.25628e-14	96.7229	90.6308	339.517	319.488
ENSG00000149311	ATM	146619	1013.56	-0.804052	0.101499	-7.92179	2.34123e-15	2.29363e-14	1287.83	1290.02	731.199	745.184
ENSG00000107819	SFXN3	10008	814.998	-0.924243	0.116677	-7.9214	2.34853e-15	2.29955e-14	1124.81	1009.89	561.441	563.853
ENSG00000124688	MAD2L1BP	11413	303.364	1.48795	0.187972	7.91577	2.45728e-15	2.40474e-14	155.409	163.606	437.658	456.781
ENSG00000101310	SEC23B	53923	1017.15	0.837284	0.105827	7.91178	2.53726e-15	2.48103e-14	696.622	763.888	1271.42	1336.67
ENSG00000173905	GOLIM4	87299	1218.63	-0.747767	0.0945134	-7.91175	2.53794e-15	2.48103e-14	1520.4	1534.84	882.39	936.876
ENSG00000071243	ING3	26468	199.081	1.95997	0.247809	7.9092	2.59043e-15	2.52829e-14	79.3345	83.5687	279.394	354.027
ENSG00000133107	TRPC4	233790	202.203	1.93148	0.244244	7.90801	2.6154e-15	2.5513e-14	70.6403	97.6929	322.718	317.761
ENSG00000197024	ZNF398	56609	352.859	1.48054	0.187308	7.90429	2.6946e-15	2.62716e-14	158.669	214.218	507.507	531.04
ENSG00000225138	CTD-2228K2.7	7649	248.354	-1.65695	0.210082	-7.88717	3.09123e-15	3.01066e-14	399.933	354.284	111.404	127.795
ENSG00000003402	CFLAR	60584	256.365	1.62958	0.206938	7.87473	3.41478e-15	3.32401e-14	132.586	117.702	396.103	379.068
ENSG00000120688	WBP4	22728	237.909	1.7112	0.21734	7.87338	3.4518e-15	3.35826e-14	110.851	111.817	340.401	388.566
ENSG00000115325	DOK1	8529	494.145	-1.14056	0.14493	-7.86973	3.55395e-15	3.4558e-14	660.758	699.152	301.498	315.17
ENSG00000172262	ZNF131	126846	478.751	1.1648	0.148037	7.8683	3.59498e-15	3.49385e-14	301.036	289.548	657.814	666.607
ENSG00000042753	AP2S1	12857	1247.94	-0.739071	0.0939831	-7.86387	3.72441e-15	3.61771e-14	1512.79	1608.99	946.934	923.061
ENSG00000026103	FAS	25129	472.548	1.22734	0.156203	7.85737	3.92277e-15	3.80838e-14	308.644	256.591	680.802	644.156
ENSG00000204842	ATXN2	147463	1074.63	0.786153	0.100093	7.85425	4.02179e-15	3.90244e-14	804.213	773.304	1373.98	1347.03
ENSG00000154978	VOPP1	136933	962.18	-0.820409	0.104472	-7.85293	4.06418e-15	3.94148e-14	1237.84	1219.4	682.57	708.917
ENSG00000105821	DNAJC2	32400	399.038	1.28224	0.163294	7.85231	4.08449e-15	3.95908e-14	241.264	223.634	557.904	573.351
ENSG00000108599	AKAP10	74042	671.356	1.03833	0.132256	7.85092	4.12996e-15	4.00103e-14	403.193	476.694	923.061	882.477
ENSG00000116698	SMG7	126031	1143.09	0.76319	0.0972527	7.8475	4.24418e-15	4.10951e-14	863.985	830.978	1452.67	1424.74
ENSG00000078237	C12orf5	31968	531.603	1.10391	0.140683	7.84682	4.26724e-15	4.12966e-14	329.292	346.045	719.705	731.368
ENSG00000187800	PEAR1	22737	1587.14	-0.656614	0.0837672	-7.83856	4.55727e-15	4.408e-14	1893.16	1991.52	1234.29	1229.6
ENSG00000130254	SAFB2	37048	1069.73	0.818068	0.104375	7.83778	4.58572e-15	4.43318e-14	803.126	745.056	1420.84	1309.9
ENSG00000178252	WDR6	8892	1534.44	-0.660764	0.0843356	-7.83494	4.69071e-15	4.5299e-14	1851.86	1907.95	1177.7	1200.24
ENSG00000127184	COX7C	3059	758.198	-0.919128	0.117346	-7.83265	4.77688e-15	4.61069e-14	985.704	998.116	510.159	538.812
ENSG00000107929	LARP4B	122081	1243.84	0.76824	0.0981022	7.83102	4.8394e-15	4.66611e-14	975.923	863.935	1558.77	1576.72
ENSG00000132589	FLOT2	18345	1139.05	-0.780249	0.0996509	-7.82982	4.88556e-15	4.70814e-14	1410.63	1468.93	875.317	801.31
ENSG00000134326	CMPK2	26066	102.439	6.90386	0.88176	7.82963	4.89294e-15	4.71277e-14	1.08677	2.35405	205.125	201.191
ENSG00000160408	ST6GALNAC6	20088	619.082	-1.01614	0.129873	-7.82415	5.11116e-15	4.92037e-14	854.204	802.73	404.06	415.334
ENSG00000164164	OTUD4	69324	791.09	0.909035	0.116208	7.82248	5.17925e-15	4.9833e-14	532.519	567.325	1030.93	1033.59
ENSG00000162971	TYW5	25762	233.759	1.77443	0.22688	7.82102	5.23982e-15	5.03893e-14	103.244	108.286	402.292	321.215
ENSG00000111328	CDK2AP1	11354	841.739	-0.924193	0.118181	-7.82014	5.27659e-15	5.07162e-14	1117.2	1087.57	625.1	537.085
ENSG00000104213	PDGFRL	67639	58.4466	-4.846	0.620431	-7.8107	5.68715e-15	5.46336e-14	128.239	97.6929	3.53663	4.3174
ENSG00000099968	BCL2L13	101768	912.219	0.841716	0.107838	7.80536	5.93335e-15	5.69689e-14	664.019	642.655	1163.55	1178.65
ENSG00000099365	STX1B	21373	334.886	-1.4385	0.184319	-7.80438	5.97938e-15	5.73597e-14	521.651	456.685	196.283	164.925
ENSG00000228474	OST4	1302	920.126	-0.939972	0.120442	-7.80436	5.98032e-15	5.73597e-14	1330.21	1088.75	627.752	633.795
ENSG00000096060	FKBP5	154999	202.927	1.82924	0.234495	7.80075	6.1541e-15	5.89956e-14	94.5493	83.5687	323.602	309.989
ENSG00000104142	VPS18	9546	874.19	0.864931	0.110881	7.80054	6.16452e-15	5.90645e-14	606.42	633.239	1106.08	1151.02
ENSG00000164292	RHOBTB3	110862	1035.11	-0.809527	0.103782	-7.80023	6.17933e-15	5.91755e-14	1261.74	1374.76	764.797	739.139
ENSG00000055044	NOP58	37951	805.623	0.945498	0.121221	7.79982	6.19949e-15	5.93376e-14	506.437	595.574	1060.99	1059.49
ENSG00000148498	PARD3	705766	584.033	1.05084	0.134886	7.7906	6.66919e-15	6.37998e-14	380.371	380.179	763.913	811.672
ENSG00000134313	KIDINS220	112353	1620.75	0.650897	0.0835633	7.78928	6.73942e-15	6.4438e-14	1226.97	1295.9	1966.37	1993.78
ENSG00000205534	RP11-345J4.8	67507	154.797	2.53338	0.325669	7.77899	7.3103e-15	6.98234e-14	30.4297	61.2052	220.155	307.399
ENSG00000155097	ATP6V1C1	51989	793.973	0.937784	0.120556	7.77885	7.31871e-15	6.98673e-14	562.949	526.129	987.605	1099.21
ENSG00000104866	PPP1R37	56682	616.959	1.01353	0.13036	7.77485	7.55351e-15	7.20713e-14	402.106	415.489	817.846	832.395
ENSG00000122707	RECK	88019	424.678	-1.22681	0.157867	-7.7712	7.77468e-15	7.41429e-14	622.721	567.325	261.711	246.955
ENSG00000010704	HFE	11063	260.978	1.71376	0.220592	7.76892	7.91585e-15	7.54498e-14	144.541	98.87	408.481	392.02
ENSG00000188211	NCR3LG1	25616	162.172	2.15542	0.277514	7.76689	8.04364e-15	7.6628e-14	54.3387	64.7363	234.302	295.31
ENSG00000198492	YTHDF2	33155	1101.2	0.791794	0.101996	7.76295	8.29752e-15	7.90055e-14	770.523	842.749	1361.6	1429.92
ENSG00000140044	JDP2	46396	191.68	1.92724	0.248377	7.75932	8.53849e-15	8.12576e-14	74.9874	84.7457	330.675	276.314
ENSG00000134321	RSAD2	32434	259.616	11.2854	1.45452	7.75881	8.57282e-15	8.1542e-14	0	0	503.97	534.494
ENSG00000140859	KIFC3	104829	880.098	0.934067	0.120405	7.75772	8.64672e-15	8.22022e-14	582.511	627.353	1064.53	1246
ENSG00000166261	ZNF202	17499	244.475	1.6406	0.211537	7.75561	8.79213e-15	8.35166e-14	116.285	121.233	385.493	354.89
ENSG00000117616	C1orf63	95977	750.781	-0.935144	0.120577	-7.75558	8.7941e-15	8.35166e-14	986.791	985.168	487.171	543.993
ENSG00000105939	ZC3HAV1	66200	576.202	1.07972	0.139249	7.75389	8.91199e-15	8.45923e-14	386.891	353.107	746.23	818.579
ENSG00000198837	DENND4B	17196	836.667	0.88485	0.114133	7.75277	8.99094e-15	8.52975e-14	565.122	610.875	1102.55	1068.13
ENSG00000025772	TOMM34	18357	796.042	0.961191	0.123998	7.75165	9.07057e-15	8.60083e-14	589.031	490.819	1034.47	1069.85
ENSG00000110203	FOLR3	25022	129.103	2.34738	0.303185	7.74243	9.75365e-15	9.23897e-14	41.2974	43.5499	213.966	217.597
ENSG00000048405	ZNF800	85135	412.166	1.24687	0.161079	7.74074	9.88421e-15	9.3578e-14	235.83	253.06	595.923	563.853
ENSG00000175970	UNC119B	13206	667.111	-0.989137	0.12783	-7.73791	1.01062e-14	9.56301e-14	838.989	935.733	443.847	449.873
ENSG00000142102	ATHL1	6973	406.363	-1.24069	0.160344	-7.73769	1.0124e-14	9.57495e-14	546.647	595.574	244.912	238.321
ENSG00000131931	THAP1	6652	192.754	2.10009	0.271469	7.73603	1.02571e-14	9.69578e-14	52.1651	94.1619	312.108	312.58
ENSG00000180660	MAB21L1	2907	227.895	-1.6513	0.213469	-7.73555	1.02953e-14	9.72688e-14	347.768	343.691	107.867	112.252
ENSG00000164405	UQCRQ	1472	447.591	-1.17108	0.151606	-7.7245	1.12295e-14	1.0604e-13	604.246	635.593	279.394	271.133
ENSG00000160216	AGPAT3	121351	1106.91	-0.779498	0.100974	-7.71982	1.16492e-14	1.09947e-13	1357.38	1440.68	783.364	846.211
ENSG00000241685	ARPC1A	62267	1207.33	-0.785019	0.101693	-7.7195	1.16789e-14	1.10171e-13	1422.59	1633.71	898.305	874.706
ENSG00000121068	TBX2	9571	539.911	1.08148	0.140117	7.71839	1.17811e-14	1.11077e-13	342.334	350.753	754.187	712.371
ENSG00000172661	FAM21C	65762	685.732	1.00362	0.130035	7.71805	1.18127e-14	1.11318e-13	443.404	469.632	856.749	973.142
ENSG00000020577	SAMD4A	226219	772.66	0.921949	0.119457	7.71784	1.1832e-14	1.11442e-13	555.341	512.005	1040.65	982.641
ENSG00000052749	RRP12	45013	627.498	1.00302	0.12999	7.71616	1.1989e-14	1.12863e-13	411.887	423.728	816.078	858.299
ENSG00000145012	LPP	737389	1796.77	-0.612881	0.0794515	-7.7139	1.22029e-14	1.14817e-13	2151.81	2193.97	1385.48	1455.83
ENSG00000105327	BBC3	11943	288.568	1.52646	0.19791	7.71289	1.23001e-14	1.15673e-13	164.103	133.004	431.469	425.696
ENSG00000163659	TIPARP	33536	1580.71	0.671918	0.0871707	7.70807	1.27732e-14	1.20061e-13	1178.06	1260.59	2004.39	1879.8
ENSG00000066136	NFYC	79956	489.497	1.13421	0.147196	7.70545	1.30388e-14	1.22494e-13	301.036	311.911	653.393	691.648
ENSG00000128928	IVD	30461	855.193	-0.856506	0.111253	-7.69871	1.37445e-14	1.29057e-13	1132.42	1071.09	617.143	600.119
ENSG00000134779	TPGS2	49172	955.479	-0.814727	0.105904	-7.69305	1.4367e-14	1.34833e-13	1186.76	1250	707.327	677.832
ENSG00000131080	EDA2R	43630	753.513	0.946692	0.123061	7.69286	1.43877e-14	1.34958e-13	479.267	550.847	982.3	1001.64
ENSG00000137497	NUMA1	77830	1469.07	-0.666542	0.0866577	-7.69166	1.45239e-14	1.36166e-13	1847.52	1757.3	1129.07	1142.38
ENSG00000163297	ANTXR2	224306	1214.39	-0.73653	0.0957793	-7.68987	1.47288e-14	1.38017e-13	1561.69	1473.63	935.44	886.794
ENSG00000142168	SOD1	9310	1052.02	-0.774792	0.100777	-7.68817	1.49251e-14	1.39785e-13	1310.65	1345.34	756.84	795.265
ENSG00000166024	R3HCC1L	110268	290.316	1.53433	0.199581	7.68777	1.49727e-14	1.40159e-13	135.847	162.429	458.878	404.109
ENSG00000004487	KDM1A	64242	896.008	-0.886101	0.115271	-7.68712	1.50489e-14	1.408e-13	1117.2	1208.8	587.965	670.061
ENSG00000119771	KLHL29	323394	302.986	1.43817	0.187116	7.686	1.51801e-14	1.41955e-13	161.929	164.783	450.037	435.194
ENSG00000196911	KPNA5	60680	200.32	1.8022	0.234572	7.68292	1.55498e-14	1.45338e-13	89.1155	89.4538	301.498	321.215
ENSG00000104133	SPG11	100983	902.375	0.846777	0.110246	7.68081	1.58091e-14	1.47686e-13	622.721	667.372	1185.66	1133.75
ENSG00000034152	MAP2K3	30569	733.386	0.952253	0.123986	7.68035	1.58657e-14	1.4814e-13	473.833	526.129	933.671	999.91
ENSG00000107130	NCS1	64727	1392.25	-0.703896	0.091653	-7.68	1.59083e-14	1.48462e-13	1644.29	1806.73	1065.41	1052.58
ENSG00000108001	EBF3	128559	223.008	-1.66263	0.216514	-7.67911	1.602e-14	1.49378e-13	341.247	336.629	111.404	102.754
ENSG00000132274	TRIM22	47401	1442.71	0.66651	0.0868359	7.67551	1.64765e-14	1.53529e-13	1103.08	1127.59	1767.43	1772.73
ENSG00000101346	POFUT1	30788	1030.63	-0.789143	0.102832	-7.67407	1.66622e-14	1.5518e-13	1265	1346.51	771.87	739.139
ENSG00000099917	MED15	91720	1831.41	0.600422	0.078242	7.67391	1.66837e-14	1.55302e-13	1450.84	1460.69	2177.68	2236.41
ENSG00000154518	ATP5G3	8350	814.713	-0.906689	0.118167	-7.67292	1.68122e-14	1.56418e-13	1022.65	1102.87	535.8	597.528
ENSG00000156535	CD109	132533	621.085	-1.09226	0.142367	-7.67213	1.69166e-14	1.5731e-13	881.374	809.792	353.663	439.512
ENSG00000100911	PSME2	4206	779.169	0.890578	0.116092	7.6713	1.70256e-14	1.58243e-13	540.127	552.024	1019.43	1005.09
ENSG00000215788	TNFRSF25	5045	290.07	-1.46146	0.190572	-7.6688	1.73607e-14	1.61276e-13	436.883	414.312	145.886	163.198
ENSG00000260912	RP11-363E7.4	1965	78.7699	3.34145	0.435929	7.66513	1.78647e-14	1.65789e-13	13.0413	15.3013	150.307	136.43
ENSG00000109107	ALDOC	4150	156.296	-2.02782	0.264549	-7.66518	1.78587e-14	1.65789e-13	246.698	255.414	56.5861	66.488
ENSG00000069956	MAPK6	114160	1046.52	0.779683	0.101816	7.65776	1.89208e-14	1.75502e-13	780.304	760.357	1353.65	1291.77
ENSG00000128989	ARPP19	22839	1439.24	-0.692602	0.0904523	-7.65709	1.90195e-14	1.76328e-13	1806.22	1750.23	1048.61	1151.88
ENSG00000198753	PLXNB3	15151	429.195	-1.18298	0.154514	-7.65611	1.91649e-14	1.77585e-13	600.986	590.866	255.522	269.406
ENSG00000136235	GPNMB	39142	126.865	2.52648	0.330027	7.65537	1.92757e-14	1.78522e-13	28.2561	47.0809	237.839	194.283
ENSG00000130396	MLLT4	145102	916.95	0.901578	0.117843	7.65065	1.99971e-14	1.85109e-13	579.25	700.329	1211.3	1176.92
ENSG00000018869	ZNF582	17502	102.257	2.70651	0.353877	7.64816	2.0388e-14	1.88633e-13	24.9958	29.4256	172.411	182.194
ENSG00000197483	ZNF628	8156	240.809	1.64736	0.215416	7.64735	2.05171e-14	1.89732e-13	111.938	121.233	387.261	342.802
ENSG00000100038	TOP3B	25817	409.993	1.24742	0.163127	7.64689	2.059e-14	1.9031e-13	259.739	225.988	580.892	573.351
ENSG00000105221	AKT2	55220	1352.11	-0.746996	0.0977074	-7.64524	2.0856e-14	1.92574e-13	1677.98	1711.39	934.555	1084.53
ENSG00000168062	BATF2	9103	93.9408	6.78026	0.887076	7.64338	2.11591e-14	1.95274e-13	2.17355	1.17702	195.399	177.013
ENSG00000213341	CHUK	41322	455.349	1.15963	0.151721	7.64319	2.11899e-14	1.95459e-13	274.954	288.371	626.868	631.204
ENSG00000160087	UBE2J2	19977	810.502	0.877856	0.114863	7.64266	2.12787e-14	1.9618e-13	554.255	588.512	1038.89	1060.35
ENSG00000000003	TSPAN6	11322	324.109	-1.35547	0.177412	-7.64024	2.16816e-14	1.99794e-13	468.399	463.747	180.368	183.921
ENSG00000143252	SDHC	48938	691.577	-0.931643	0.121992	-7.63693	2.2246e-14	2.04891e-13	893.328	921.609	472.141	479.232
ENSG00000198768	APCDD1L	56031	382.71	-1.25996	0.16502	-7.63518	2.25506e-14	2.07592e-13	516.218	563.794	225.46	225.368
ENSG00000155640	C10orf12	4542	194.345	1.8463	0.241819	7.63501	2.25795e-14	2.07754e-13	91.289	77.6835	317.413	290.993
ENSG00000152492	CCDC50	69594	1081.38	0.775764	0.101644	7.63219	2.30803e-14	2.12256e-13	793.345	801.553	1416.42	1314.22
ENSG00000148773	MKI67	29727	520.228	-1.21491	0.159238	-7.62951	2.35648e-14	2.16603e-13	696.622	758.003	269.668	356.617
ENSG00000121749	TBC1D15	87143	495.47	1.14231	0.149746	7.62834	2.37798e-14	2.18468e-13	330.379	287.194	664.887	699.419
ENSG00000135999	EPC2	143122	371.5	1.28476	0.168485	7.62538	2.43309e-14	2.23419e-13	222.789	209.51	527.843	525.86
ENSG00000127920	GNG11	6912	330.861	-1.33983	0.175741	-7.62388	2.46156e-14	2.25921e-13	482.528	466.101	187.442	187.375
ENSG00000176406	RIMS2	755347	68.7328	4.03253	0.528945	7.62372	2.4646e-14	2.26086e-13	7.60742	8.23916	149.423	109.662
ENSG00000143614	GATAD2B	118251	653.204	0.963696	0.126475	7.61963	2.54397e-14	2.33134e-13	448.838	436.676	863.823	863.48
ENSG00000173846	PLK3	5766	653.691	0.971929	0.127616	7.61606	2.61536e-14	2.39556e-13	454.271	428.436	882.39	849.665
ENSG00000187555	USP7	72421	1479.68	0.670075	0.088021	7.61267	2.68481e-14	2.45795e-13	1120.46	1164.08	1763.9	1870.3
ENSG00000176393	RNPEP	23776	819.628	-0.862725	0.113349	-7.61122	2.71512e-14	2.48445e-13	1031.35	1084.04	591.502	571.624
ENSG00000135111	TBX3	13911	608.901	1.02436	0.134625	7.60898	2.76259e-14	2.52663e-13	378.197	424.905	834.645	797.856
ENSG00000164080	RAD54L2	127524	548.518	1.07	0.140717	7.60392	2.87297e-14	2.62626e-13	364.069	343.691	712.632	773.678
ENSG00000006704	GTF2IRD1	148812	326.534	1.38789	0.182548	7.60286	2.89662e-14	2.64656e-13	170.623	190.678	488.055	456.781
ENSG00000126001	CEP250	56820	1358.64	-0.673796	0.0886352	-7.60191	2.91801e-14	2.66478e-13	1670.37	1670.2	1036.23	1057.76
ENSG00000163510	CWC22	62238	373.064	1.33133	0.175187	7.59951	2.97244e-14	2.71313e-13	203.227	221.28	574.703	493.047
ENSG00000059758	CDK17	122300	802.43	0.932746	0.12278	7.59687	3.03384e-14	2.7678e-13	511.87	592.043	1098.12	1007.68
ENSG00000145362	ANK2	565632	263.139	1.67726	0.220789	7.59669	3.03801e-14	2.77022e-13	146.714	103.578	373.115	429.15
ENSG00000151502	VPS26B	23148	630.353	-1.0008	0.131771	-7.595	3.0779e-14	2.80519e-13	813.994	867.466	396.987	442.965
ENSG00000117228	GBP1	13042	391.9	1.26444	0.166495	7.5945	3.08973e-14	2.81458e-13	217.355	243.644	537.568	569.034
ENSG00000126261	UBA2	41597	1004.98	0.82932	0.109207	7.59399	3.10192e-14	2.82427e-13	691.188	756.826	1349.23	1222.69
ENSG00000117448	AKR1A1	19507	434.227	-1.17237	0.154445	-7.59085	3.17811e-14	2.89221e-13	622.721	580.272	270.552	263.362
ENSG00000249992	TMEM158	1813	412.031	-1.35727	0.178978	-7.58345	3.36493e-14	3.0607e-13	639.023	546.139	264.363	198.6
ENSG00000174903	RAB1B	8960	1394.62	-0.756438	0.0998453	-7.5761	3.56106e-14	3.23749e-13	1607.34	1897.36	1057.45	1016.32
ENSG00000067182	TNFRSF1A	13358	1513.33	-0.682728	0.0901172	-7.576	3.56369e-14	3.23827e-13	1785.57	1944.44	1205.11	1118.21
ENSG00000179454	KLHL28	118004	232.497	1.67316	0.221083	7.56804	3.78905e-14	3.44135e-13	121.719	100.047	339.517	368.706
ENSG00000161671	EMC10	6952	809.58	-0.852717	0.112754	-7.56264	3.94966e-14	3.58544e-13	1037.87	1046.37	573.819	580.259
ENSG00000196411	EPHB4	24935	688.811	-0.932276	0.123289	-7.56169	3.97855e-14	3.60987e-13	878.113	929.848	481.866	465.416
ENSG00000263567	RP11-805L22.3	6609	58.8205	-4.08059	0.53983	-7.55903	4.0609e-14	3.68276e-13	103.244	118.879	8.84158	4.3174
ENSG00000157483	MYO1E	237987	976.822	-0.791528	0.10481	-7.55206	4.28421e-14	3.88144e-13	1276.96	1199.39	708.211	722.733
ENSG00000185869	ZNF829	28168	99.3557	2.87087	0.380154	7.55185	4.29105e-14	3.88572e-13	16.3016	31.7796	168.874	180.467
ENSG00000138785	INTS12	213360	259.655	1.53436	0.203216	7.55039	4.33944e-14	3.92759e-13	135.847	130.65	376.651	395.474
ENSG00000145901	TNIP1	63633	1306.81	0.714985	0.0947387	7.54692	4.45661e-14	4.03165e-13	937.886	1041.67	1631.27	1616.44
ENSG00000060491	OGFR	9166	768.039	0.880878	0.116763	7.54417	4.55193e-14	4.11585e-13	545.56	535.546	991.141	999.91
ENSG00000221818	EBF2	203668	350.808	-1.32293	0.175367	-7.54381	4.56449e-14	4.12516e-13	498.829	503.766	183.905	216.734
ENSG00000130305	NSUN5	6351	255.286	1.56293	0.207204	7.54294	4.59497e-14	4.15066e-13	119.545	138.889	380.188	382.522
ENSG00000163913	IFT122	80231	202.359	-1.72631	0.2289	-7.54178	4.636e-14	4.18566e-13	295.602	326.035	91.9525	95.8463
ENSG00000178913	TAF7	2274	905.239	0.820836	0.108852	7.54085	4.6693e-14	4.21365e-13	668.366	640.301	1176.81	1135.48
ENSG00000134504	KCTD1	202492	277.83	1.51594	0.201142	7.53665	4.82205e-14	4.34721e-13	129.326	158.898	414.67	408.426
ENSG00000116675	DNAJC6	167651	202.524	1.79466	0.238131	7.53643	4.83011e-14	4.35233e-13	82.5948	98.87	296.193	332.44
ENSG00000182636	NDN	1886	427.959	-1.19172	0.158145	-7.53563	4.85987e-14	4.37699e-13	616.201	574.387	245.796	275.45
ENSG00000002549	LAP3	30781	838.86	0.861968	0.11442	7.5334	4.94366e-14	4.45027e-13	616.201	574.387	1112.27	1052.58
ENSG00000088812	ATRN	180083	1185.58	-0.734109	0.0974525	-7.53299	4.95907e-14	4.46195e-13	1512.79	1448.92	854.981	925.651
ENSG00000093167	LRRFIP2	131064	708.352	0.946743	0.125689	7.53245	4.97984e-14	4.47844e-13	459.705	508.474	964.617	900.61
ENSG00000117906	RCN2	18642	750.472	-0.914014	0.121376	-7.53042	5.05772e-14	4.54624e-13	988.964	972.221	488.94	551.764
ENSG00000173273	TNKS	226433	1075.64	0.759786	0.100901	7.53003	5.07268e-14	4.55745e-13	821.601	775.658	1329.77	1375.52
ENSG00000163935	SFMBT1	143179	110.823	2.54989	0.338665	7.52924	5.10382e-14	4.58317e-13	27.1693	37.6647	195.399	183.058
ENSG00000152503	TRIM36	55785	69.587	3.9506	0.524717	7.52902	5.11217e-14	4.58842e-13	9.78096	7.06214	105.215	156.29
ENSG00000147526	TACC1	124843	1851.12	0.607981	0.0808168	7.52295	5.3554e-14	4.80438e-13	1405.2	1528.95	2256.37	2213.96
ENSG00000084731	KIF3C	56148	775.525	-0.903535	0.120136	-7.52091	5.43979e-14	4.8777e-13	1000.92	1020.48	574.703	505.999
ENSG00000073756	PTGS2	8637	446.69	1.36189	0.181164	7.51745	5.58564e-14	5.00602e-13	201.053	300.141	657.814	627.75
ENSG00000110446	SLC15A3	15447	63.58	4.58608	0.610178	7.51598	5.64848e-14	5.05986e-13	5.43387	4.70809	139.697	104.481
ENSG00000065485	PDIA5	158166	347.872	-1.28719	0.171318	-7.51345	5.75875e-14	5.15612e-13	502.089	484.934	199.82	204.645
ENSG00000185246	PRPF39	32184	585.05	1.00823	0.134197	7.51304	5.77702e-14	5.16995e-13	377.111	400.188	775.407	787.494
ENSG00000150593	PDCD4	28200	613.27	-0.999573	0.133067	-7.51178	5.83298e-14	5.21748e-13	772.696	862.758	402.292	415.334
ENSG00000111641	NOP2	11829	667.736	0.967865	0.128864	7.51078	5.87775e-14	5.25496e-13	424.929	479.048	898.305	868.661
ENSG00000035928	RFC1	78920	916.88	0.848895	0.113055	7.50867	5.97309e-14	5.33759e-13	610.767	699.152	1157.36	1200.24
ENSG00000099290	FAM21A	65622	372.479	1.26027	0.167882	7.50691	6.05373e-14	5.40438e-13	214.094	224.811	523.422	527.586
[truncated: 3,361 more rows]

## Sheet: RNAseq_OE_SGF29_R207P_vs_EGFP
DEGs between hMPCs transduced with lentiviruses expressing EGFP-SGF29-R207P compared to EGFP
GeneID	Symbol	Length	baseMean	log2FoldChange	lfcSE	stat	pvalue	padj	GFP_1	GFP_2	R207P_1	R207P_2
ENSG00000188529	SRSF10	16124	104.296	-2.05386	0.325812	-6.30383	2.90387e-10	6.7149e-06	159.691	176.606	32.0535	48.8348

## Sheet: RNAseq_OE_SGF29_D194A_vs_EGFP
DEGs between hMPCs transduced with lentiviruses expressing EGFP-SGF29-194A compared to EGFP-SGF29-WT
GeneID	Symbol	Length	baseMean	log2FoldChange	lfcSE	stat	pvalue	padj	WT_1	WT_2	R207P_1	R207P_2
