# Supplementary material for: SGF29 nuclear condensates reinforce cellular aging
Source: Cell Discov. 2023 Nov 7;9:110. doi: 10.1038/s41421-023-00602-7 (PMC10630320; doi:10.1038/s41421-023-00602-7)
Supplement: Supplementary file 10 — Supplementary Table S5 [file 41421_2023_602_MOESM10_ESM.xlsx]

## Sheet: ChIP-seq sequencing information
Supplementary Table S5. The SGF29 binding sites identifed in hMPCs transduced with lentiviruses expressing either EGFP-SGF29-WT, EGFP-SGF29-R207P, or EGFP-SGF29-D194A.
The sequencing information of ChIP-seq data
Sample	Run	Raw Reads	Clean Reads	Overall alignment rate
SGF29_ChIPseq_EGFP	ChIPseq_EGFP_rep1_R1	34628705	34614458	89.96%
	ChIPseq_EGFP_rep1_R2	34628705	34614458
	ChIPseq_EGFP_rep2_R1	41111974	41087920	91.26%
	ChIPseq_EGFP_rep2_R2	41111974	41087920
SGF29_ChIPseq_SGF29_WT	ChIPseq_SGF29_WT_rep1_R1	35867714	35836791	91.30%
	ChIPseq_SGF29_WT_rep1_R2	35867714	35836791
	ChIPseq_SGF29_WT_rep2_R1	32549950	32518903	92.30%
	ChIPseq_SGF29_WT_rep2_R2	32549950	32518903
SGF29_ChIPseq_SGF29_R207P	ChIPseq_SGF29_R207P_rep1_R1	32703837	32665871	89.11%
	ChIPseq_SGF29_R207P_rep1_R2	32703837	32665871
	ChIPseq_SGF29_R207P_rep2_R1	30284480	30258537	89.37%
	ChIPseq_SGF29_R207P_rep2_R2	30284480	30258537
SGF29_ChIPseq_SGF29_D194A	ChIPseq_SGF29_D194A_rep1_R1	26034054	26013648	87.90%
	ChIPseq_SGF29_D194A_rep1_R2	26034054	26013648
	ChIPseq_SGF29_D194A_rep2_R1	32328909	32297893	87.55%
	ChIPseq_SGF29_D194A_rep2_R2	32328909	32297893

## Sheet: Peaks_in_EGFP-SGF29-WT
The SGF29 binding sites identifed in hMPCs transduced with lentiviruses expressing EGFP-SGF29-WT
Chrom	Start	End
chr1	4206118	4206369
chr1	4514793	4514994
chr1	4524135	4524328
chr1	4594600	4595537
chr1	4599654	4600205
chr1	4736749	4737011
chr1	4891561	4892366
chr1	5038045	5038803
chr1	5067275	5067538
chr1	5136471	5136751
chr1	5231114	5231311
chr1	5375111	5375931
chr1	5464634	5464838
chr1	5479796	5480064
chr1	5662538	5662776
chr1	9077711	9077935
chr1	12869186	12869983
chr1	13868401	13868606
chr1	15001527	15001943
chr1	15252893	15253177
chr1	16678360	16678570
chr1	18649984	18650656
chr1	23195523	23195914
chr1	23327042	23327239
chr1	24970213	24970423
chr1	28833029	28834381
chr1	30694441	30694752
chr1	30946846	30947484
chr1	33814627	33814857
chr1	34000986	34001618
chr1	34252915	34253234
chr1	34378678	34378884
chr1	34551030	34551669
chr1	34883823	34884082
chr1	37035143	37035602
chr1	37223476	37223700
chr1	37267910	37268112
chr1	38922441	38922832
chr1	40627621	40627923
chr1	42007715	42008002
chr1	45521046	45521320
chr1	49075128	49075937
chr1	49280323	49280518
chr1	49290461	49290799
chr1	49404528	49404905
chr1	49421114	49421410
chr1	49624729	49624926
chr1	49653821	49654067
chr1	49670469	49670903
chr1	49917839	49918039
chr1	50024991	50025370
chr1	50191592	50192325
chr1	50417676	50417930
chr1	50465502	50465758
chr1	50542016	50542218
chr1	54348649	54348963
chr1	55984411	55984715
chr1	56996759	56997064
chr1	57927960	57928237
chr1	58441055	58441383
chr1	59247032	59247928
chr1	60347083	60347313
chr1	60440805	60441032
chr1	60783558	60784203
chr1	60840414	60840804
chr1	60899351	60899615
chr1	63422665	63422997
chr1	63445788	63446426
chr1	63502199	63502983
chr1	63507495	63508069
chr1	66176623	66176883
chr1	68151525	68153172
chr1	68980224	68980422
chr1	69278479	69279438
chr1	69368429	69368690
chr1	69525989	69526232
chr1	69665792	69666281
chr1	69854203	69854811
chr1	70819130	70819683
chr1	71513087	71513347
chr1	74303486	74304116
chr1	74372487	74372717
chr1	74858197	74858834
chr1	75409347	75409547
chr1	75519952	75520186
chr1	75596794	75597080
chr1	76240442	76240794
chr1	76252194	76252911
chr1	76399133	76399840
chr1	78444100	78444539
chr1	78445377	78445647
chr1	82434877	82435071
chr1	82795290	82795536
chr1	83215408	83215606
chr1	83271472	83271678
chr1	84044118	84044349
chr1	84226311	84226516
chr1	86046875	86048849
chr1	87029618	87030021
chr1	87607343	87607656
chr1	88559541	88559817
chr1	91740038	91740263
chr1	95692963	95693196
chr1	95957249	95958081
chr1	96112678	96113449
chr1	96239095	96239560
chr1	104376974	104377314
chr1	106939192	106939393
chr1	107201232	107201491
chr1	108464621	108465126
chr1	108543773	108544048
chr1	111886008	111886233
chr1	111891138	111891574
chr1	111991523	111992406
chr1	112435771	112436022
chr1	112576469	112576663
chr1	112601900	112602753
chr1	113162532	113162879
chr1	114713147	114713671
chr1	117614972	117615333
chr1	119770489	119770971
chr1	120309018	120309229
chr1	120383897	120384762
chr1	147120216	147120460
chr1	150550687	150551921
chr1	152789493	152790004
chr1	152840485	152840741
chr1	157723628	157724255
chr1	158219719	158219917
chr1	158305140	158305904
chr1	158435555	158435767
chr1	158566047	158566739
chr1	159136544	159137115
chr1	159209520	159209773
chr1	160312316	160313746
chr1	160616705	160616923
chr1	162100976	162101173
chr1	162284675	162285033
chr1	163039978	163040361
chr1	163188742	163188950
chr1	163666251	163667054
chr1	164897767	164898027
chr1	164937483	164937706
chr1	165016863	165017679
chr1	165280409	165280777
chr1	166617828	166618037
chr1	168799406	168800248
chr1	170402210	170402450
chr1	175344267	175344895
chr1	175417715	175418035
chr1	175696447	175696671
chr1	175765442	175765778
chr1	176324224	176324470
chr1	177174678	177174963
chr1	181058572	181060082
chr1	181857629	181858407
chr1	182593010	182593219
chr1	198905756	198906019
chr1	202113068	202113270
chr1	204378564	204379692
chr1	207656860	207657093
chr1	208440673	208441336
chr1	208807801	208808042
chr1	209307289	209307534
chr1	209771799	209772000
chr1	210579375	210579820
chr1	210931685	210931906
chr1	213758115	213758337
chr1	214724243	214724670
chr1	215567940	215568145
chr1	218157437	218157655
chr1	223900783	223901072
chr1	224343213	224343447
chr1	224971795	224972016
chr1	226804574	226804805
chr1	227778151	227778398
chr1	227984593	227984811
chr1	229075157	229075355
chr1	230694621	230695185
chr1	231155659	231156518
chr1	232079110	232079337
chr1	232843999	232844203
chr1	233037337	233037533
chr1	233040686	233041223
chr1	233581489	233582256
chr1	233736215	233736435
chr1	235833881	235834921
chr1	236326296	236326704
chr1	236366288	236366518
chr1	236575514	236575713
chr1	236848887	236849130
chr1	236896708	236897044
chr1	237090733	237091073
chr1	237722357	237722665
chr1	237764539	237765432
chr1	239359149	239359363
chr1	239586299	239586630
chr1	239846348	239847023
chr1	242196698	242196983
chr1	242675414	242675675
chr1	242823674	242823897
chr1	242874184	242874463
chr1	247911328	247911568
chr1	248036832	248037532
chr1	248867250	248867735
chr10	1227047	1227455
chr10	1913479	1913904
chr10	2188972	2189191
chr10	2783289	2783544
chr10	3825794	3827160
chr10	6534035	6534296
chr10	7185301	7186352
chr10	8085973	8086260
chr10	8981355	8982048
chr10	9434126	9434378
chr10	10521002	10521490
chr10	12664056	12664261
chr10	14180987	14181764
chr10	15738974	15739185
chr10	16335956	16336578
chr10	17271656	17272776
chr10	20530291	20530532
chr10	20956781	20956977
chr10	20998315	20998515
chr10	21058782	21059361
chr10	23139609	23140155
chr10	23981397	23981593
chr10	25239907	25240957
chr10	26192554	26192893
chr10	27207410	27207610
chr10	27793673	27793893
chr10	33246162	33246525
chr10	37750879	37751073
chr10	38561585	38561956
chr10	43310889	43311091
chr10	43366520	43366748
chr10	45404435	45404673
chr10	45873020	45873251
chr10	47010481	47010708
chr10	48399249	48399458
chr10	48518550	48518808
chr10	49515537	49515781
chr10	50849209	50849472
chr10	51541286	51541567
chr10	54837958	54838855
chr10	54859008	54859233
chr10	57727709	57728175
chr10	60889620	60889818
chr10	62820869	62821580
chr10	66071308	66071538
chr10	66544167	66544733
chr10	66567819	66568068
chr10	67118409	67118804
chr10	69946474	69946684
chr10	70091917	70092494
chr10	70940575	70941301
chr10	72238335	72238618
chr10	74855073	74856297
chr10	77253553	77254121
chr10	82918581	82919154
chr10	82964967	82965317
chr10	84116390	84116976
chr10	84156502	84156757
chr10	85761840	85762074
chr10	86852428	86853465
chr10	86992571	86992775
chr10	87034479	87034690
chr10	87358892	87359204
chr10	87425281	87425995
chr10	87786678	87786877
chr10	87861340	87862203
chr10	87900393	87901063
chr10	87946374	87946651
chr10	89624580	89624992
chr10	92365744	92366310
chr10	96412918	96413304
chr10	96604646	96604866
chr10	96780364	96780606
chr10	97780310	97780542
chr10	98345703	98346493
chr10	98510059	98510373
chr10	98947874	98948107
chr10	99318726	99318959
chr10	99894640	99894969
chr10	100934858	100935139
chr10	104178964	104179314
chr10	106802499	106803145
chr10	107037708	107038087
chr10	107216161	107216362
chr10	108857944	108858344
chr10	108907818	108908125
chr10	110732482	110732707
chr10	113358080	113358327
chr10	113582694	113582912
chr10	114206293	114206510
chr10	115083838	115084549
chr10	115392621	115392896
chr10	116581849	116582289
chr10	118519224	118519883
chr10	119357519	119357869
chr10	120361550	120361793
chr10	120421684	120421882
chr10	122481069	122481290
chr10	123243338	123243563
chr10	125198286	125198519
chr10	125277653	125277975
chr10	125295902	125296119
chr10	125477227	125477463
chr10	125705525	125706341
chr10	126393274	126393473
chr10	129333764	129333957
chr10	130090154	130090382
chr10	130256480	130256714
chr10	130268666	130268952
chr10	130444931	130445452
chr10	130615707	130615995
chr10	130919267	130919504
chr10	131129297	131129989
chr10	131318673	131319169
chr10	131391194	131391998
chr10	131426946	131427358
chr10	131517321	131517568
chr10	131694815	131695186
chr10	132054069	132054344
chr10	132133278	132133522
chr10	132143424	132143895
chr10	132214318	132214975
chr10	132297338	132297682
chr10	132359408	132359623
chr10	132469711	132470331
chr10	132480434	132480654
chr10	132564499	132566021
chr10	132922522	132922715
chr10	132978171	132978365
chr10	132982007	132982984
chr10	133053146	133053371
chr10	133151431	133151748
chr10	133256116	133256358
chr10	133495206	133495889
chr10	133532622	133532841
chr10	133643324	133643517
chr10	134937578	134937773
chr11	4978784	4979306
chr11	6078183	6078379
chr11	6420616	6420856
chr11	7528101	7528658
chr11	8704613	8704912
chr11	10328104	10328810
chr11	10829685	10830084
chr11	12696915	12697260
chr11	15053742	15053958
chr11	15193562	15194051
chr11	15270169	15270387
chr11	15645583	15645855
chr11	15913539	15913904
chr11	16826172	16826414
chr11	17438725	17439122
chr11	18416251	18417125
chr11	18875361	18875715
chr11	18902986	18903223
chr11	19516426	19516652
chr11	21126498	21126713
chr11	21173006	21173302
chr11	21251370	21251604
chr11	21314081	21314339
chr11	21935699	21935978
chr11	21944570	21944793
chr11	25716654	25716864
chr11	29713013	29713232
chr11	30139726	30139957
chr11	30230584	30230780
chr11	30702676	30702913
chr11	31170469	31170790
chr11	33591686	33592099
chr11	34074267	34074770
chr11	36147362	36147962
chr11	36731882	36732089
chr11	36739783	36739993
chr11	36890911	36892448
chr11	38171211	38171479
chr11	39225154	39225440
chr11	39669393	39669617
chr11	40666865	40667303
chr11	40668497	40668725
chr11	40727786	40728713
chr11	40977062	40977304
chr11	40991121	40991353
chr11	42846065	42846265
chr11	43085559	43086320
chr11	43168229	43168703
chr11	45236420	45236850
chr11	45716091	45716338
chr11	46369253	46369541
chr11	46776641	46776846
chr11	47978374	47978643
chr11	48365528	48365765
chr11	48546948	48547922
chr11	48566843	48567082
chr11	48623557	48624141
chr11	49204089	49204315
chr11	49673421	49673658
chr11	50130329	50130621
chr11	50443886	50444295
chr11	55716027	55716294
chr11	56169538	56169737
chr11	57378510	57379219
chr11	57529609	57530083
chr11	57580125	57580396
chr11	57985610	57985826
chr11	59663154	59663914
chr11	60103792	60104915
chr11	65190538	65193521
chr11	65266843	65271309
chr11	66887460	66888092
chr11	70774203	70774511
chr11	70976171	70976422
chr11	73471156	73471427
chr11	75111135	75111741
chr11	78361012	78361720
chr11	78539947	78540159
chr11	78804261	78804490
chr11	80393212	80393940
chr11	80429750	80430067
chr11	80510903	80511166
chr11	81238837	81239415
chr11	81330145	81330363
chr11	81682017	81682214
chr11	82162082	82162659
chr11	82868647	82868866
chr11	83176548	83176817
chr11	85779435	85779721
chr11	90015958	90016756
chr11	91656917	91657301
chr11	100293253	100293716
chr11	101101156	101101365
chr11	101536828	101537024
chr11	108396902	108397104
chr11	111009888	111010699
chr11	111965160	111965499
chr11	112394753	112395157
chr11	113525229	113525493
chr11	114080776	114081619
chr11	114458939	114459150
chr11	114484989	114485249
chr11	114705015	114705295
chr11	114717085	114717354
chr11	115473232	115473588
chr11	115701490	115702633
chr11	115809971	115810166
chr11	115966846	115967123
chr11	115979824	115980061
chr11	115998896	115999289
chr11	118443500	118443810
chr11	120591971	120592166
chr11	121117255	121117470
chr11	126627648	126628433
chr11	127644248	127645120
chr11	128564099	128564982
chr11	129310757	129311229
chr11	129317114	129317338
chr11	129524904	129525222
chr11	130014139	130014406
chr11	131285627	131285829
chr11	131311752	131311953
chr11	133139004	133139310
chr11	133152250	133152449
chr11	133396078	133396800
chr11	133463343	133463820
chr11	133582132	133582364
chr11	133689715	133690278
chr11	133871757	133872474
chr11	134455740	134455950
chr11	134549088	134549586
chr11	134909124	134909347
chr12	4445057	4445308
chr12	4545548	4545861
chr12	5926084	5926465
chr12	5947950	5948193
chr12	8087669	8088278
chr12	8430554	8430775
chr12	8534757	8535139
chr12	13891099	13891744
chr12	13916263	13916482
chr12	14186234	14186863
chr12	14833277	14833483
chr12	18932546	18932819
chr12	19592689	19593508
chr12	23663209	23663482
chr12	32068550	32068796
chr12	33229759	33230042
chr12	33560813	33561548
chr12	34302562	34302958
chr12	34338047	34338448
chr12	38267242	38267887
chr12	38689756	38690177
chr12	39345876	39346243
chr12	40976447	40976676
chr12	41507730	41508028
chr12	43090898	43091236
chr12	44578821	44579020
chr12	45006977	45007524
chr12	46763891	46764359
chr12	47886120	47886343
chr12	49377756	49378035
chr12	54719030	54719437
chr12	58170385	58170611
chr12	58239029	58239293
chr12	61746669	61746881
chr12	63763540	63763765
chr12	65267920	65268117
chr12	66218918	66221541
chr12	69202860	69203181
chr12	71561291	71561704
chr12	72535971	72536200
chr12	72953298	72953505
chr12	76422883	76424461
chr12	77818072	77818268
chr12	81183402	81183970
chr12	94529897	94530147
chr12	96569187	96569833
chr12	97580417	97580658
chr12	97794286	97794940
chr12	97801091	97801773
chr12	98987827	98988402
chr12	99839260	99839488
chr12	102410992	102411253
chr12	104659079	104659317
chr12	107349763	107350184
chr12	108758029	108758243
chr12	113015228	113015964
chr12	113083120	113083322
chr12	113327064	113327345
chr12	114361607	114362125
chr12	114534688	114534909
chr12	114581987	114582192
chr12	114631645	114631838
chr12	115039067	115039298
chr12	115082890	115083190
chr12	115859777	115860010
chr12	117436436	117436817
chr12	118216628	118216981
chr12	119133967	119134555
chr12	119281320	119281547
chr12	119327637	119329112
chr12	119550324	119550527
chr12	120083413	120083639
chr12	122058774	122059023
chr12	123610684	123611665
chr12	125919384	125919625
chr12	126028567	126029023
chr12	126064807	126065407
chr12	126291828	126292406
chr12	126313118	126313332
chr12	126377325	126377525
chr12	126504480	126504689
chr12	126540682	126540887
chr12	126960940	126961164
chr12	127337522	127337724
chr12	127362424	127363388
chr12	127433914	127434151
chr12	128561018	128561219
chr12	128608680	128608991
chr12	128744968	128745184
chr12	128939228	128939436
chr12	128946246	128946464
chr12	129011664	129012436
chr12	129132952	129133408
chr12	129344882	129345163
chr12	129418964	129419254
chr12	129608136	129608493
chr12	129688051	129688244
chr12	129809339	129809534
chr12	130232313	130232528
chr12	130443173	130443505
chr12	130481230	130481596
chr12	130575961	130576155
chr12	130738052	130738318
chr12	130839218	130840126
chr12	130929422	130929631
chr12	130937172	130937799
chr12	131007684	131008321
chr12	131041565	131042257
chr12	131176422	131176635
chr12	131212771	131213102
chr12	131549258	131549553
chr12	131634394	131635312
chr12	131793572	131793896
chr12	131910352	131910582
chr12	131992006	131992204
chr13	19473425	19474714
chr13	19715654	19716458
chr13	19796969	19797778
chr13	20383755	20383969
chr13	20493217	20493482
chr13	22365925	22366170
chr13	22394664	22395463
chr13	22613390	22613996
chr13	22859344	22859598
chr13	23029443	23029678
chr13	23109621	23109893
chr13	23176826	23177227
chr13	23291513	23291940
chr13	23335815	23336688
chr13	23838121	23838360
chr13	26000064	26000752
chr13	26961274	26961575
chr13	29506334	29506597
chr13	34275027	34275225
chr13	39138872	39139410
chr13	40687063	40687363
chr13	40736834	40737038
chr13	40794953	40795232
chr13	43123968	43124321
chr13	44126300	44127075
chr13	44304180	44304399
chr13	46259886	46260141
chr13	46371793	46372029
chr13	46514833	46515182
chr13	47816920	47817217
chr13	55049269	55049733
chr13	55410581	55410829
chr13	56115771	56116186
chr13	56162537	56162963
chr13	56761802	56762305
chr13	56790772	56791122
chr13	56867322	56867578
chr13	56977451	56977644
chr13	58361551	58361893
chr13	59252751	59252962
chr13	68241163	68241457
chr13	70212930	70213152
chr13	70291710	70292095
chr13	70463377	70463648
chr13	71272640	71273007
chr13	75646334	75646557
chr13	79420542	79421110
chr13	79451039	79451253
chr13	89145546	89145791
chr13	92435610	92435993
chr13	92947818	92948547
chr13	93994397	93994647
chr13	95180778	95181039
chr13	95916754	95917118
chr13	97325368	97325590
chr13	97343293	97343613
chr13	97352398	97352746
chr13	98727266	98727471
chr13	102889036	102889579
chr13	103348019	103348724
chr13	104125651	104125850
chr13	105144473	105144955
chr13	107326997	107327219
chr13	112194009	112194302
chr13	112245774	112246093
chr13	112297127	112297423
chr13	112575111	112576034
chr13	112768664	112769062
chr13	112981543	112981739
chr13	113019750	113020223
chr13	113345196	113345390
chr14	21223698	21223931
chr14	21736658	21737247
chr14	23077139	23077359
chr14	23306330	23306906
chr14	25338489	25339132
chr14	25606567	25606762
chr14	25666016	25666220
chr14	25981378	25982013
chr14	26461444	26461767
chr14	26689335	26689748
chr14	27408770	27408994
chr14	27748885	27749153
chr14	29907283	29907890
chr14	31091698	31091965
chr14	33590303	33590711
chr14	34308995	34309210
chr14	36011796	36012130
chr14	36527379	36527627
chr14	36534111	36534805
chr14	37295765	37295977
chr14	37404369	37404641
chr14	37953623	37954221
chr14	39973946	39974269
chr14	40225490	40225696
chr14	40457056	40457312
chr14	40478819	40479116
chr14	41732400	41732923
chr14	44363586	44363933
chr14	44671274	44672028
chr14	46907672	46907939
chr14	47229193	47229524
chr14	47442899	47443123
chr14	47734286	47735155
chr14	48486361	48486612
chr14	49616247	49616459
chr14	49844800	49845096
chr14	50360407	50360601
chr14	51410708	51411346
chr14	52119232	52120025
chr14	56440535	56440775
chr14	58062122	58062426
chr14	58675307	58675632
chr14	62162612	62166604
chr14	62865202	62865506
chr14	65784904	65785407
chr14	66327028	66327736
chr14	72634782	72635411
chr14	77491917	77493226
chr14	78771954	78772160
chr14	78878129	78878543
chr14	81551329	81551964
chr14	81862194	81862816
chr14	82116630	82117181
chr14	82334744	82334940
chr14	82444285	82444669
chr14	86899942	86900151
chr14	87532311	87532563
chr14	87659883	87660173
chr14	88577687	88577886
chr14	92361698	92362375
chr14	92706026	92706411
chr14	93259661	93260123
chr14	94274419	94274612
chr14	94301026	94301470
chr14	95093360	95093789
chr14	95832335	95832618
chr14	97759805	97760429
chr14	98071183	98071805
chr14	98298864	98299144
chr14	98397477	98397764
chr14	98941946	98942537
chr14	99135649	99135931
chr14	99667674	99668590
chr14	101292627	101292857
chr14	102503462	102503660
chr14	106381615	106382438
chr14	106438288	106438509
chr14	106785244	106786224
chr14	106798585	106800535
chr14	106802285	106802508
chr14	106803565	106804316
chr14	106810688	106810952
chr14	106812283	106812734
chr15	22368796	22369005
chr15	23735021	23735231
chr15	24474029	24474265
chr15	25037947	25038176
chr15	25388685	25388989
chr15	26704279	26704495
chr15	27521315	27521930
chr15	28041405	28041612
chr15	30968829	30969036
chr15	32174857	32175077
chr15	32417751	32417955
chr15	33011458	33012020
chr15	37388956	37390248
chr15	39821797	39822173
chr15	43810309	43810525
chr15	46011770	46011986
chr15	46038149	46038891
chr15	47357633	47357914
chr15	48188611	48188822
chr15	48308319	48308614
chr15	48327838	48328093
chr15	51573446	51574185
chr15	51612935	51613368
chr15	52859830	52860857
chr15	53468822	53469480
chr15	53516122	53516589
chr15	54231112	54231327
chr15	55037959	55038827
chr15	58217746	58217977
chr15	60067749	60068036
chr15	63335626	63336773
chr15	64314984	64315203
chr15	65097769	65098094
chr15	65476989	65477558
chr15	69745433	69746269
chr15	71751585	71751866
chr15	84336911	84337125
chr15	86637316	86638041
chr15	87070967	87071201
chr15	87306929	87307125
chr15	87356621	87357636
chr15	88681879	88682185
chr15	91789354	91789566
chr15	92313464	92313680
chr15	92769008	92769300
chr15	93426874	93427989
chr15	93674523	93675321
chr15	93743797	93744634
chr15	94300482	94300697
chr15	94446642	94447239
chr15	94958018	94958232
chr15	95044668	95045226
chr15	95130263	95130765
chr15	96875894	96876867
chr15	96880424	96880846
chr15	97345060	97345363
chr15	97401786	97402283
chr15	97713433	97714053
chr15	98739445	98739679
chr15	98743347	98744083
chr15	99378822	99379610
chr15	100738360	100738807
chr15	100819331	100819647
chr15	101106319	101107132
chr16	5727724	5728419
chr16	5751663	5752343
chr16	6156586	6156858
chr16	6397384	6397627
chr16	7373416	7373612
chr16	7619490	7619703
chr16	8167685	8168437
chr16	8233472	8233672
chr16	9186159	9186594
chr16	9417789	9418311
chr16	9654232	9654845
chr16	10323578	10323805
chr16	10775386	10775748
chr16	13099891	13100405
chr16	13259555	13260311
chr16	13271284	13271520
chr16	13742108	13742688
chr16	16864393	16864631
chr16	16974109	16974322
chr16	17034193	17034426
chr16	17975019	17975318
chr16	19509396	19509848
chr16	20199390	20199604
chr16	20346536	20346761
chr16	20374025	20374228
chr16	21138065	21138321
chr16	21565084	21565326
chr16	24259042	24259321
chr16	24327082	24327291
chr16	24551137	24551730
chr16	25387255	25387542
chr16	25435352	25436267
chr16	26087706	26088033
chr16	26104128	26104644
chr16	26157114	26157485
chr16	26238975	26239192
chr16	26301681	26301880
chr16	26633145	26633458
chr16	26675745	26676025
chr16	26734349	26734772
chr16	26781689	26781902
chr16	26826225	26826427
chr16	27090067	27090291
chr16	28336864	28337095
chr16	30868326	30868537
chr16	31434292	31434494
chr16	31804128	31804409
chr16	31874302	31874598
chr16	32517951	32518557
chr16	33453951	33454183
chr16	33612137	33612970
chr16	34876550	34876947
chr16	34919569	34920546
chr16	34926163	34927253
chr16	34948157	34948798
chr16	48711003	48711219
chr16	49009665	49009864
chr16	49247027	49247859
chr16	49261726	49262787
chr16	49310712	49311026
chr16	49451427	49451875
chr16	50122560	50122865
chr16	50261352	50261660
chr16	51436005	51436209
chr16	51670687	51671077
chr16	51985253	51985632
chr16	52390585	52390843
chr16	52538822	52539055
chr16	52714635	52714842
chr16	54557305	54557506
chr16	55513430	55513654
chr16	55646250	55646583
chr16	61712700	61712960
chr16	61989344	61989663
chr16	62488696	62489006
chr16	62515431	62515659
chr16	62676131	62676501
chr16	63022563	63022783
chr16	63152623	63152833
chr16	65155009	65155235
chr16	66967510	66967933
chr16	70292855	70293051
chr16	71476664	71476957
chr16	72629139	72629405
chr16	73503981	73504260
chr16	76016604	76016817
chr16	76214139	76214476
chr16	77139410	77140285
chr16	77715375	77715589
chr16	78226193	78226394
chr16	78859882	78860674
chr16	78966958	78967167
chr16	79055758	79055952
chr16	79060435	79061193
chr16	79220077	79220425
chr16	79903175	79903371
chr16	80372560	80373190
chr16	80748647	80748864
chr16	82326578	82326787
chr16	86602670	86602995
chr16	89723556	89723862
chr17	6201419	6201909
chr17	7211497	7211720
chr17	9789013	9789524
chr17	9843144	9843712
chr17	11021282	11022215
chr17	11105469	11105837
chr17	11200286	11200503
chr17	11239622	11239869
chr17	11290219	11290438
chr17	11347670	11348086
chr17	11403870	11404098
chr17	11494558	11494967
chr17	11511851	11512076
chr17	11758212	11758464
chr17	11807163	11807436
chr17	12109454	12109663
chr17	15842815	15843031
chr17	21203722	21204575
chr17	21207891	21208195
chr17	21210253	21210695
chr17	21213703	21214106
chr17	21237865	21238257
chr17	21242132	21242480
chr17	21245049	21246502
chr17	21247326	21248756
chr17	21309226	21309521
chr17	21313480	21313900
chr17	21315962	21317255
chr17	21324941	21325763
chr17	25399280	25399528
chr17	25622672	25623332
chr17	25934623	25934978
chr17	26684786	26685075
chr17	29846941	29847153
chr17	30677345	30678135
chr17	31422516	31423072
chr17	31483743	31483953
chr17	31489525	31489775
chr17	31731703	31731904
chr17	31849344	31850129
chr17	32138683	32138896
chr17	32845964	32846733
chr17	37583491	37583696
chr17	37856986	37857332
chr17	39845284	39845490
chr17	48278508	48278727
chr17	49197243	49197862
chr17	49446661	49446858
chr17	49448370	49448639
chr17	49576241	49576554
chr17	49834229	49834519
chr17	49990333	49990948
chr17	50075764	50076087
chr17	50298493	50299439
chr17	50376793	50377574
chr17	50727955	50728933
chr17	51415208	51415477
chr17	52055387	52055953
chr17	52115874	52116159
chr17	52254657	52255251
chr17	52355530	52355775
chr17	52466096	52466441
chr17	52609893	52610341
chr17	52638321	52638516
chr17	56347617	56347838
chr17	57915651	57917446
chr17	70260836	70261183
chr17	71106661	71107035
chr17	71509895	71510223
chr17	71684718	71684942
chr17	71817227	71817583
chr17	71862842	71863060
chr17	72263376	72263578
chr17	72600469	72600797
chr17	74732246	74732482
chr17	75228695	75228927
chr17	79477078	79479254
chr18	158724	159005
chr18	1181849	1182044
chr18	6038542	6038737
chr18	6597923	6598145
chr18	6757921	6758605
chr18	7380691	7380892
chr18	7381755	7381955
chr18	8555394	8555615
chr18	13880695	13880908
chr18	22346661	22346879
chr18	22997870	22998133
chr18	24433887	24434150
chr18	24516044	24516299
chr18	25145443	25145725
chr18	28269271	28269522
chr18	28307978	28308219
chr18	29746154	29746362
chr18	31838652	31839250
chr18	33821334	33821636
chr18	35093712	35095051
chr18	35326830	35327054
chr18	35356821	35357175
chr18	35784483	35785269
chr18	35788702	35788944
chr18	36139637	36140435
chr18	36528303	36528514
chr18	37026965	37027390
chr18	38962895	38963102
chr18	40306106	40306591
chr18	40401768	40402068
chr18	43404175	43404594
chr18	44863136	44863836
chr18	45570792	45571184
chr18	47106665	47106966
chr18	48032474	48032826
chr18	48703839	48704071
chr18	53263325	53263742
chr18	53990771	53990991
chr18	54125456	54125860
chr18	57823829	57824600
chr18	61034028	61034278
chr18	61786118	61786378
chr18	62033608	62033932
chr18	62994330	62995340
chr18	64405302	64405518
chr18	64661957	64662165
chr18	67700436	67700681
chr18	68527109	68527353
chr18	68690236	68690782
chr18	69379430	69380149
chr18	71012999	71013237
chr18	71601547	71601779
chr18	73046516	73046739
chr18	73162526	73162813
chr18	73271267	73271531
chr18	73398354	73398701
chr18	73587456	73587661
chr18	74031964	74032257
chr18	75435970	75436179
chr18	75455850	75456532
chr18	75914331	75914524
chr18	76317690	76317991
chr18	77732155	77732364
chr18	78004903	78005152
chr19	662665	663053
chr19	926825	927071
chr19	1173540	1173808
chr19	2269711	2270754
chr19	3984613	3984933
chr19	5903352	5903627
chr19	6392401	6392933
chr19	8510089	8511075
chr19	8971793	8972047
chr19	9010407	9010806
chr19	9065532	9065862
chr19	9562912	9563108
chr19	9632371	9632608
chr19	9648936	9649306
chr19	9762589	9763018
chr19	9838985	9839208
chr19	10197196	10197552
chr19	13340691	13340900
chr19	14682223	14682538
chr19	15605775	15606048
chr19	15788990	15789192
chr19	16187662	16188570
chr19	18632096	18632314
chr19	20455186	20455386
chr19	21051435	21051912
chr19	21074751	21074969
chr19	21078996	21079227
chr19	21626691	21626974
chr19	22455334	22455569
chr19	22512682	22513202
chr19	22826537	22826737
chr19	23666147	23667103
chr19	23740585	23741097
chr19	28139526	28139757
chr19	28226921	28227173
chr19	28674582	28674790
chr19	28983433	28983671
chr19	29342338	29342664
chr19	29611097	29612060
chr19	29762567	29762794
chr19	29825954	29826207
chr19	30949207	30949809
chr19	30988984	30989191
chr19	31075647	31075845
chr19	32097926	32098705
chr19	32433000	32433374
chr19	32588466	32589105
chr19	32632273	32632539
chr19	33370586	33370830
chr19	34515455	34516277
chr19	37307009	37307205
chr19	38352552	38352802
chr19	38432690	38432890
chr19	39138496	39139299
chr19	41725700	41726053
chr19	42087687	42087919
chr19	42095003	42095889
chr19	43457356	43457602
chr19	44211123	44211816
chr19	44630619	44630908
chr19	48112797	48113314
chr19	51739216	51739831
chr19	51935346	51935544
chr19	53580596	53581349
chr19	55472633	55473140
chr19	56187099	56187531
chr19	56266880	56267187
chr19	56410464	56410681
chr19	56724387	56725041
chr19	57556525	57556732
chr2	929019	929309
chr2	1318369	1318567
chr2	1461638	1461861
chr2	2229315	2229920
chr2	2313728	2314102
chr2	2521613	2521862
chr2	2799390	2799696
chr2	2895812	2896073
chr2	3034670	3035003
chr2	3429293	3429507
chr2	3781859	3782358
chr2	3966905	3967288
chr2	3988112	3988368
chr2	4146042	4146236
chr2	4520318	4520587
chr2	4587423	4587680
chr2	4931514	4931723
chr2	6831235	6831891
chr2	7088225	7088472
chr2	7145415	7145772
chr2	7922217	7922416
chr2	14848563	14848872
chr2	15009828	15010038
chr2	15188540	15189010
chr2	15837262	15838146
chr2	15925497	15925962
chr2	15945686	15945904
chr2	15946892	15947095
chr2	16056808	16057450
chr2	16107749	16108201
chr2	16214118	16214381
chr2	16427418	16427857
chr2	16442901	16443363
chr2	18055635	18055957
chr2	18301687	18301906
chr2	19915718	19916324
chr2	20304734	20305358
chr2	21590120	21590391
chr2	21763430	21763672
chr2	21948081	21948312
chr2	22845065	22845301
chr2	23028899	23029258
chr2	23131194	23131696
chr2	23463265	23463521
chr2	27293949	27294259
chr2	28617043	28619006
chr2	28975080	28976158
chr2	30961827	30962617
chr2	34548261	34549064
chr2	35312400	35312609
chr2	35376188	35376408
chr2	35532628	35533061
chr2	37897902	37898158
chr2	38708951	38709725
chr2	39271486	39271903
chr2	43323134	43323423
chr2	46926769	46927238
chr2	47403248	47403494
chr2	48131774	48132549
chr2	49294989	49295229
chr2	49316902	49317173
chr2	49328616	49329225
chr2	49524491	49525037
chr2	49765480	49765740
chr2	49858185	49858396
chr2	49892374	49893213
chr2	52553455	52554113
chr2	55275876	55276070
chr2	56332322	56332580
chr2	59156565	59156999
chr2	59945863	59946084
chr2	60284956	60285273
chr2	60302728	60303142
chr2	61764794	61765055
chr2	63543913	63544157
chr2	64202868	64203076
chr2	65455384	65455584
chr2	65879960	65880641
chr2	65974239	65974454
chr2	66299904	66300225
chr2	66535742	66535963
chr2	67989744	67990136
chr2	69511553	69511789
chr2	70057137	70057666
chr2	70538948	70539144
chr2	70744565	70745186
chr2	70971679	70971993
chr2	71058151	71058679
chr2	71339831	71340043
chr2	76752518	76752960
chr2	77293430	77294166
chr2	77818103	77818430
chr2	77838825	77839044
chr2	78635259	78635547
chr2	79243111	79243304
chr2	79348295	79348562
chr2	79383550	79384107
chr2	79706163	79706380
chr2	79726897	79727413
chr2	79982239	79982505
chr2	80092500	80093065
chr2	80334045	80334501
chr2	80412907	80413387
chr2	80936689	80936954
chr2	81090692	81090901
chr2	81148988	81149209
chr2	81372043	81372363
chr2	81980150	81980354
chr2	84285527	84286190
chr2	84386920	84387211
chr2	84440615	84441048
chr2	85133004	85133495
chr2	85767129	85767350
chr2	88421665	88421924
chr2	89197355	89197577
chr2	96880113	96880315
chr2	100140382	100140594
chr2	101760719	101761191
chr2	102992933	102993172
chr2	103625315	103626043
chr2	103853603	103854225
chr2	104731985	104732192
chr2	106237954	106238386
chr2	106797493	106798298
chr2	106955086	106955449
chr2	115432765	115433018
chr2	115881924	115882536
chr2	116037507	116037906
chr2	116203754	116204500
chr2	117554317	117554523
chr2	118242130	118242351
chr2	120278450	120278711
chr2	122407488	122407883
chr2	122564046	122564328
chr2	122878005	122878599
chr2	122978020	122978593
chr2	123057028	123057268
chr2	123586338	123586596
chr2	123858510	123858732
chr2	123984174	123984914
chr2	124176035	124176252
chr2	124372040	124372318
chr2	124485558	124485758
chr2	124783461	124783801
chr2	125080785	125080992
chr2	125297929	125298251
chr2	125481477	125481889
chr2	125591102	125591394
chr2	127580097	127580826
chr2	128615271	128615525
chr2	129630899	129631122
chr2	129837998	129838399
chr2	130390181	130390407
chr2	130391901	130392345
chr2	130549746	130550015
chr2	130585154	130585361
chr2	130723238	130723829
chr2	131783267	131783506
chr2	132106382	132106626
chr2	133627082	133627293
chr2	136859633	136859848
chr2	139401260	139401465
chr2	139483079	139483339
chr2	139560970	139561198
chr2	140421079	140421310
chr2	143340209	143340403
chr2	148068668	148069356
chr2	148436006	148436325
chr2	149590545	149590813
chr2	149893231	149893548
chr2	151342195	151343207
chr2	151720638	151720837
chr2	153823990	153824453
chr2	154000291	154000544
chr2	154134969	154135282
chr2	154807875	154808498
chr2	155554218	155554595
chr2	155663857	155664715
chr2	155956354	155956752
chr2	156137397	156137745
chr2	156981692	156981892
chr2	157016732	157017255
chr2	157328844	157329560
chr2	157501767	157502358
chr2	159583318	159583538
chr2	160569212	160569479
chr2	167506374	167506674
chr2	168012870	168013092
chr2	168500166	168500398
chr2	170136873	170137569
chr2	171117243	171117658
chr2	171296293	171296835
chr2	171551638	171551974
chr2	174260857	174261106
chr2	175795022	175795285
chr2	176381921	176382171
chr2	177780844	177781183
chr2	180044626	180044820
chr2	180575387	180575697
chr2	180727330	180727558
chr2	181744807	181745033
chr2	184322968	184323172
chr2	191570486	191571205
chr2	195269293	195269533
chr2	196522463	196522926
chr2	198818256	198818496
chr2	199813984	199814186
chr2	201728115	201728868
chr2	203241482	203242092
chr2	204998412	204998610
chr2	209725058	209725271
chr2	209747528	209747771
chr2	210693877	210694723
chr2	211636696	211637020
chr2	214589857	214590352
chr2	221495966	221496175
chr2	221512036	221512250
chr2	221549235	221549694
chr2	221926354	221926613
chr2	222168785	222169094
chr2	222723472	222724205
chr2	223356557	223356849
chr2	223451522	223452077
chr2	223456112	223456430
chr2	229177579	229177879
chr2	229657746	229657989
chr2	229675001	229675194
chr2	229682431	229683216
chr2	230002072	230002508
chr2	233941075	233941348
chr2	234232114	234232367
chr2	234685706	234685924
chr2	235404322	235405146
chr2	235861143	235861414
chr2	235942274	235942490
chr2	236916524	236916755
chr2	237196763	237197177
chr2	238928789	238929243
chr2	239011714	239011927
chr2	239452065	239452357
chr2	240531379	240532027
chr20	1186070	1186907
chr20	1910885	1911514
chr20	2368194	2368426
chr20	11896801	11897029
chr20	12295042	12295364
chr20	12709153	12709892
chr20	15044651	15045438
chr20	15475899	15476123
chr20	15860331	15860548
chr20	17304667	17305065
chr20	17431502	17432032
chr20	18814292	18814833
chr20	20288720	20288964
chr20	20812841	20813048
chr20	21145770	21145998
chr20	24342655	24342929
chr20	25457892	25458179
chr20	25497096	25497338
chr20	25499601	25499998
chr20	29857927	29858202
chr20	31604354	31604643
chr20	34329359	34330047
chr20	34834002	34834808
chr20	37399849	37400079
chr20	37928447	37929124
chr20	38450891	38451100
chr20	38461543	38461822
chr20	38711959	38712173
chr20	38720191	38720387
chr20	38802895	38803774
chr20	39274153	39274366
chr20	39492171	39492367
chr20	40481184	40481397
chr20	40564552	40564749
chr20	40722844	40723646
chr20	40735460	40735912
chr20	41167537	41167802
chr20	41310588	41310789
chr20	41490837	41491095
chr20	41713489	41714237
chr20	41799416	41799614
chr20	42345129	42345348
chr20	44696554	44696850
chr20	45022938	45023194
chr20	45407363	45407576
chr20	45535799	45536227
chr20	46446027	46446324
chr20	47895711	47896268
chr20	51157116	51157361
chr20	51200221	51201319
chr20	51814359	51814576
chr20	51979784	51980383
chr20	52009560	52009756
chr20	52144393	52144609
chr20	52467494	52467716
chr20	54569528	54569824
chr20	54741512	54741757
chr20	55204434	55204667
chr20	55986299	55986582
chr20	56035894	56036133
chr20	56415038	56415353
chr20	57319936	57320267
chr20	57565092	57565318
chr20	57696945	57697148
chr20	58257720	58258051
chr20	58883012	58883316
chr20	59621072	59621273
chr20	60878257	60878937
chr20	62152896	62153145
chr20	62496931	62497146
chr21	9594318	9594588
chr21	10421749	10421951
chr21	10427627	10427857
chr21	10436312	10436505
chr21	10583921	10584116
chr21	10597132	10597713
chr21	10599012	10599808
chr21	10603738	10605504
chr21	10608566	10608873
chr21	10620888	10621336
chr21	10623080	10624325
chr21	10864187	10864651
chr21	10868225	10868484
chr21	10871988	10872461
chr21	10896363	10898030
chr21	10924291	10924537
chr21	10970412	10971001
chr21	14375439	14375657
chr21	14377184	14377398
chr21	14383892	14384251
chr21	14401169	14401449
chr21	15250107	15250882
chr21	15616567	15616760
chr21	17268204	17268578
chr21	18179133	18179753
chr21	19433128	19433386
chr21	19462101	19462295
chr21	19594987	19595236
chr21	20322643	20322890
chr21	20498982	20499175
chr21	22209006	22209228
chr21	22932011	22932208
chr21	24894872	24895094
chr21	25437245	25437445
chr21	25580575	25580872
chr21	31041345	31042186
chr21	31836670	31836882
chr21	33302922	33303729
chr21	34247088	34247592
chr21	35798445	35798887
chr21	36257953	36259163
chr21	40860572	40860826
chr21	41118661	41118923
chr21	42200954	42201482
chr22	23793746	23793945
chr22	25601074	25601376
chr22	26062838	26063063
chr22	26307264	26307516
chr22	26994885	26995135
chr22	30987022	30987718
chr22	34616985	34617491
chr22	34770096	34770388
chr22	34904385	34904655
chr22	35058002	35058743
chr22	35118413	35118728
chr22	35587389	35588010
chr22	38711541	38712678
chr22	38901074	38901519
chr22	39714887	39715137
chr22	41698255	41698455
chr22	41841586	41841832
chr22	43117484	43117953
chr22	48182255	48182790
chr22	48576127	48577064
chr22	49070648	49070845
chr22	49406110	49406442
chr22	49790282	49790518
chr3	106711	107019
chr3	416530	416954
chr3	1031513	1031897
chr3	1627030	1627334
chr3	1944920	1945113
chr3	2491583	2492247
chr3	2502254	2502669
chr3	2537908	2538722
chr3	2583312	2584039
chr3	2773369	2773691
chr3	2893171	2893387
chr3	2960170	2960371
chr3	3069522	3069728
chr3	3152666	3152859
chr3	3507597	3507974
chr3	3754603	3754826
chr3	5408186	5408514
chr3	6695991	6696196
chr3	6915850	6916089
chr3	6967447	6967703
chr3	7128368	7128606
chr3	7228755	7228963
chr3	7394827	7395353
chr3	7957116	7957323
chr3	8290327	8290913
chr3	10126034	10126244
chr3	10740236	10740495
chr3	14086594	14086805
chr3	14810118	14810597
chr3	18577531	18578231
chr3	19050591	19050880
chr3	19105489	19106312
chr3	19205520	19205975
chr3	19299752	19300366
chr3	26139743	26139951
chr3	26654485	26655040
chr3	26969381	26970268
chr3	26986695	26986990
chr3	27001496	27001725
chr3	27099406	27100085
chr3	36875239	36875637
chr3	39388978	39389187
chr3	40031101	40031414
chr3	40690254	40690569
chr3	42471326	42471549
chr3	42571255	42571576
chr3	42883221	42883437
chr3	44430454	44430743
chr3	45287487	45288262
chr3	48754111	48754403
chr3	50725783	50725995
chr3	51109741	51110042
chr3	51794395	51794617
chr3	51905585	51905895
chr3	52028729	52029406
chr3	54294743	54295401
chr3	54453492	54453736
chr3	54534900	54535493
chr3	54793581	54793995
chr3	55841745	55842398
chr3	55941484	55942033
chr3	58756941	58757262
chr3	59654388	59654926
chr3	59888891	59889665
chr3	59910728	59910963
chr3	60542671	60543397
chr3	63241584	63241964
chr3	63480900	63481100
chr3	64614965	64615166
chr3	65318547	65318781
chr3	66629597	66629854
chr3	67164830	67165030
chr3	67323827	67324065
chr3	68683397	68684059
chr3	68750306	68751275
chr3	68950576	68950788
chr3	70042995	70043291
chr3	72632273	72632570
chr3	73012441	73013224
chr3	73320246	73320529
chr3	74083903	74084224
chr3	74736443	74736811
chr3	75410859	75411080
chr3	75433131	75433702
chr3	76978717	76978993
chr3	77597022	77597223
chr3	78322011	78322256
chr3	80622398	80622757
chr3	82316750	82317004
chr3	84597882	84598129
chr3	88467751	88467947
chr3	90306031	90306436
chr3	94828581	94829401
chr3	95581817	95582013
chr3	96946223	96946485
chr3	97016240	97016445
chr3	98618614	98619822
chr3	99594330	99594872
chr3	100852123	100852362
chr3	101568933	101569165
chr3	109675072	109676165
chr3	110687196	110688615
chr3	112692098	112692301
chr3	114552739	114553622
chr3	115622064	115622377
chr3	116496551	116496767
chr3	116685681	116686249
chr3	117469806	117470060
chr3	118038790	118039072
chr3	118369808	118370017
chr3	118745310	118745614
chr3	119540733	119540933
chr3	119811127	119811998
chr3	120168670	120169307
chr3	121862875	121863168
chr3	130344425	130344632
chr3	130398730	130398973
chr3	131422063	131422493
chr3	133339552	133339861
chr3	134091853	134092741
chr3	134515684	134516040
chr3	134581844	134582519
chr3	135205583	135206199
chr3	135282808	135283606
chr3	135340757	135340972
chr3	136922180	136922373
chr3	136930412	136930622
chr3	138906342	138906555
chr3	140282296	140282500
chr3	140458013	140458214
chr3	140826970	140827188
chr3	142720610	142721090
chr3	145877631	145878430
chr3	150127238	150129478
chr3	151418258	151418471
chr3	156392805	156393277
chr3	158328168	158328477
chr3	160826390	160826955
chr3	164608467	164608683
chr3	164671442	164671665
chr3	165348295	165348541
chr3	166877266	166877461
chr3	167290627	167290901
chr3	168389328	168389788
chr3	168778484	168778774
chr3	171128154	171128369
chr3	176225812	176226105
chr3	180630664	180631013
chr3	182115656	182116153
chr3	185541010	185541479
chr3	185654722	185655526
chr3	186502094	186502772
chr3	187331831	187332174
chr3	188837147	188837369
chr3	190665670	190665938
chr3	191031930	191032155
chr3	191238063	191238357
chr3	191460079	191460324
chr3	191712226	191712842
chr3	192289510	192290227
chr3	192449216	192449420
chr3	192712179	192712408
chr4	1638388	1638598
chr4	3469726	3469931
chr4	3602924	3605000
chr4	3607039	3607849
chr4	3628139	3628620
chr4	3635421	3635889
chr4	5553032	5553283
chr4	5603725	5604021
chr4	6246003	6246468
chr4	6491218	6491474
chr4	8781353	8781773
chr4	8939582	8939852
chr4	9441142	9441810
chr4	9521487	9521758
chr4	9881701	9881949
chr4	9921531	9922098
chr4	9934290	9934498
chr4	10264911	10265795
chr4	10296733	10297515
chr4	11575686	11575925
chr4	11934793	11934988
chr4	11958524	11958875
chr4	12432091	12432350
chr4	12892282	12892475
chr4	12990568	12991193
chr4	13015969	13016201
chr4	13748240	13748640
chr4	15087949	15088329
chr4	16469530	16469727
chr4	16550915	16551231
chr4	17103117	17103514
chr4	18199411	18199654
chr4	18515363	18515647
chr4	18518164	18518764
chr4	21060572	21061168
chr4	21080409	21080634
chr4	23532753	23532969
chr4	26323192	26323472
chr4	27437951	27438170
chr4	28898825	28899053
chr4	35428935	35429421
chr4	36941595	36941877
chr4	37148653	37148875
chr4	37257281	37257475
chr4	37675618	37675853
chr4	37921788	37921991
chr4	41373939	41374340
chr4	42100929	42101161
chr4	42356667	42356883
chr4	42566047	42566711
chr4	42915860	42916352
chr4	43082554	43082749
chr4	44489451	44489658
chr4	44949524	44949817
chr4	45037709	45037928
chr4	45535070	45535277
chr4	45615809	45616037
chr4	46765422	46765678
chr4	54929738	54929966
chr4	55490287	55490508
chr4	56082957	56083170
chr4	56120929	56121224
chr4	56262431	56262927
chr4	58143040	58143249
chr4	58297236	58297452
chr4	60543605	60543951
chr4	62952304	62952645
chr4	63342173	63342455
chr4	63359015	63359224
chr4	64656872	64657077
chr4	70042974	70043288
chr4	71374553	71374984
chr4	72164928	72165417
chr4	73001743	73001963
chr4	76265175	76265467
chr4	80291406	80291608
chr4	81189310	81189613
chr4	82452735	82453495
chr4	82631979	82632808
chr4	83811216	83812115
chr4	84696271	84696845
chr4	85231046	85231254
chr4	88216132	88216535
chr4	91759930	91760249
chr4	92584462	92584686
chr4	93178812	93180361
chr4	96721588	96721885
chr4	96787577	96787774
chr4	98657414	98658184
chr4	100759502	100760070
chr4	106933268	106933527
chr4	107778334	107778561
chr4	108709658	108709908
chr4	113377035	113377233
chr4	122444973	122445284
chr4	130807912	130808178
chr4	139271763	139271977
chr4	141740261	141740506
chr4	141998134	141998332
chr4	143566472	143566884
chr4	144781532	144782116
chr4	144927417	144927731
chr4	146138349	146138615
chr4	146402484	146403254
chr4	147081120	147081327
chr4	147159410	147159786
chr4	147459678	147460006
chr4	147668442	147668780
chr4	151831665	151831986
chr4	152827643	152827935
chr4	152943017	152943216
chr4	154749614	154750182
chr4	155002826	155003688
chr4	155674898	155675112
chr4	159752628	159752870
chr4	160798103	160798709
chr4	162663133	162663524
chr4	163184094	163184814
chr4	164088978	164089180
chr4	164854756	164855152
chr4	170881545	170881955
chr4	172459213	172459625
chr4	172524776	172524980
chr4	173832004	173832224
chr4	177712140	177712540
chr4	178312839	178313055
chr4	178683973	178684478
chr4	181661550	181662021
chr4	184021075	184021669
chr4	184694044	184694376
chr4	187645306	187645945
chr4	190734034	190734241
chr4	190749062	190749261
chr5	758233	758430
chr5	795581	795774
chr5	1052835	1053031
chr5	1893021	1893221
chr5	2233238	2233445
chr5	2311136	2311337
chr5	2376794	2377079
chr5	2410183	2410832
chr5	2436067	2436589
chr5	2443012	2443223
chr5	2462589	2462799
chr5	2469261	2469534
chr5	2570765	2570963
chr5	2863553	2863785
chr5	3119294	3120133
chr5	3353543	3353824
chr5	3400475	3401228
chr5	3457987	3458189
chr5	3577485	3577734
chr5	3636767	3637041
chr5	3883952	3884183
chr5	4145016	4145239
chr5	4475240	4475448
chr5	4897364	4897639
chr5	4899722	4899944
chr5	4910286	4910805
chr5	4970843	4971388
chr5	5249879	5250208
chr5	5835591	5835824
chr5	6279465	6279811
chr5	6545481	6545674
chr5	6854997	6855425
chr5	7201069	7201300
chr5	7247427	7248514
chr5	7553028	7553884
chr5	7784179	7784405
chr5	8205586	8205801
chr5	8338547	8338811
chr5	10941302	10941891
chr5	11140164	11140717
chr5	11148506	11148852
chr5	14144259	14144746
chr5	18567698	18567894
chr5	18799966	18800339
chr5	22008791	22008996
chr5	22118784	22119068
chr5	23750541	23750743
chr5	24398603	24398964
chr5	29006019	29006236
chr5	30233467	30233906
chr5	30349153	30349359
chr5	31805134	31805663
chr5	36563185	36563392
chr5	42294749	42295355
chr5	42694107	42695144
chr5	43863813	43864026
chr5	44183570	44184223
chr5	44579474	44579867
chr5	45023281	45023605
chr5	45346921	45347164
chr5	50173644	50173926
chr5	51011594	51011886
chr5	57491834	57492705
chr5	57755088	57755621
chr5	59242128	59242348
chr5	59318588	59318824
chr5	61050036	61050271
chr5	61417584	61417807
chr5	62754653	62754847
chr5	62863099	62863847
chr5	63025594	63026590
chr5	63188705	63189096
chr5	63715583	63715925
chr5	67471708	67472599
chr5	72740427	72742932
chr5	72794790	72795253
chr5	74316888	74317134
chr5	74565416	74565625
chr5	74579967	74580172
chr5	74596724	74596943
chr5	75093989	75094416
chr5	75190413	75190728
chr5	75207823	75208059
chr5	75336643	75337758
chr5	75405849	75406460
chr5	75574109	75574607
chr5	75601124	75601648
chr5	75918225	75918485
chr5	76574100	76574313
chr5	76859080	76859696
chr5	79167279	79167473
chr5	84399892	84400166
chr5	86974313	86974940
chr5	87239019	87239247
chr5	90678380	90678881
chr5	93164449	93164672
chr5	98105730	98106350
chr5	99266861	99267066
chr5	101158778	101159034
chr5	101366599	101366803
chr5	101656674	101657495
chr5	109373492	109373688
chr5	110284883	110285513
chr5	113100883	113101148
chr5	113110574	113111010
chr5	113128031	113128753
chr5	113749116	113749311
chr5	113910307	113910560
chr5	115001854	115002062
chr5	116032138	116032333
chr5	116045168	116045632
chr5	116271106	116271422
chr5	116634661	116635193
chr5	117041981	117042428
chr5	117318599	117318869
chr5	123857645	123858149
chr5	124567801	124568004
chr5	126420691	126421231
chr5	126853648	126854086
chr5	128663587	128663780
chr5	131132217	131132472
chr5	135653641	135654355
chr5	136298172	136298426
chr5	137424602	137425158
chr5	137878019	137878520
chr5	137910442	137910971
chr5	143841239	143841466
chr5	146258350	146258588
chr5	148930342	148930575
chr5	150315996	150316332
chr5	151065643	151066240
chr5	151452279	151452752
chr5	151664398	151665032
chr5	151746538	151747175
chr5	151780125	151780318
chr5	153156103	153156326
chr5	153877900	153878161
chr5	155278733	155279048
chr5	155427358	155427679
chr5	155580382	155580884
chr5	155643366	155643817
chr5	155961397	155961716
chr5	156060608	156061128
chr5	156393479	156393845
chr5	156492516	156492730
chr5	158635367	158635817
chr5	160054157	160054783
chr5	160106264	160106871
chr5	160111145	160111678
chr5	160394413	160394817
chr5	160674901	160675522
chr5	161846965	161847911
chr5	161977015	161977293
chr5	162156706	162156956
chr5	165821305	165821549
chr5	166590927	166591410
chr5	166745909	166746541
chr5	169566271	169566991
chr5	170040907	170041100
chr5	170939882	170940135
chr5	172057205	172057445
chr5	172476169	172476919
chr5	174467433	174467644
chr5	174478539	174478761
chr5	177757248	177757474
chr5	178701818	178702150
chr5	179126247	179126710
chr6	1091797	1092079
chr6	1847742	1847958
chr6	1992701	1993201
chr6	2520222	2520443
chr6	5743585	5743816
chr6	5961369	5961849
chr6	6167706	6168492
chr6	6352932	6353224
chr6	6408533	6408738
chr6	6419312	6419742
chr6	7392697	7393347
chr6	8638684	8638903
chr6	9581939	9582134
chr6	10733103	10733335
chr6	20040230	20040557
chr6	23156965	23157248
chr6	23335208	23335712
chr6	24052288	24052626
chr6	24396704	24396937
chr6	24720285	24720575
chr6	33831567	33831796
chr6	36562584	36564169
chr6	36646629	36647625
chr6	36944649	36944857
chr6	36953032	36953287
chr6	37176822	37177031
chr6	38670345	38670760
chr6	38905415	38905718
chr6	39164633	39165164
chr6	39259843	39260043
chr6	39466862	39467107
chr6	39835946	39836339
chr6	39990209	39990413
chr6	40129714	40129930
chr6	41060204	41060601
chr6	43544366	43544882
chr6	46743122	46744212
chr6	50199162	50199470
chr6	51751244	51751503
[truncated: 892 more rows]

## Sheet: Peaks_in_EGFP-SGF29-R207P
The SGF29 binding sites identifed in hMPCs transduced with lentiviruses expressing EGFP-SGF29-R207P
Chrom	Start	End
chr1	2740042	2740264
chr1	2817812	2818088
chr1	3199658	3199864
chr1	3339487	3339808
chr1	5402932	5403218
chr1	5468568	5468894
chr1	5748992	5749535
chr1	10739715	10739985
chr1	18703714	18704063
chr1	26947466	26947773
chr1	27013409	27013623
chr1	27018733	27020270
chr1	27021932	27022343
chr1	30466057	30466262
chr1	37201028	37201867
chr1	37231190	37231418
chr1	82266913	82267168
chr1	83989478	83990239
chr1	99424172	99424395
chr1	104210451	104211042
chr1	149204476	149205057
chr1	149284774	149285082
chr1	165339385	165340220
chr1	200638900	200639147
chr1	217286547	217286940
chr1	234056086	234056915
chr1	234917828	234918244
chr1	236522541	236522931
chr1	239260291	239260522
chr10	18852059	18852681
chr10	23800332	23800549
chr10	25505455	25505739
chr10	38358604	38358831
chr10	38489810	38490056
chr10	44848157	44848403
chr10	52109103	52109510
chr10	54566907	54567193
chr10	80827385	80828743
chr10	87414231	87414586
chr10	95464663	95464871
chr10	108784396	108785180
chr10	125180788	125180996
chr10	125447729	125448002
chr10	130537671	130538055
chr10	131083581	131083932
chr10	131639419	131640091
chr11	5527963	5528786
chr11	29804876	29805083
chr11	38777888	38778182
chr11	48379537	48379993
chr11	61348832	61349491
chr11	62598854	62599085
chr11	71752686	71752895
chr11	118306816	118307151
chr12	14410608	14411641
chr12	31233618	31233855
chr12	53297230	53297494
chr12	57853276	57853548
chr12	115754677	115754933
chr12	126760233	126760461
chr12	131574356	131574563
chr13	19533299	19533544
chr13	70212651	70212909
chr13	112607776	112607983
chr14	20311521	20312249
chr14	20332069	20332399
chr14	20336275	20336906
chr14	25216140	25216355
chr14	39091971	39092570
chr14	78792732	78792984
chr14	78803574	78803976
chr14	85184817	85185733
chr14	94236022	94236746
chr14	97756447	97756782
chr14	98020331	98020644
chr14	98535579	98535792
chr14	102071849	102072117
chr14	102190550	102191763
chr14	105039472	105039792
chr14	106438498	106438804
chr14	106785223	106785841
chr14	106798587	106801515
chr14	106802361	106805138
chr14	106807364	106807920
chr14	106810084	106812733
chr15	24941894	24942159
chr15	25487536	25487790
chr15	63768591	63768807
chr15	63796661	63796907
chr15	64752534	64752859
chr15	78000967	78001173
chr15	86859849	86860054
chr15	95156232	95156627
chr16	5213356	5213576
chr16	5318114	5318337
chr16	5853018	5853255
chr16	10215059	10215313
chr16	32558196	32558465
chr16	32849077	32849443
chr16	49389167	49389393
chr16	62765926	62766375
chr16	65818098	65818373
chr16	78133310	78133572
chr16	78833318	78833531
chr16	81798753	81799137
chr17	2304351	2305169
chr17	7620472	7620686
chr17	11283081	11283350
chr17	11541567	11542268
chr17	21136338	21136576
chr17	21209283	21209710
chr17	21227180	21228134
chr17	21231292	21232005
chr17	21239915	21241182
chr17	21244440	21244827
chr17	21245663	21246329
chr17	21247371	21248377
chr17	21305749	21306200
chr17	21308376	21309578
chr17	21313619	21316570
chr17	21318242	21319415
chr17	21325581	21327655
chr17	21329760	21330190
chr17	22006074	22006605
chr17	29035033	29036304
chr17	31858451	31858761
chr17	31947575	31947943
chr17	32307032	32307444
chr17	61919885	61920335
chr18	4181982	4182196
chr18	11261174	11261457
chr18	14994272	14995076
chr18	33709401	33709840
chr18	35073870	35074115
chr18	62480827	62481161
chr18	73264710	73265340
chr18	75332647	75332890
chr19	2462976	2463236
chr19	3721048	3721630
chr19	4791636	4791862
chr19	14317608	14318980
chr19	21754092	21754476
chr19	22753222	22753739
chr19	28184157	28184493
chr19	29434159	29434410
chr19	29890725	29890938
chr19	30803925	30804170
chr19	34257398	34258163
chr19	55727559	55728080
chr2	3848682	3849403
chr2	14426117	14426358
chr2	20415719	20416614
chr2	21446283	21446495
chr2	23010094	23010368
chr2	32235858	32236149
chr2	51491007	51491244
chr2	65662818	65663108
chr2	81421972	81422503
chr2	89072936	89073501
chr2	95992482	95993342
chr2	97304021	97304291
chr2	104198112	104198340
chr2	126615668	126615941
chr2	127713981	127714370
chr2	134865185	134865449
chr2	148198683	148199559
chr2	166828518	166828833
chr2	171482122	171482641
chr2	232571391	232571769
chr20	23809003	23809581
chr20	31546076	31546427
chr20	31879912	31880519
chr20	40726285	40726618
chr20	52566744	52567049
chr20	59224665	59225043
chr20	61160570	61160806
chr21	9417032	9417317
chr21	10411294	10411912
chr21	10423215	10423676
chr21	10427854	10428168
chr21	10429694	10430494
chr21	10437208	10437549
chr21	10442404	10443661
chr21	10446514	10446890
chr21	10449743	10450679
chr21	10466783	10467583
chr21	10472985	10473326
chr21	10480220	10480430
chr21	10495124	10495375
chr21	10498719	10498980
chr21	10521487	10521756
chr21	10567619	10568298
chr21	10585614	10586464
chr21	10587383	10588259
chr21	10596096	10599834
chr21	10601602	10610639
chr21	10611519	10613058
chr21	10616641	10617824
chr21	10619445	10619953
chr21	10622461	10625512
chr21	10627600	10630962
chr21	10632696	10634040
chr21	10636276	10636789
chr21	10640901	10641316
chr21	10644087	10645491
chr21	10864171	10867283
chr21	10868319	10873586
chr21	10875338	10877961
chr21	10879702	10881669
chr21	10887068	10889345
chr21	10890391	10890765
chr21	10896102	10896570
chr21	10903986	10904410
chr21	10908153	10908441
chr21	10914184	10914466
chr21	10916753	10917060
chr21	10919698	10920212
chr21	10935317	10936040
chr21	10936886	10938280
chr21	10940080	10940315
chr21	10941216	10942067
chr21	10943502	10943816
chr21	10950581	10950837
chr21	10967720	10968588
chr21	10976717	10977644
chr21	10985712	10986023
chr21	10989865	10990251
chr21	10993635	10995221
chr21	14378588	14378834
chr21	15246959	15248423
chr21	15254992	15255527
chr21	15264255	15264902
chr21	19460399	19461022
chr21	25205062	25205381
chr21	43298823	43299670
chr21	43585367	43585858
chr21	43647076	43647338
chr21	43680106	43680559
chr21	43960182	43960429
chr21	43967760	43968226
chr21	45824196	45824627
chr22	17114788	17115095
chr22	17414735	17415646
chr22	17491368	17491594
chr22	22907425	22907790
chr22	26064736	26064997
chr22	26441920	26442268
chr22	26634111	26634374
chr22	48448359	48448638
chr22	48494729	48494956
chr22	48989019	48989230
chr22	49023199	49023533
chr22	49550618	49551369
chr22	49591424	49591854
chr22	49879632	49879868
chr22	49892777	49893004
chr22	50079817	50080280
chr3	2127049	2127950
chr3	4237167	4237739
chr3	6590845	6591485
chr3	7029158	7029483
chr3	13368736	13368987
chr3	26792017	26792679
chr3	32446453	32446672
chr3	49170499	49171171
chr3	54180907	54181787
chr3	54364732	54364946
chr3	123789259	123789579
chr3	152879521	152879938
chr4	3574238	3574699
chr4	3576952	3579363
chr4	3582688	3583694
chr4	3588377	3588830
chr4	3591506	3592544
chr4	3609056	3609261
chr4	3610685	3611331
chr4	3629357	3630367
chr4	3678283	3679225
chr4	53197351	53197566
chr4	63700584	63700872
chr4	107570525	107571099
chr4	170947645	170948636
chr5	3333758	3334024
chr5	4778478	4778803
chr5	6184498	6184902
chr5	74162333	74162538
chr5	75680065	75680746
chr5	77655989	77656288
chr5	96270924	96271763
chr5	98552905	98553241
chr5	101012378	101012606
chr5	154619345	154619650
chr5	159350205	159350461
chr5	161675506	161675828
chr5	177699295	177700201
chr6	38852204	38853123
chr6	51342374	51342824
chr6	62435081	62435681
chr6	62900384	62900676
chr6	86464371	86464596
chr6	86618354	86618644
chr6	103676084	103676485
chr6	116892324	116892560
chr6	119718964	119719184
chr6	139695978	139696507
chr6	161699611	161699843
chr6	165114083	165114506
chr6	165391663	165391966
chr7	4125765	4126007
chr7	10360956	10361164
chr7	30068067	30068359
chr7	49622152	49622427
chr7	55319228	55319444
chr7	56560873	56561159
chr7	62194102	62194337
chr7	62287380	62287637
chr7	62315969	62316269
chr7	62482389	62482861
chr7	62530557	62531451
chr7	62543524	62543826
chr7	62566777	62567295
chr7	62627752	62628536
chr7	67169749	67170490
chr7	68699015	68699278
chr7	68809231	68809473
chr7	151978709	151979738
chr7	152133873	152134114
chr8	1113694	1113988
chr8	2197683	2197915
chr8	2213214	2214010
chr8	2236105	2236310
chr8	2269583	2269791
chr8	19674707	19675421
chr8	47247071	47247750
chr8	47758829	47759610
chr8	55771356	55771919
chr8	56275258	56275520
chr8	106205960	106206214
chr8	111074775	111075020
chr8	136777283	136777514
chr8	140215272	140215480
chr8	141473296	141473510
chr8	143001242	143001575
chr8	143659561	143659848
chr9	2241844	2242109
chr9	21974685	21974938
chr9	23602992	23603398
chr9	25248719	25248954
chr9	28366010	28366236
chr9	44799630	44799999
chr9	117086234	117088325
chr9	122377165	122377426
chr9	140779941	140780529
chrX	5392474	5392978
chrX	11446298	11446633
chrX	13879406	13879646
chrX	14580922	14581181
chrX	19986169	19986393
chrX	23964083	23964306
chrX	26621690	26621896
chrX	32862848	32863074
chrX	33518396	33518686
chrX	35424316	35424554
chrX	36795911	36796157
chrX	38290460	38290672
chrX	39021121	39021600
chrX	39394066	39394319
chrX	47217655	47217862
chrX	48844796	48845037
chrX	48900563	48900768
chrX	49028373	49028918
chrX	49088202	49088482
chrX	50617354	50617588
chrX	52635280	52635496
chrX	62889583	62889826
chrX	63921853	63922145
chrX	65584366	65585273
chrX	65657563	65657785
chrX	66309598	66309957
chrX	68199020	68199866
chrX	68413752	68414631
chrX	70595065	70595352
chrX	71526807	71527670
chrX	73658084	73658893
chrX	74254614	74254866
chrX	74854788	74854995
chrX	76022404	76022622
chrX	77676045	77676359
chrX	78504357	78504565
chrX	79906452	79906667
chrX	80257073	80257287
chrX	81474905	81475111
chrX	82548996	82549213
chrX	83495282	83495586
chrX	84181177	84181408
chrX	88288200	88288804
chrX	92518883	92519158
chrX	98070683	98071438
chrX	100760961	100761439
chrX	103331907	103332119
chrX	109144273	109144699
chrX	110149446	110150266
chrX	111094247	111094453
chrX	111116449	111117306
chrX	112498697	112499357
chrX	116723920	116724150
chrX	119802581	119802825
chrX	122047681	122047892
chrX	127689359	127689712
chrX	129300036	129300337
chrX	131248698	131248906
chrX	131496961	131497180
chrX	132195386	132196112
chrX	134143972	134144383
chrX	136408068	136408644
chrX	136938535	136938935
chrX	137735984	137736198
chrX	139465987	139466874
chrX	139671721	139672239
chrX	141119232	141119575
chrX	143868898	143869146
chrX	144264877	144265230
chrX	148687282	148687513
chrX	149438384	149438749
chrX	151822710	151823593
chrX	152724351	152724557

## Sheet: Peaks_in_EGFP-SGF29-194A
The SGF29 binding sites identifed in hMPCs transduced with lentiviruses expressing EGFP-SGF29-194A
Chrom	Start	End
chr1	6764672	6764969
chr1	10116672	10117062
chr1	16220492	16220862
chr1	17495601	17496161
chr1	19509985	19510193
chr1	19950366	19950752
chr1	22784046	22784235
chr1	26734909	26735252
chr1	32623882	32624281
chr1	35617293	35617501
chr1	36008281	36008950
chr1	36458659	36459515
chr1	45368947	45369212
chr1	49940793	49941042
chr1	50167010	50167205
chr1	52899949	52900270
chr1	52956268	52956463
chr1	53275553	53276275
chr1	56750905	56751138
chr1	57890520	57891288
chr1	60976140	60976343
chr1	61586637	61587056
chr1	64620325	64620727
chr1	65958607	65958861
chr1	66852435	66852632
chr1	68519021	68519396
chr1	69242133	69242375
chr1	71492211	71492562
chr1	71870137	71872338
chr1	72239173	72239367
chr1	72691861	72692281
chr1	73986666	73986918
chr1	74040175	74040799
chr1	78433836	78434104
chr1	79164014	79164548
chr1	79371236	79371444
chr1	79761544	79761954
chr1	80374119	80374682
chr1	84926251	84926804
chr1	85022755	85022946
chr1	85727811	85728439
chr1	86046494	86048858
chr1	86049734	86050934
chr1	86466147	86466462
chr1	86822162	86823054
chr1	86984362	86984563
chr1	88572205	88572424
chr1	88823471	88823685
chr1	93102219	93102501
chr1	93136497	93136715
chr1	93309117	93310200
chr1	93675309	93675571
chr1	95604485	95605221
chr1	100972711	100973185
chr1	101409120	101409919
chr1	103472516	103472739
chr1	104977597	104977825
chr1	105883415	105883689
chr1	106713103	106713495
chr1	107414567	107414837
chr1	108258406	108258624
chr1	108363137	108363391
chr1	117976779	117976979
chr1	153984361	153984556
chr1	155608270	155608463
chr1	159545208	159545606
chr1	163056767	163057421
chr1	167808596	167809020
chr1	169808347	169808974
chr1	169915782	169916496
chr1	170299799	170300239
chr1	170418973	170419217
chr1	172274145	172274377
chr1	172318989	172319746
chr1	172572163	172572395
chr1	174739720	174740436
chr1	180301901	180302133
chr1	180451326	180451531
chr1	189042592	189042788
chr1	191749573	191749811
chr1	191811318	191811950
chr1	192033822	192034544
chr1	192360032	192360746
chr1	193420132	193420359
chr1	193534197	193534751
chr1	195505199	195505714
chr1	195811464	195811666
chr1	197577200	197577443
chr1	198653637	198653942
chr1	199176194	199176446
chr1	199778969	199779217
chr1	202338025	202338476
chr1	207261102	207261292
chr1	207826605	207826831
chr1	210422542	210422928
chr1	210595435	210595707
chr1	213752950	213753154
chr1	215960705	215961247
chr1	215967868	215968221
chr1	216091901	216092117
chr1	217227509	217228282
chr1	219865226	219865893
chr1	220413568	220414079
chr1	221333221	221333468
chr1	225394082	225394368
chr1	225484650	225484878
chr1	228300362	228300604
chr1	231067796	231067984
chr1	234535786	234536047
chr1	236475461	236475698
chr1	236946134	236946413
chr1	237038288	237038486
chr1	243731205	243731549
chr1	246646207	246646425
chr10	227540	228243
chr10	288637	288833
chr10	1108740	1108939
chr10	2822441	2823008
chr10	4180106	4180704
chr10	10170640	10170897
chr10	10359642	10359950
chr10	10886998	10887660
chr10	17083790	17084081
chr10	17226167	17226361
chr10	18415230	18415957
chr10	21963317	21963520
chr10	28655704	28655953
chr10	28983952	28984212
chr10	29592920	29593370
chr10	29663125	29663324
chr10	31771082	31771286
chr10	32157745	32158360
chr10	33111922	33112377
chr10	34666823	34667047
chr10	35517079	35517292
chr10	36390472	36390813
chr10	36479746	36479960
chr10	44262046	44262303
chr10	52845006	52845232
chr10	53347195	53347575
chr10	53395320	53395596
chr10	56222542	56222870
chr10	57491326	57491519
chr10	59944427	59945139
chr10	60281265	60281467
chr10	62286007	62286627
chr10	62498381	62498745
chr10	62597654	62597862
chr10	62906186	62906390
chr10	66493749	66493986
chr10	69826068	69826862
chr10	72549010	72549340
chr10	72987539	72987734
chr10	74979884	74980733
chr10	76891201	76891459
chr10	79129788	79130551
chr10	86051215	86051403
chr10	86202390	86202613
chr10	88135231	88135437
chr10	90128009	90128207
chr10	90440582	90440813
chr10	92379133	92380051
chr10	92670331	92670956
chr10	92954898	92955124
chr10	93328081	93328475
chr10	93886474	93886706
chr10	94104136	94104539
chr10	94254423	94254643
chr10	96232214	96232822
chr10	100128746	100128983
chr10	111887662	111888381
chr10	112475371	112475609
chr10	114376677	114376986
chr10	114457087	114457612
chr10	117228039	117228233
chr10	117489374	117489603
chr10	120795610	120795950
chr10	127453008	127453231
chr10	131052881	131053650
chr10	135304000	135304269
chr11	3903485	3904344
chr11	5064066	5064284
chr11	6743917	6744135
chr11	8855928	8856332
chr11	9836901	9837240
chr11	13750622	13751011
chr11	20249178	20249562
chr11	22878444	22878797
chr11	23970290	23970653
chr11	25504270	25504503
chr11	25890979	25891231
chr11	26191821	26192051
chr11	26224091	26224679
chr11	27055885	27056111
chr11	27333059	27333287
chr11	27918236	27918628
chr11	28831248	28831656
chr11	31361198	31361400
chr11	34719139	34719602
chr11	35767720	35767987
chr11	38239260	38239777
chr11	42062149	42062429
chr11	42286542	42287142
chr11	43769881	43770107
chr11	45370926	45371344
chr11	47144441	47144730
chr11	56585916	56586258
chr11	58027142	58027357
chr11	58331414	58332085
chr11	58607236	58607439
chr11	64923650	64924055
chr11	65191784	65192148
chr11	65275386	65275903
chr11	66378301	66378499
chr11	73826199	73826868
chr11	73930564	73931311
chr11	75668549	75669177
chr11	76218984	76219209
chr11	76787331	76788136
chr11	77160082	77160296
chr11	77579644	77580214
chr11	77648850	77649046
chr11	80567044	80567956
chr11	84547079	84547378
chr11	85091934	85092228
chr11	85600079	85600350
chr11	88613923	88614112
chr11	89412630	89413417
chr11	89926494	89927021
chr11	93730411	93730710
chr11	94220861	94221225
chr11	96545140	96545371
chr11	97233332	97233610
chr11	97622294	97622520
chr11	97827130	97827373
chr11	100651565	100651803
chr11	101148432	101148743
chr11	101905676	101905975
chr11	102879095	102879297
chr11	103069037	103069269
chr11	103239351	103239554
chr11	105775124	105775331
chr11	107084363	107084821
chr11	108613658	108613916
chr11	108716971	108717173
chr11	109123825	109124053
chr11	109130777	109131566
chr11	109732598	109732799
chr11	111524584	111524788
chr11	116805335	116805591
chr11	118236943	118237188
chr11	118638498	118638724
chr11	119441506	119442227
chr11	121287666	121287889
chr11	125475894	125476284
chr11	125927638	125927857
chr11	128152422	128152620
chr11	132117734	132117968
chr12	717200	717389
chr12	1275050	1275546
chr12	3896397	3896592
chr12	7625109	7625300
chr12	7703923	7704531
chr12	9154518	9155049
chr12	9885960	9886169
chr12	10909530	10910009
chr12	12576682	12577282
chr12	15718320	15718939
chr12	16567898	16568809
chr12	18466305	18466537
chr12	18479909	18480744
chr12	19232554	19232781
chr12	20266292	20266658
chr12	20280243	20280450
chr12	20476032	20476272
chr12	20622410	20622880
chr12	20645845	20646403
chr12	21592883	21593089
chr12	21625581	21625787
chr12	21858154	21858774
chr12	22851171	22851614
chr12	22951852	22952071
chr12	23023272	23023897
chr12	23939245	23939803
chr12	24217683	24218064
chr12	25652199	25652592
chr12	26597384	26597671
chr12	26969322	26969516
chr12	27199055	27199250
chr12	27218229	27218423
chr12	27458676	27458961
chr12	28095357	28095630
chr12	30545586	30545803
chr12	32500168	32500368
chr12	33073143	33073338
chr12	42787646	42788363
chr12	43872859	43873049
chr12	45942574	45943254
chr12	46672576	46673222
chr12	46693747	46694283
chr12	50839062	50839669
chr12	59127348	59127549
chr12	60653606	60654048
chr12	61154905	61155541
chr12	62762204	62762882
chr12	64190215	64190447
chr12	64194182	64194372
chr12	64390785	64390983
chr12	68510451	68510659
chr12	69495097	69495698
chr12	69743884	69744095
chr12	70713531	70713907
chr12	73234446	73234781
chr12	73694427	73694629
chr12	73996187	73996556
chr12	74346571	74346776
chr12	74816330	74816578
chr12	75000406	75001217
chr12	75901706	75902385
chr12	75938006	75938249
chr12	78461187	78461563
chr12	79414457	79415262
chr12	80811862	80812645
chr12	82604974	82605187
chr12	83359187	83359460
chr12	83717240	83717561
chr12	84704242	84705065
chr12	85944766	85944954
chr12	86949260	86949653
chr12	88047274	88048124
chr12	89331208	89331862
chr12	91642339	91642943
chr12	91859145	91859393
chr12	92302384	92302630
chr12	92325161	92325651
chr12	92677917	92678132
chr12	93059302	93060155
chr12	94487186	94487591
chr12	95704866	95705096
chr12	95879469	95879732
chr12	96295917	96296144
chr12	96410831	96411047
chr12	98683805	98683993
chr12	99284202	99284490
chr12	101055494	101055818
chr12	105297156	105297608
chr12	106453558	106454009
chr12	109424576	109425225
chr12	110618254	110618545
chr12	115810689	115810911
chr12	120489046	120489246
chr12	124198504	124198833
chr12	126342882	126343173
chr12	126625622	126625869
chr13	20418804	20419671
chr13	22101483	22101689
chr13	24110743	24111073
chr13	24215336	24215582
chr13	26162273	26162675
chr13	26574328	26574618
chr13	30703903	30704205
chr13	31766854	31767433
chr13	31859912	31860113
chr13	32044133	32044327
chr13	33105568	33105794
chr13	34947816	34948040
chr13	35369191	35369404
chr13	35586419	35586955
chr13	36469623	36469818
chr13	42506863	42507066
chr13	42749937	42750183
chr13	45729445	45729656
chr13	49643631	49643826
chr13	51522621	51522841
chr13	52526992	52527262
chr13	55141064	55141294
chr13	55798728	55799481
chr13	59119568	59119878
chr13	60988126	60988459
chr13	61397206	61397983
chr13	62656738	62656952
chr13	63191926	63192709
chr13	64686404	64686986
chr13	64992858	64993522
chr13	65303556	65303770
chr13	65648844	65649772
chr13	66141060	66141483
chr13	66605003	66605524
chr13	66769472	66769803
chr13	66788517	66788775
chr13	69323731	69324194
chr13	70022420	70022712
chr13	71470923	71471143
chr13	72922721	72922932
chr13	73245010	73245263
chr13	73548255	73549069
chr13	74322012	74322239
chr13	74464480	74464740
chr13	74549292	74549583
chr13	75459662	75460294
chr13	75636075	75636816
chr13	75838647	75839566
chr13	78968392	78968760
chr13	80106214	80106593
chr13	82242185	82242399
chr13	83893061	83893551
chr13	85132331	85132668
chr13	85780165	85780371
chr13	86095632	86095892
chr13	88700319	88700527
chr13	90129660	90129897
chr13	90787214	90787973
chr13	92218775	92219257
chr13	93786564	93786801
chr13	94309460	94309802
chr13	94797376	94797810
chr13	96475791	96475988
chr13	96587478	96587851
chr13	98103780	98103972
chr13	99726350	99726583
chr13	100916639	100916891
chr13	101962176	101962612
chr13	103891364	103891687
chr13	104358812	104359030
chr13	105720532	105720792
chr13	106876944	106877687
chr13	110367023	110367863
chr13	110856927	110857193
chr14	22137160	22137438
chr14	22476521	22476841
chr14	22603450	22603849
chr14	26913766	26913991
chr14	27441019	27441797
chr14	28369453	28369679
chr14	30082058	30082262
chr14	30370587	30370810
chr14	31384994	31385387
chr14	33309164	33309491
chr14	33661102	33661680
chr14	39355601	39355919
chr14	39533486	39533948
chr14	41313970	41314172
chr14	42838916	42839436
chr14	43230826	43231032
chr14	46889492	46889947
chr14	50133696	50133923
chr14	51615035	51615241
chr14	53101482	53102235
chr14	58802866	58803075
chr14	59719635	59720219
chr14	60737105	60737296
chr14	64348743	64348997
chr14	65180304	65180503
chr14	68576933	68577208
chr14	68698955	68699202
chr14	69878204	69878612
chr14	70434340	70434655
chr14	72419029	72419224
chr14	73633461	73633735
chr14	75463443	75463631
chr14	81095656	81096473
chr14	83595852	83596105
chr14	84038836	84039394
chr14	84657751	84657969
chr14	95357312	95357538
chr14	98274599	98275200
chr15	22379683	22380003
chr15	23769512	23770012
chr15	24295142	24295369
chr15	27439338	27439576
chr15	33771645	33772204
chr15	35244341	35244593
chr15	36099307	36099668
chr15	38731771	38731962
chr15	38901134	38901338
chr15	39873707	39875513
chr15	39878946	39880544
chr15	39884384	39884939
chr15	39889992	39891570
chr15	40972792	40973236
chr15	41020659	41020866
chr15	42480846	42481070
chr15	43783950	43784599
chr15	44602152	44602419
chr15	44798312	44798517
chr15	45054530	45055378
chr15	47205440	47205913
chr15	47690190	47690408
chr15	48791899	48792105
chr15	48879090	48879368
chr15	49068303	49068502
chr15	50620507	50621317
chr15	52084959	52085173
chr15	52609676	52609887
chr15	54605826	54606021
chr15	56408780	56408988
chr15	56410834	56411096
chr15	56659803	56660156
chr15	57024027	57024245
chr15	57152480	57152671
chr15	58494245	58494435
chr15	58763605	58764097
chr15	59354193	59354877
chr15	62417196	62417503
chr15	63841607	63841799
chr15	63868784	63869631
chr15	63963442	63964110
chr15	65306348	65306599
chr15	66098437	66098706
chr15	67730418	67731137
chr15	67951569	67951830
chr15	68777768	68777993
chr15	69123371	69123563
chr15	70965301	70965516
chr15	71115332	71115546
chr15	72014381	72014584
chr15	73852753	73853329
chr15	77218694	77219073
chr15	77232987	77233287
chr15	77533160	77533582
chr15	77887739	77887953
chr15	80714043	80714258
chr15	80797441	80797935
chr15	81168244	81169069
chr15	81241687	81241982
chr15	90230839	90231099
chr15	92089836	92090587
chr15	95765438	95765964
chr15	96081156	96081361
chr15	97765902	97766192
chr15	98038313	98038673
chr15	100140686	100141078
chr16	2872695	2872885
chr16	3821471	3821725
chr16	9894446	9894772
chr16	14630331	14630819
chr16	15705558	15705896
chr16	15962670	15962860
chr16	23067839	23068050
chr16	27275485	27275713
chr16	32839931	32840173
chr16	47634319	47634636
chr16	47636052	47636372
chr16	47940912	47941128
chr16	53716124	53716555
chr16	58420311	58420590
chr16	59309094	59309331
chr16	59958323	59958853
chr16	59994677	59995689
chr16	60097559	60097777
chr16	60138244	60138441
chr16	61588805	61589017
chr16	62803162	62803395
chr16	65289232	65289448
chr16	67254546	67255076
chr16	72477030	72477361
chr16	73046471	73046952
chr16	76714069	76714295
chr16	80127220	80127480
chr16	86590758	86591127
chr17	3237510	3237752
chr17	6132805	6133140
chr17	6725751	6726127
chr17	14467431	14467784
chr17	14709702	14709923
chr17	15290729	15290951
chr17	15800705	15800968
chr17	16523320	16523570
chr17	17287005	17287274
chr17	21063318	21063506
chr17	21718355	21718627
chr17	28011968	28012183
chr17	28792946	28793194
chr17	42287254	42287493
chr17	42505113	42505755
chr17	46332355	46332705
chr17	50721877	50722409
chr17	53152078	53152271
chr17	53859987	53860215
chr17	57916876	57918168
chr17	57920985	57921359
chr17	59995342	59995642
chr17	60091696	60092315
chr17	65088735	65088929
chr17	65658035	65658490
chr17	65743438	65743758
chr17	68225548	68225972
chr17	68676795	68677061
chr17	71054818	71055566
chr17	74588097	74588286
chr18	1844430	1844718
chr18	2069725	2069981
chr18	2540451	2540696
chr18	8445996	8446274
chr18	19493274	19493583
chr18	20091962	20092164
chr18	20191797	20192144
chr18	20357877	20358106
chr18	20402917	20403111
chr18	20410284	20411032
chr18	21292083	21292315
chr18	22648248	22648583
chr18	25882839	25883338
chr18	27136853	27137082
chr18	32223946	32224305
chr18	32916428	32916784
chr18	34548339	34548660
chr18	35981250	35981443
chr18	38422006	38422204
chr18	38564506	38564787
chr18	39251384	39251615
chr18	39431733	39431992
chr18	39560173	39560776
chr18	41228094	41228454
chr18	41586446	41586650
chr18	41739451	41739655
chr18	41879139	41879486
chr18	42830562	42830855
chr18	49908855	49909928
chr18	51931984	51932199
chr18	54323140	54323392
chr18	54607476	54607666
chr18	56823384	56823600
chr18	56926967	56927252
chr18	57726387	57726589
chr18	57882540	57882832
chr18	61591109	61591439
chr18	63205343	63205627
chr18	64772023	64772550
chr18	65240090	65240662
chr18	65659272	65659997
chr18	65832446	65833160
chr18	66821598	66822372
chr18	69352791	69352984
chr18	71043110	71043565
chr18	72676835	72677070
chr18	72759604	72759916
chr18	72891896	72892153
chr18	75143517	75143730
chr18	76929450	76929828
chr19	797510	797760
chr19	3328028	3328231
chr19	3484861	3485406
chr19	4769770	4769968
chr19	9639162	9639694
chr19	9678349	9678559
chr19	10120291	10120500
chr19	14006664	14006919
chr19	14151426	14152589
chr19	20389827	20390146
chr19	32345612	32345807
chr19	35134291	35134507
chr19	36939610	36940075
chr19	43660908	43661233
chr19	44293004	44293793
chr19	44710816	44711115
chr19	52543972	52544694
chr19	52735368	52735659
chr19	54675012	54675269
chr19	56939321	56939760
chr19	56963545	56963969
chr2	6414437	6414695
chr2	13098950	13099793
chr2	14399680	14399889
chr2	15279143	15279394
chr2	17317393	17317842
chr2	18457313	18457798
chr2	21522909	21523174
chr2	24902569	24902909
chr2	25825809	25827118
chr2	25867947	25868145
chr2	28223296	28223537
chr2	32741813	32742003
chr2	35739731	35739934
chr2	37134584	37134780
chr2	37319895	37320426
chr2	38293841	38294103
chr2	40933421	40934002
chr2	41394011	41394214
chr2	44154305	44154572
chr2	44316154	44316856
chr2	44357223	44357418
chr2	44445182	44445967
chr2	45321643	45322071
chr2	45346605	45346968
chr2	47689294	47689785
chr2	51908314	51909179
chr2	52275080	52275303
chr2	52365201	52365680
chr2	52461641	52461898
chr2	52746381	52746582
chr2	53203481	53203683
chr2	54934574	54934769
chr2	54957777	54957968
chr2	56150733	56151659
chr2	56919620	56920324
chr2	65473171	65473466
chr2	68570521	68570905
chr2	72691627	72692245
chr2	72742465	72742736
chr2	76867480	76867678
chr2	78061389	78061828
chr2	78075882	78076207
chr2	78936235	78936441
chr2	83547672	83548455
chr2	95881589	95882064
chr2	96340968	96341209
chr2	100244675	100244874
chr2	100353669	100354050
chr2	100980093	100980327
chr2	101894036	101894279
chr2	103330513	103330777
chr2	108243028	108243886
chr2	109853766	109853961
chr2	118314849	118315576
chr2	120586727	120586952
chr2	125330666	125331413
chr2	133979033	133979226
chr2	134691698	134691973
chr2	138259593	138260048
chr2	138853999	138854590
chr2	140271739	140271997
chr2	140682410	140683086
chr2	140882066	140882254
chr2	142054795	142055579
chr2	142888196	142888384
chr2	143978500	143978996
chr2	144314913	144315400
chr2	146021528	146021973
chr2	146733169	146733431
chr2	146812615	146812859
chr2	148691966	148692214
chr2	149564661	149565160
chr2	151300778	151300983
chr2	159420123	159420369
chr2	160182258	160182452
chr2	160610233	160610464
chr2	160716200	160716495
chr2	163188064	163188273
chr2	165519002	165519244
chr2	166477167	166477714
chr2	166821467	166821687
chr2	167126300	167126525
chr2	168005649	168005852
chr2	170770634	170770865
chr2	172390415	172390859
chr2	175487492	175487693
chr2	175979215	175980112
chr2	178371708	178372143
chr2	180370327	180371141
chr2	180833635	180833856
chr2	182414717	182414916
chr2	183831380	183832203
chr2	184673447	184673692
chr2	188153225	188153444
chr2	189803004	189803610
chr2	189857349	189857742
chr2	190030007	190030220
chr2	190631579	190631952
chr2	192322576	192322924
chr2	193166300	193166556
chr2	194027274	194027480
chr2	200406728	200406933
chr2	201703401	201703661
chr2	202202229	202202767
chr2	205241816	205242054
chr2	205944584	205944802
chr2	206079985	206081027
chr2	209834929	209835384
chr2	213010199	213010444
chr2	213278867	213279288
chr2	213949798	213950093
chr2	214155488	214155705
chr2	215620312	215620520
chr2	215941891	215942365
chr2	216255175	216255427
chr2	216357090	216357296
chr2	217626413	217626695
chr2	219781178	219781660
chr2	221308248	221308597
chr2	221446666	221446923
chr2	222705640	222705934
chr2	224400323	224400522
chr2	227244200	227244496
chr2	231310062	231310413
chr20	1837042	1837302
chr20	4504366	4504581
chr20	8004498	8004689
chr20	8756334	8756533
chr20	14376084	14376273
chr20	14572656	14573129
chr20	15424045	15424255
chr20	16572628	16572859
chr20	17410050	17410284
chr20	21367468	21367701
chr20	25577111	25577648
chr20	30316925	30317526
chr20	33672743	33673256
chr20	33811335	33811539
chr20	35332108	35332618
chr20	37369095	37369522
chr20	56698209	56698402
chr21	9420953	9421283
chr21	10402676	10404055
chr21	10453784	10454463
chr21	10458647	10459086
chr21	10481014	10481284
chr21	10483465	10484022
chr21	10519530	10519994
chr21	10535095	10535369
chr21	10586966	10587180
chr21	10588119	10588325
chr21	10894007	10894826
chr21	14373369	14374122
chr21	14385127	14385320
chr21	17274764	17275061
chr21	17626165	17626373
chr21	18235980	18236174
chr21	18590452	18590671
chr21	19637971	19638194
chr21	22732446	22732635
chr21	23108070	23108353
chr21	26592585	26593367
chr21	27134837	27135428
chr21	27593954	27594757
chr21	28012704	28012983
chr21	28836549	28837119
chr21	29415410	29416196
chr21	29437306	29437630
chr21	29968566	29969276
chr21	32158898	32159245
chr21	34097216	34097416
chr21	34837913	34838515
chr21	34901547	34901736
chr21	38680350	38681038
chr21	38764878	38765192
chr21	45474429	45474736
chr21	47671853	47672065
chr21	48031584	48031797
chr22	22163808	22164093
chr22	27791891	27792487
chr22	28660412	28660908
chr22	28815439	28815668
chr22	29497548	29497742
chr22	29676954	29677175
chr22	30642091	30642454
chr22	36487914	36488105
chr22	40459216	40459543
chr22	50866026	50866224
chr3	698604	699109
chr3	1673963	1674186
chr3	8485569	8485802
chr3	19644354	19644573
chr3	20988347	20988769
chr3	21479979	21480252
chr3	27163767	27164106
chr3	28140082	28140565
chr3	28770671	28771007
chr3	29509673	29509944
chr3	29938753	29938950
chr3	30434880	30435165
chr3	33291509	33291752
chr3	33735017	33735207
chr3	36151436	36151627
chr3	37124633	37124876
chr3	37349606	37349853
chr3	39889290	39889497
chr3	40580102	40580320
chr3	43755869	43756166
chr3	48433042	48433463
chr3	50014598	50014818
chr3	51301149	51301373
chr3	53321626	53321895
chr3	61506263	61506977
chr3	64661784	64662006
chr3	71812261	71812478
chr3	74811516	74811720
chr3	75276447	75276663
chr3	76120024	76120359
chr3	81003775	81003986
chr3	81060933	81061237
chr3	83070123	83070328
chr3	84491411	84491671
chr3	85810201	85810890
chr3	87677708	87678333
chr3	93730875	93731461
chr3	94087199	94087716
chr3	98333135	98333387
chr3	100447285	100447672
chr3	102612391	102612747
chr3	102656811	102657058
chr3	103579173	103579427
chr3	103814314	103814641
chr3	104460628	104461036
chr3	105376710	105376917
chr3	107391292	107391558
chr3	107689017	107689331
chr3	107764353	107764586
chr3	108324928	108325925
chr3	109178961	109179186
chr3	109614571	109615001
chr3	110652491	110652998
chr3	110982540	110983332
chr3	112036109	112036782
chr3	114783171	114783485
chr3	114851376	114852071
chr3	117260641	117260979
chr3	119549744	119550358
chr3	119660076	119660342
chr3	120110161	120110402
chr3	121685384	121685759
chr3	121699536	121699725
chr3	123639082	123639286
chr3	126185092	126185360
chr3	127822240	127822451
chr3	128234647	128234870
chr3	132209169	132209490
chr3	132299756	132299956
chr3	133470759	133471233
chr3	141044672	141044863
chr3	141228514	141228797
chr3	142103808	142104041
chr3	143500505	143501383
chr3	144861167	144861427
chr3	146815412	146815641
chr3	146839065	146839274
chr3	147204459	147205150
chr3	147248729	147248952
chr3	147654391	147654612
chr3	147731505	147731700
chr3	149470228	149470830
chr3	151094976	151095246
chr3	151691521	151691714
chr3	151875190	151875434
chr3	152155858	152156055
chr3	152453537	152453793
chr3	155040082	155040302
chr3	157975190	157975427
chr3	162139226	162139482
chr3	164000729	164001515
chr3	164251243	164251782
chr3	166383884	166384280
chr3	167050039	167050247
chr3	167242641	167243005
chr3	169138707	169138906
chr3	170387832	170388512
chr3	170788877	170789309
chr3	171866650	171866973
chr3	175491251	175491549
chr3	176651042	176651293
chr3	176822265	176822459
chr3	177471159	177471504
chr3	178006940	178007144
chr3	178101644	178101844
chr3	181379033	181379275
chr3	185072523	185073398
chr3	188327287	188327649
chr3	188596291	188596780
chr3	194542567	194543028
chr3	195243636	195244216
chr3	196763143	196763756
chr4	435596	435839
chr4	929955	930453
chr4	2477717	2477962
chr4	2979991	2980247
chr4	10454626	10454919
chr4	12307196	12307429
chr4	15074329	15075098
chr4	15612886	15613454
chr4	16100409	16101073
chr4	23025506	23025839
chr4	24725349	24725789
chr4	29348123	29348324
chr4	29799174	29799622
chr4	29958505	29958696
chr4	30035637	30035894
chr4	30100886	30101153
chr4	31133062	31133363
chr4	31772947	31773258
chr4	32595184	32595390
chr4	32901922	32902384
chr4	33354674	33355259
chr4	33415284	33415708
chr4	33864098	33864384
chr4	34524041	34524237
chr4	36173255	36173955
chr4	37862051	37862254
chr4	42560889	42561095
chr4	46389273	46389481
chr4	47722152	47722400
chr4	47889308	47889516
chr4	54277892	54278192
chr4	55889424	55890010
chr4	56371751	56372519
chr4	56513026	56513257
chr4	58335951	58336495
chr4	58606892	58607137
chr4	59553978	59554328
chr4	59894483	59895022
chr4	61778007	61778220
chr4	62362765	62363085
chr4	64890045	64890377
chr4	65807548	65807744
chr4	66079542	66079749
chr4	67626226	67626926
chr4	68009324	68009750
chr4	68629590	68629857
chr4	71715645	71716089
chr4	72218958	72219163
chr4	73278946	73279165
chr4	73925614	73926407
chr4	75052424	75052653
chr4	75166583	75167197
chr4	76261164	76261499
chr4	78855556	78855972
chr4	79513252	79513515
chr4	80574077	80574325
chr4	81757538	81757760
chr4	83969853	83970432
chr4	84008096	84008346
chr4	87180030	87180534
chr4	87413546	87413822
chr4	88255051	88255466
chr4	91279449	91279643
chr4	91456167	91456831
chr4	91529994	91530208
chr4	92347402	92347670
chr4	92665920	92666179
chr4	94086019	94086250
chr4	97662998	97663244
chr4	99969260	99969470
chr4	100067065	100067894
chr4	100241093	100241503
chr4	100420375	100420572
chr4	101044747	101045580
chr4	101317798	101319156
chr4	101355755	101356211
chr4	102160266	102160517
chr4	102514558	102514835
chr4	103770875	103771102
chr4	105650591	105651019
chr4	106274476	106274671
chr4	106651017	106651208
chr4	108263540	108263811
chr4	112208881	112209684
chr4	112468112	112468438
chr4	112846465	112846953
chr4	113165050	113165342
chr4	114978950	114979193
chr4	115682693	115683434
chr4	116400186	116400458
chr4	116431306	116431578
chr4	117637271	117637552
chr4	118137381	118137604
chr4	118793207	118794024
chr4	119209315	119209514
chr4	119317696	119317884
chr4	121559092	121559326
chr4	122437921	122438138
chr4	122813434	122813623
chr4	124831309	124831514
chr4	125624649	125625078
chr4	125717094	125717355
chr4	125801115	125801346
chr4	126205529	126206036
chr4	126935220	126935635
chr4	127554084	127554274
chr4	128687703	128687895
chr4	129012264	129012866
chr4	129131334	129131672
chr4	130005032	130005362
chr4	130253210	130253468
chr4	130560741	130561006
chr4	132091459	132091818
chr4	132799584	132799856
chr4	134239457	134239682
chr4	135172888	135173084
chr4	135387432	135387923
chr4	135781582	135782449
chr4	136145209	136145446
chr4	136604733	136605256
chr4	136624867	136625267
chr4	136872769	136872999
chr4	136996594	136997313
chr4	137182990	137183652
chr4	137973405	137973595
chr4	139000456	139000690
chr4	139186091	139186462
chr4	140693799	140694016
chr4	140875663	140875854
chr4	141250514	141250773
chr4	141256738	141257513
chr4	141518426	141519121
chr4	142162590	142162915
chr4	143646806	143647571
chr4	144703625	144704360
chr4	145648873	145649451
chr4	147300318	147301102
chr4	147376491	147376746
chr4	147628718	147628922
chr4	147691097	147691285
chr4	148091258	148091509
chr4	150020903	150021147
chr4	151135086	151135460
chr4	151736449	151736677
chr4	153237716	153237995
chr4	156089795	156090212
chr4	159187860	159188050
chr4	159771470	159771699
chr4	161929862	161930315
chr4	163310703	163310933
chr4	163503943	163504203
chr4	165036993	165037286
chr4	165170776	165170975
chr4	165447882	165448176
chr4	167032363	167032584
chr4	167876421	167877006
chr4	168610673	168610919
chr4	168886036	168886301
chr4	171106992	171107180
chr4	171249308	171249497
chr4	171433995	171434261
chr4	172215197	172215556
chr4	177672569	177672802
chr4	178716878	178717114
chr4	178934833	178935026
chr4	181277446	181278050
chr4	184939220	184939700
chr4	186576660	186576993
chr4	188672807	188673002
chr4	189563563	189564124
chr5	6166100	6166325
chr5	10383426	10384369
chr5	11757373	11757697
chr5	12629141	12629365
chr5	13737284	13737483
chr5	15429435	15429992
chr5	15561552	15561740
chr5	16361153	16361401
chr5	20035874	20036063
chr5	20212533	20213439
chr5	22159336	22159659
chr5	25939653	25939994
chr5	25964999	25965219
chr5	26802714	26803206
chr5	27568964	27569160
chr5	27953666	27953906
chr5	28372986	28373233
chr5	30158306	30158504
chr5	31089425	31089893
chr5	34417000	34417295
chr5	35706979	35707358
chr5	36057541	36057773
chr5	36895438	36896001
chr5	39858308	39858555
chr5	43648318	43648702
chr5	52569680	52569929
chr5	52909045	52909796
chr5	52912114	52912419
chr5	53060473	53061287
chr5	55407017	55407211
chr5	56343743	56344012
chr5	56664075	56664535
chr5	56840138	56840344
chr5	60224066	60224274
chr5	60259002	60259271
chr5	63662063	63662795
chr5	64993104	64993775
chr5	67615113	67615559
chr5	76792163	76792523
chr5	77240590	77240915
chr5	77463592	77463781
chr5	78963214	78963981
chr5	80701666	80701855
chr5	81403099	81403302
chr5	83482663	83482912
chr5	85475149	85475389
chr5	86895241	86895497
chr5	88968072	88968369
chr5	91025070	91025296
chr5	91539136	91539958
chr5	93818238	93818535
chr5	93863020	93863250
chr5	95321131	95321944
chr5	97965386	97965577
chr5	98016791	98017077
chr5	98886671	98887296
chr5	100399242	100399525
chr5	101335508	101335814
chr5	102521356	102521658
chr5	104215556	104215765
chr5	104585900	104586120
chr5	104628598	104628810
chr5	104876312	104876951
chr5	104952767	104952984
chr5	105147139	105147559
chr5	106341368	106341564
chr5	106521978	106522172
chr5	107486466	107487184
chr5	107626063	107626918
chr5	108448449	108448903
chr5	108498294	108498521
chr5	109017104	109017958
chr5	109020977	109021183
chr5	109151543	109152079
chr5	109482901	109483110
chr5	116431979	116432392
chr5	119963318	119963773
chr5	120193788	120194349
chr5	120998242	120998613
chr5	121085124	121085751
chr5	121199599	121200055
chr5	122656771	122657457
chr5	122744669	122745356
chr5	122975274	122975552
chr5	124187919	124188494
chr5	124795682	124796582
chr5	125231044	125231871
chr5	136355932	136356171
chr5	136775556	136775833
chr5	137033357	137033612
chr5	137801305	137802962
chr5	137804902	137806531
chr5	137807937	137808593
chr5	138181257	138181485
chr5	138339748	138339983
chr5	138952944	138953151
chr5	143956882	143957104
chr5	144536168	144537020
chr5	144580452	144581135
chr5	144781832	144782038
chr5	146083848	146084124
chr5	148460604	148461210
chr5	151826860	151827517
chr5	157323333	157323538
chr5	157512275	157512907
chr5	158322069	158322339
chr5	161008869	161009057
chr5	163074905	163075130
chr5	163389626	163389865
chr5	163712739	163713248
chr5	163898352	163898607
chr5	164084068	164084279
chr5	168980079	168980316
chr5	172194377	172194995
chr5	173318101	173318369
chr5	180270703	180271000
chr6	616814	617464
chr6	4048021	4048316
chr6	9296670	9297262
chr6	11474178	11474406
chr6	12715684	12715891
chr6	12778568	12778782
chr6	16147246	16147616
chr6	17121176	17121411
chr6	18404113	18404359
chr6	22188324	22188618
chr6	22457435	22457768
chr6	22841030	22841267
chr6	22940680	22941085
chr6	23167907	23168594
chr6	23352711	23353454
chr6	23536936	23537747
chr6	28399293	28399753
chr6	36474038	36474339
chr6	38205139	38205402
chr6	38509064	38509578
chr6	39611687	39611909
chr6	43540420	43540893
chr6	45224253	45224522
chr6	45461746	45462066
chr6	52501133	52501436
chr6	53377917	53378169
chr6	53937489	53937791
chr6	54005258	54005558
chr6	54166267	54167054
chr6	54416458	54416725
chr6	55586505	55586711
chr6	56972656	56972881
chr6	65384983	65385181
chr6	65616956	65617208
chr6	67509953	67510182
chr6	67543660	67544304
chr6	68003642	68004134
chr6	68625689	68626353
chr6	69925093	69925649
chr6	70579218	70579646
chr6	70581027	70581352
chr6	72078107	72078326
chr6	72936330	72936801
chr6	78011783	78011972
chr6	78335577	78336302
chr6	79154855	79155585
chr6	80439602	80439799
chr6	81008504	81008733
chr6	81929570	81929780
chr6	83020261	83020564
chr6	83980203	83980405
chr6	90034808	90035556
chr6	91234002	91234218
chr6	91267147	91267340
chr6	94242852	94243044
chr6	95389293	95389524
chr6	97862283	97863071
chr6	98321020	98321238
chr6	100075292	100075507
chr6	100296552	100297320
chr6	100997806	100998045
chr6	101804614	101805435
chr6	102610701	102610891
chr6	102835838	102836045
chr6	105972218	105972585
chr6	106364993	106365291
chr6	106948869	106949506
chr6	109408741	109409417
chr6	109916866	109917073
chr6	113376281	113376827
chr6	115569259	115569884
chr6	116544714	116544915
chr6	120646500	120646739
chr6	121453446	121453697
chr6	122195220	122195617
chr6	124734578	124734790
chr6	126466659	126466868
chr6	126890741	126890989
chr6	127491467	127492348
chr6	128119535	128120312
chr6	128995907	128996401
chr6	129164277	129164472
chr6	130537691	130537999
chr6	132097574	132097916
chr6	132267182	132272386
chr6	134180586	134180907
chr6	139076020	139076297
chr6	141025572	141026023
chr6	141085021	141085450
chr6	141122597	141122801
chr6	142326472	142326690
chr6	144765617	144765830
chr6	145294408	145294907
chr6	147026510	147026825
chr6	148069976	148070166
chr6	149323828	149324081
chr6	155783492	155783694
chr6	158634840	158635094
chr6	159394062	159394495
chr6	159398717	159399569
chr6	159443633	159443936
chr6	162807625	162807850
chr6	165181942	165182662
chr6	165228749	165228945
chr6	166483336	166483568
chr6	169855785	169856488
chr6	169921321	169921551
chr7	2243804	2244321
chr7	3363202	3363651
chr7	5526334	5526576
chr7	7448632	7448899
chr7	12507201	12507394
chr7	13214913	13215306
chr7	13592070	13592284
chr7	17517084	17517614
chr7	18751673	18752336
chr7	19216330	19216792
chr7	19608557	19608975
chr7	24097910	24098103
chr7	25089227	25089503
chr7	28542105	28542428
chr7	33248749	33249033
chr7	36977232	36977434
chr7	37749386	37749655
chr7	38085684	38085967
chr7	40495430	40495726
chr7	40722054	40722940
chr7	41806124	41806439
chr7	43392475	43392737
chr7	43516610	43516802
chr7	43748654	43748909
chr7	56569233	56569947
chr7	62409149	62409419
chr7	69233196	69233770
chr7	78392588	78392819
chr7	78545190	78545409
chr7	78868428	78869021
chr7	78892925	78893689
chr7	79093555	79094040
chr7	79095945	79096720
chr7	80295751	80295996
chr7	80887763	80887962
chr7	81268409	81268600
chr7	81377033	81377667
chr7	82960820	82961019
chr7	83122946	83123142
chr7	83322698	83322941
chr7	83973747	83974436
chr7	84213761	84214394
chr7	84467538	84467889
chr7	86577581	86577916
chr7	88114271	88114475
chr7	90643914	90644118
chr7	91314176	91315049
chr7	91378960	91379184
chr7	96528085	96528377
chr7	100771750	100772499
chr7	100775607	100776522
chr7	100782380	100783329
chr7	102998075	102998952
chr7	106990471	106990924
chr7	107100014	107100280
chr7	107158981	107159175
chr7	109392133	109392389
chr7	110006519	110006729
chr7	110724686	110724949
chr7	111940189	111940916
chr7	113216268	113216474
chr7	113781212	113781437
chr7	114326350	114326558
chr7	115977574	115977827
chr7	115988504	115988701
chr7	116715488	116716208
chr7	117873809	117874010
chr7	119765160	119765811
chr7	121087731	121088059
chr7	123328271	123328534
chr7	125361984	125362175
chr7	127237027	127237829
chr7	127306841	127307061
chr7	127719507	127719752
chr7	127981594	127981789
chr7	129834410	129834616
chr7	129938018	129938300
chr7	130467723	130468427
chr7	131965214	131965924
chr7	133195438	133196252
chr7	133413641	133413844
chr7	133729396	133729915
chr7	134595831	134596039
chr7	134654506	134655134
chr7	136548822	136549044
chr7	140542501	140542750
chr7	141851636	141851925
chr7	142357507	142357720
chr7	143543805	143544018
chr7	151321198	151321421
chr7	156303855	156304064
chr8	3077193	3077399
chr8	5490465	5490804
chr8	9599230	9599930
chr8	16911309	16911558
chr8	17376044	17376396
chr8	18765525	18766230
chr8	21193742	21194112
chr8	24384977	24385364
chr8	24914739	24914937
chr8	26231046	26231357
chr8	28730224	28730412
chr8	28732479	28732671
chr8	28857013	28857850
chr8	32469907	32470793
chr8	36735829	36737145
chr8	38673027	38673250
chr8	40903342	40903727
chr8	41799524	41799733
chr8	41944743	41945382
chr8	43524764	43524987
chr8	48485953	48486707
chr8	50858674	50858901
chr8	52148803	52149027
chr8	53362090	53362309
chr8	53515585	53516165
chr8	53640108	53640784
chr8	57951447	57951648
chr8	60010678	60010955
chr8	60662241	60662484
chr8	66580310	66580651
chr8	67483773	67484003
chr8	68066364	68067108
chr8	70714161	70714376
chr8	76474496	76474883
chr8	77334523	77335541
chr8	77370880	77371130
chr8	78311702	78312316
chr8	82925106	82925548
chr8	84228075	84228321
chr8	84857271	84857951
chr8	85441198	85441409
chr8	85499380	85499825
chr8	87749744	87750044
chr8	89801105	89801349
chr8	89969211	89970010
chr8	90213041	90213247
chr8	91142313	91142604
chr8	93290694	93291082
chr8	97218083	97218517
chr8	98164280	98164533
chr8	100394497	100394708
chr8	104438284	104438523
chr8	105510909	105511410
chr8	108157548	108157784
chr8	109085451	109085715
chr8	110013566	110013783
chr8	110930018	110930513
chr8	115604352	115604554
chr8	116298953	116299485
chr8	118230140	118230756
chr8	121647946	121648438
chr8	121857556	121858374
chr8	121925276	121925807
chr8	122185520	122185739
chr8	122963153	122963363
chr8	126777812	126778022
chr8	128534053	128534343
chr8	129963757	129964246
chr8	130767709	130767897
chr8	131158313	131159122
chr8	133029052	133029263
chr8	142189170	142189741
chr9	1902666	1902879
chr9	2959541	2959733
chr9	4284347	4284653
chr9	6201227	6201907
chr9	10233155	10233648
chr9	12655984	12656208
chr9	13693178	13693390
chr9	13982053	13982529
chr9	14654428	14655024
chr9	16532231	16532481
chr9	17865040	17865375
chr9	18328172	18328415
chr9	20487896	20488158
chr9	21974686	21974939
chr9	24991028	24991342
chr9	25137179	25137383
chr9	25606529	25606745
chr9	25906157	25906591
chr9	26935441	26936172
chr9	26938072	26938589
chr9	29366718	29366909
chr9	30860209	30860540
chr9	31301296	31302067
chr9	31607559	31607754
chr9	32888140	32888754
chr9	36009441	36010454
chr9	36286074	36286271
chr9	75964465	75964807
chr9	80394013	80394947
chr9	83382653	83382924
chr9	84022079	84022603
chr9	84113171	84113457
chr9	84627615	84627804
chr9	85029268	85029587
chr9	85185786	85186006
chr9	85243525	85243721
chr9	91683078	91683536
chr9	92880801	92881013
chr9	93730754	93730955
chr9	95346932	95347231
chr9	97558924	97559142
chr9	99575523	99576258
chr9	101990906	101991129
chr9	102397349	102398689
chr9	102710969	102711943
chr9	106036966	106037161
chr9	107148764	107149203
chr9	108124972	108125221
chr9	109318020	109318581
chr9	110855378	110855870
chr9	111631493	111631880
chr9	111695188	111695432
chr9	111890601	111890800
chr9	113210383	113210728
chr9	113705565	113706091
chr9	114156194	114157049
chr9	115066866	115067562
chr9	115994975	115995219
chr9	117979188	117979483
chr9	118255424	118255701
chr9	119170489	119170731
chr9	120546523	120546717
chr9	124568383	124568689
chr9	129926676	129927000
chr9	134130629	134130844
chr9	135659877	135660070
chr9	136881375	136881943
chr9	140573780	140574487
chrX	3277138	3277443
chrX	4851542	4851737
chrX	8967464	8967699
chrX	9883599	9883787
chrX	11483573	11483761
chrX	12763052	12763376
chrX	13753887	13754082
chrX	15711835	15712096
chrX	20533324	20533528
chrX	26662016	26662588
chrX	26712282	26712533
chrX	29727632	29727833
chrX	31325169	31325388
chrX	35165616	35166398
chrX	35537194	35537757
chrX	37160451	37161172
chrX	41322093	41322328
chrX	44271206	44271689
chrX	44873263	44873469
chrX	53625639	53625838
chrX	83730380	83730857
chrX	83757334	83757606
chrX	84521527	84521753
chrX	85448204	85448514
chrX	86904486	86904768
chrX	87523845	87524147
chrX	88002409	88002626
chrX	88061968	88062633
chrX	92423098	92423332
chrX	93311304	93311612
chrX	94602251	94602469
chrX	94689359	94690083
chrX	96138810	96139070
chrX	96192353	96192585
chrX	97885326	97885558
chrX	98050621	98050851
chrX	99053440	99053629
chrX	102854217	102854449
chrX	104392827	104393022
chrX	104469784	104470050
chrX	107490417	107490811
chrX	109084126	109084324
chrX	109588814	109589407
chrX	112685711	112685959
chrX	114159100	114159320
chrX	114620340	114621113
chrX	119155134	119155351
chrX	120752417	120752790
chrX	121188289	121189058
chrX	125716612	125716910
chrX	126411713	126412008
chrX	127747418	127748107
chrX	131021410	131021691
chrX	133208954	133209524
chrX	134030392	134030724
chrX	137766126	137766314
chrX	138562049	138562294
chrX	139997579	139997854
chrX	141437049	141437320
chrX	144015677	144016401
chrX	145955684	145955913
chrX	146976440	146976639
chrX	149598881	149599426
chrX	153955374	153955568
